# Supplementary material for: Cancer‐associated FBXW7 loss is synthetic lethal with pharmacological targeting of CDC7
Source: Mol Oncol. 2023 Oct 22;18(2):369–85. doi: 10.1002/1878-0261.13537 (PMC10850818; doi:10.1002/1878-0261.13537)
Supplement: Supplementary file 2 — Table S1. Mass spectrometry whole proteome profiling in MCF10A p53mutant clones with FBXW7 mutations described in Fig. 1. Table S2. Mass spectrometry phospho‐proteome profiling in MCF10A p53mutant clones with FBXW7 mutations described in Fig. 1. Table S3. Gene Set Enrichment Analysis of the upregulated proteins in the total proteome analysis. Table S4. Gene Set Enrichment Analysis of the upregulated proteins in the phospho‐proteome analysis. Table S5. Gene Set Enrichment Analysis of the downregulated proteins in the total proteome analysis. Table S6. Gene level Z score from the genome‐wide CRISPR‐Cas9 screen described in Fig. 2. Table S7. List of the FBXW7 synthetic lethal genes. Table S8. Gene Set Enrichment Analysis the FBXW7 synthetic lethal genes. Table S9. Z scores from siRNA validation screens described in Fig. 3. [file MOL2-18-369-s002.xlsx]

## Sheet: Suppl Table 1
Supplementary Table 1. Mass spectrometry whole proteome profiling in MCF10A.p53mutant clones with FBXW7 mutations.
	Accession	Description	Gena name	Exp. q-value: Combined	# PSMs	# Unique Peptides	MCF10A P53- doxCas9 parental DMSO	MCF10A P53- doxCas9 parental DMSO	MCF10A P53- doxCas9 parental DMSO	MCF10A FBXW7-17 DMSO	MCF10A FBXW7-17 DMSO	MCF10A FBXW7-24 DMSO	MCF10A FBXW7-24 DMSO
	Q09666	Neuroblast differentiation-associated protein AHNAK OS=Homo sapiens OX=9606 GN=AHNAK PE=1 SV=2	AHNAK	0	1528	287	101.622	102.028	101.724	106.827	106.954	81.2368	81.9824
	Q15149	Plectin OS=Homo sapiens OX=9606 GN=PLEC PE=1 SV=3	PLEC	0	1535	304	117.888	118.153	116.552	105.348	107.367	61.0604	60.0262
	O75369	Filamin-B OS=Homo sapiens OX=9606 GN=FLNB PE=1 SV=2	FLNB	0	1433	152	105.336	103.738	104.072	87.3686	86.6928	95.4782	93.1606
	Q14204	Cytoplasmic dynein 1 heavy chain 1 OS=Homo sapiens OX=9606 GN=DYNC1H1 PE=1 SV=5	DYNC1H1	0	723	246	106.953	106.232	105.98	90.7648	90.8438	98.5556	98.351
	P58107	Epiplakin OS=Homo sapiens OX=9606 GN=EPPK1 PE=1 SV=3	EPPK1	0	861	140	85.0015	85.4479	85.5613	109.098	110.481	97.2366	97.5486
	P21333	Filamin-A OS=Homo sapiens OX=9606 GN=FLNA PE=1 SV=4	FLNA	0	807	134	101.933	100.656	101.12	96.3314	95.8525	98.5812	96.4378
	P35579	Myosin-9 OS=Homo sapiens OX=9606 GN=MYH9 PE=1 SV=4	MYH9	0	850	129	105.102	104.672	102.314	95.0566	96.8628	94.8506	94.8807
	P49327	Fatty acid synthase OS=Homo sapiens OX=9606 GN=FASN PE=1 SV=3	FASN	0	1042	127	102.61	103.011	102.27	96.077	96.0476	103.136	101.841
	Q13813	Spectrin alpha chain, non-erythrocytic 1 OS=Homo sapiens OX=9606 GN=SPTAN1 PE=1 SV=3	SPTAN1	0	511	180	105.606	105.643	105.555	95.2732	94.9362	92.379	93.2927
	P15924	Desmoplakin OS=Homo sapiens OX=9606 GN=DSP PE=1 SV=3	DSP	0	628	197	99.7629	98.1953	98.3317	102.093	102.212	99.2505	98.6323
	P78527	DNA-dependent protein kinase catalytic subunit OS=Homo sapiens OX=9606 GN=PRKDC PE=1 SV=3	PRKDC	0	535	211	109.941	110.152	110.291	97.1145	97.4498	101.65	101.639
	Q9Y490	Talin-1 OS=Homo sapiens OX=9606 GN=TLN1 PE=1 SV=3	TLN1	0	450	116	106.28	105.659	105.548	100.774	100.373	95.339	95.758
	Q9UPN3	Microtubule-actin cross-linking factor 1, isoforms 1/2/3/5 OS=Homo sapiens OX=9606 GN=MACF1 PE=1 SV=4	MACF1	0	378	212	102.784	103.866	104.508	97.1445	96.7942	98.972	100.444
	Q00610	Clathrin heavy chain 1 OS=Homo sapiens OX=9606 GN=CLTC PE=1 SV=5	CLTC	0	508	73	104.716	104.049	104.495	91.1946	91.8179	97.4694	95.6631
	Q9NZM1	Myoferlin OS=Homo sapiens OX=9606 GN=MYOF PE=1 SV=1	MYOF	0	464	123	103.896	104.078	103.831	74.5103	74.1045	103.977	104.387
	Q01082	Spectrin beta chain, non-erythrocytic 1 OS=Homo sapiens OX=9606 GN=SPTBN1 PE=1 SV=2	SPTBN1	0	331	116	108.383	108.041	108.462	91.2796	91.0234	95.7855	96.9029
	P46940	Ras GTPase-activating-like protein IQGAP1 OS=Homo sapiens OX=9606 GN=IQGAP1 PE=1 SV=1	IQGAP1	0	444	87	113.758	113.839	113.623	84.924	84.1243	89.331	88.5779
	O43707	Alpha-actinin-4 OS=Homo sapiens OX=9606 GN=ACTN4 PE=1 SV=2	ACTN4	0	770	48	101.227	101.295	101.099	85.1743	84.448	103.721	104.11
	Q92616	eIF-2-alpha kinase activator GCN1 OS=Homo sapiens OX=9606 GN=GCN1 PE=1 SV=6	GCN1	0	297	131	99.6161	99.7514	99.3295	101.019	101.537	101.008	101.531
	P46013	Proliferation marker protein Ki-67 OS=Homo sapiens OX=9606 GN=MKI67 PE=1 SV=2	MKI67	0	317	152	82.3442	84.2669	83.4989	130.944	129.649	119.53	121.772
	Q5T4S7	E3 ubiquitin-protein ligase UBR4 OS=Homo sapiens OX=9606 GN=UBR4 PE=1 SV=1	UBR4	0	257	150	101.091	99.613	101.01	102.132	101.397	101.544	101.138
	P10809	60 kDa heat shock protein, mitochondrial OS=Homo sapiens OX=9606 GN=HSPD1 PE=1 SV=2	HSPD1	0	1004	49	92.8989	91.9639	92.6575	106.862	107.103	105.226	104.912
	P12814	Alpha-actinin-1 OS=Homo sapiens OX=9606 GN=ACTN1 PE=1 SV=2	ACTN1	0	500	37	100.526	99.1973	100.739	100.007	99.7386	99.3791	98.6076
	P42704	Leucine-rich PPR motif-containing protein, mitochondrial OS=Homo sapiens OX=9606 GN=LRPPRC PE=1 SV=3	LRPPRC	0	344	87	94.8475	95.0431	94.7136	101.185	102.864	102.498	103.036
	Q8WXH0	Nesprin-2 OS=Homo sapiens OX=9606 GN=SYNE2 PE=1 SV=3	SYNE2	0	247	166	115.134	115.898	117.209	86.2382	85.5681	92.9108	94.3935
	P11142	Heat shock cognate 71 kDa protein OS=Homo sapiens OX=9606 GN=HSPA8 PE=1 SV=1	HSPA8	0	1173	44	96.3049	95.1791	95.366	107.026	104.769	109.47	106.276
	P13639	Elongation factor 2 OS=Homo sapiens OX=9606 GN=EEF2 PE=1 SV=4	EEF2	0	776	58	97.6387	96.9042	95.596	110.526	111.496	99.0929	98.8188
	P07814	Bifunctional glutamate/proline--tRNA ligase OS=Homo sapiens OX=9606 GN=EPRS1 PE=1 SV=5	EPRS1	0	335	79	102.265	101.99	101.005	102.165	102.759	102.413	102.479
	O60437	Periplakin OS=Homo sapiens OX=9606 GN=PPL PE=1 SV=4	PPL	0	311	116	107.434	107.922	106.881	77.432	76.1948	91.0921	90.6742
	P08238	Heat shock protein HSP 90-beta OS=Homo sapiens OX=9606 GN=HSP90AB1 PE=1 SV=4	HSP90AB1	0	758	35	93.0024	91.0497	90.7722	117.03	115.385	105.742	105.789
	Q8IVF2	Protein AHNAK2 OS=Homo sapiens OX=9606 GN=AHNAK2 PE=1 SV=2	AHNAK2	0	217	135	112.219	115.107	115.307	99.6479	95.5609	79.8103	80.799
	P49792	E3 SUMO-protein ligase RanBP2 OS=Homo sapiens OX=9606 GN=RANBP2 PE=1 SV=2	RANBP2	0	239	95	100.232	98.6777	99.6477	105.324	103.526	107.056	103.192
	Q14980	Nuclear mitotic apparatus protein 1 OS=Homo sapiens OX=9606 GN=NUMA1 PE=1 SV=2	NUMA1	0	213	98	99.4256	99.1295	98.8448	120.685	120.236	91.6047	92.2552
	P05783	Keratin, type I cytoskeletal 18 OS=Homo sapiens OX=9606 GN=KRT18 PE=1 SV=2	KRT18	0	962	50	115.81	114.756	116.12	71.024	69.5986	96.0863	93.446
	P34932	Heat shock 70 kDa protein 4 OS=Homo sapiens OX=9606 GN=HSPA4 PE=1 SV=4	HSPA4	0	349	55	95.9235	94.9826	95.1359	113.389	113.225	101.726	101.134
	Q04695	Keratin, type I cytoskeletal 17 OS=Homo sapiens OX=9606 GN=KRT17 PE=1 SV=2	KRT17	0	1507	35	97.6685	97.6206	98.9737	78.1321	77.4739	106.015	103.507
	P07900	Heat shock protein HSP 90-alpha OS=Homo sapiens OX=9606 GN=HSP90AA1 PE=1 SV=5	HSP90AA1	0	704	41	94.9641	93.8501	93.4783	113.976	114.44	101.924	102.592
	O75643	U5 small nuclear ribonucleoprotein 200 kDa helicase OS=Homo sapiens OX=9606 GN=SNRNP200 PE=1 SV=2	SNRNP200	0	239	102	97.2627	98.2953	98.3031	100.984	101.654	103.188	104.069
	Q7Z6Z7	E3 ubiquitin-protein ligase HUWE1 OS=Homo sapiens OX=9606 GN=HUWE1 PE=1 SV=3	HUWE1	0	208	110	108.836	108.867	109.015	92.7235	91.6978	98.7299	98.242
	P55072	Transitional endoplasmic reticulum ATPase OS=Homo sapiens OX=9606 GN=VCP PE=1 SV=4	VCP	0	398	55	99.1346	99.3246	99.1821	98.61	99.2772	99.3836	100.645
	O15020	Spectrin beta chain, non-erythrocytic 2 OS=Homo sapiens OX=9606 GN=SPTBN2 PE=1 SV=3	SPTBN2	0	210	94	100.107	100.792	99.9817	103.256	103.491	84.8767	85.5065
	P19012	Keratin, type I cytoskeletal 15 OS=Homo sapiens OX=9606 GN=KRT15 PE=1 SV=3	KRT15	0	1407	26	138.451	141.229	136.958	57.8681	55.0224	76.874	76.2771
	P05787	Keratin, type II cytoskeletal 8 OS=Homo sapiens OX=9606 GN=KRT8 PE=1 SV=7	KRT8	0	992	42	121.344	121.254	120.535	59.9806	58.8624	97.3071	95.054
	P06733	Alpha-enolase OS=Homo sapiens OX=9606 GN=ENO1 PE=1 SV=2	ENO1	0	1330	33	100.888	100.145	99.5902	100.847	99.1177	105.627	103.909
	Q9P2E9	Ribosome-binding protein 1 OS=Homo sapiens OX=9606 GN=RRBP1 PE=1 SV=5	RRBP1	0	264	87	93.0348	92.0422	92.2535	98.3933	97.5378	106.484	107.89
	P11216	Glycogen phosphorylase, brain form OS=Homo sapiens OX=9606 GN=PYGB PE=1 SV=5	PYGB	0	347	41	80.3707	79.7403	79.679	111.113	111.772	106.114	106.941
	Q92817	Envoplakin OS=Homo sapiens OX=9606 GN=EVPL PE=1 SV=3	EVPL	0	226	100	107.458	106.773	106.476	81.0452	79.9112	90.1756	90.1077
	Q6P2Q9	Pre-mRNA-processing-splicing factor 8 OS=Homo sapiens OX=9606 GN=PRPF8 PE=1 SV=2	PRPF8	0	247	106	100.327	100.659	99.9845	101.356	101.65	103.663	103.421
	P68104	Elongation factor 1-alpha 1 OS=Homo sapiens OX=9606 GN=EEF1A1 PE=1 SV=1	EEF1A1	0	1565	21	93.0032	92.8948	94.2693	113.48	113.575	97.5385	98.6174
	P12270	Nucleoprotein TPR OS=Homo sapiens OX=9606 GN=TPR PE=1 SV=3	TPR	0	233	112	94.9227	95.7122	95.0701	106.211	104.386	104.486	105.303
	P60709	Actin, cytoplasmic 1 OS=Homo sapiens OX=9606 GN=ACTB PE=1 SV=1	ACTB	0	2002	12	97.6359	98.3666	99.7534	93.4248	94.33	97.3919	96.3004
	Q92598	Heat shock protein 105 kDa OS=Homo sapiens OX=9606 GN=HSPH1 PE=1 SV=1	HSPH1	0	285	54	90.7999	90.3823	91.1872	133.217	135.176	99.0401	100.349
	P0DMV9	Heat shock 70 kDa protein 1B OS=Homo sapiens OX=9606 GN=HSPA1B PE=1 SV=1	HSPA1B	0	690	39	90.0941	89.1574	90.2049	127.514	126.88	83.4966	85.0491
	P27708	CAD protein OS=Homo sapiens OX=9606 GN=CAD PE=1 SV=3	CAD	0	187	78	94.0859	94.3204	94.1598	108.076	108.554	106.173	105.937
	P14618	Pyruvate kinase PKM OS=Homo sapiens OX=9606 GN=PKM PE=1 SV=4	PKM	0	741	52	113.36	112.315	110.667	96.0445	96.0342	93.2108	90.6358
	P13646	Keratin, type I cytoskeletal 13 OS=Homo sapiens OX=9606 GN=KRT13 PE=1 SV=4	KRT13	0	821	23	56.6648	56.0132	56.7803	99.6749	100.315	136.244	131.837
	P38646	Stress-70 protein, mitochondrial OS=Homo sapiens OX=9606 GN=HSPA9 PE=1 SV=2	HSPA9	0	445	47	95.4399	94.4238	93.6295	105.347	104.905	106.973	106.522
	Q14789	Golgin subfamily B member 1 OS=Homo sapiens OX=9606 GN=GOLGB1 PE=1 SV=2	GOLGB1	0	172	113	102.428	104.028	105.163	96.0442	94.893	98.8782	100.879
	P29401	Transketolase OS=Homo sapiens OX=9606 GN=TKT PE=1 SV=3	TKT	0	570	42	101.875	100.936	101.848	95.9868	96.3296	105.904	105.432
	P68371	Tubulin beta-4B chain OS=Homo sapiens OX=9606 GN=TUBB4B PE=1 SV=1	TUBB4B	0	761	2	92.7153	94.392	92.5796	110.941	111.993	96.9885	98.3973
	P22314	Ubiquitin-like modifier-activating enzyme 1 OS=Homo sapiens OX=9606 GN=UBA1 PE=1 SV=3	UBA1	0	333	50	104.476	104.902	104.139	91.8454	91.8801	95.316	94.7579
	O00410	Importin-5 OS=Homo sapiens OX=9606 GN=IPO5 PE=1 SV=4	IPO5	0	235	51	95.2915	93.56	94.3669	117.411	118.512	106.123	107.314
	P35580	Myosin-10 OS=Homo sapiens OX=9606 GN=MYH10 PE=1 SV=3	MYH10	0	225	71	116.434	116.827	116.569	86.1989	86.0669	89.3771	90.9805
	P18206	Vinculin OS=Homo sapiens OX=9606 GN=VCL PE=1 SV=4	VCL	0	244	70	101.383	101.479	101.088	95.561	94.4746	101.57	102.217
	Q86UP2	Kinectin OS=Homo sapiens OX=9606 GN=KTN1 PE=1 SV=1	KTN1	0	216	93	105.168	104.97	104.33	94.5816	93.0957	98.2141	100.115
	P07437	Tubulin beta chain OS=Homo sapiens OX=9606 GN=TUBB PE=1 SV=2	TUBB	0	740	4	99.9175	101.507	102.237	103.474	103.393	100.888	100.587
	P35221	Catenin alpha-1 OS=Homo sapiens OX=9606 GN=CTNNA1 PE=1 SV=1	CTNNA1	0	222	42	109.55	110.061	108.04	87.322	87.0485	92.1247	91.7455
	P08779	Keratin, type I cytoskeletal 16 OS=Homo sapiens OX=9606 GN=KRT16 PE=1 SV=4	KRT16	0	751	31	96.5079	97.9215	98.1707	70.8596	69.3941	113.955	112.762
	Q08211	ATP-dependent RNA helicase A OS=Homo sapiens OX=9606 GN=DHX9 PE=1 SV=4	DHX9	0	244	56	98.2793	98.5545	99.4867	101.453	102.099	102.701	102.768
	O60610	Protein diaphanous homolog 1 OS=Homo sapiens OX=9606 GN=DIAPH1 PE=1 SV=2	DIAPH1	0	222	67	102.735	103.187	101.815	105.076	105.648	97.6477	98.93
	Q5K651	Sterile alpha motif domain-containing protein 9 OS=Homo sapiens OX=9606 GN=SAMD9 PE=1 SV=1	SAMD9	0	176	74	97.3864	95.5997	96.2143	90.894	89.9585	88.7683	87.7792
	P53396	ATP-citrate synthase OS=Homo sapiens OX=9606 GN=ACLY PE=1 SV=3	ACLY	0	317	62	94.2394	94.3694	93.426	101.232	102.067	105.39	106.069
	P06744	Glucose-6-phosphate isomerase OS=Homo sapiens OX=9606 GN=GPI PE=1 SV=4	GPI	0	370	34	95.7123	94.0319	95.1519	100.53	102.273	107.521	105.941
	P02538	Keratin, type II cytoskeletal 6A OS=Homo sapiens OX=9606 GN=KRT6A PE=1 SV=3	KRT6A	0	1172	3	91.531	88.6082	93.0189	92.1952	92.0959	108.279	103.43
	P33176	Kinesin-1 heavy chain OS=Homo sapiens OX=9606 GN=KIF5B PE=1 SV=1	KIF5B	0	190	53	101.392	99.691	99.013	97.7719	98.6809	98.6671	99.0462
	P06576	ATP synthase subunit beta, mitochondrial OS=Homo sapiens OX=9606 GN=ATP5F1B PE=1 SV=3	ATP5F1B	0	360	26	96.8784	96.2081	96.0159	92.079	93.4798	104.212	104.519
	P05023	Sodium/potassium-transporting ATPase subunit alpha-1 OS=Homo sapiens OX=9606 GN=ATP1A1 PE=1 SV=1	ATP1A1	0	244	35	106.374	106.972	102.903	97.1562	101.664	97.6413	97.4793
	Q14008	Cytoskeleton-associated protein 5 OS=Homo sapiens OX=9606 GN=CKAP5 PE=1 SV=3	CKAP5	0	192	93	93.8579	95.8528	93.7734	111.865	112.617	104.887	105.381
	P48643	T-complex protein 1 subunit epsilon OS=Homo sapiens OX=9606 GN=CCT5 PE=1 SV=1	CCT5	0	337	40	94.9704	94.6197	95.4452	112.735	115.63	100.523	102.985
	Q14573	Inositol 1,4,5-trisphosphate receptor type 3 OS=Homo sapiens OX=9606 GN=ITPR3 PE=1 SV=2	ITPR3	0	162	82	103.512	101.517	103.659	87.6993	88.08	93.1093	92.449
	Q8WWI1	LIM domain only protein 7 OS=Homo sapiens OX=9606 GN=LMO7 PE=1 SV=3	LMO7	0	189	75	98.9362	97.4611	97.6545	81.8711	80.0386	97.5422	97.7419
	P14923	Junction plakoglobin OS=Homo sapiens OX=9606 GN=JUP PE=1 SV=3	JUP	0	210	35	99.0282	98.5127	98.6649	86.7786	86.0231	96.6006	96.3461
	P13796	Plastin-2 OS=Homo sapiens OX=9606 GN=LCP1 PE=1 SV=6	LCP1	0	329	39	96.1871	94.4969	94.3823	104.23	103.788	105.989	106.005
	Q71U36	Tubulin alpha-1A chain OS=Homo sapiens OX=9606 GN=TUBA1A PE=1 SV=1	TUBA1A	0	943	3	107.817	105.437	110.634	100.84	105.864	92.1463	96.2344
	P16144	Integrin beta-4 OS=Homo sapiens OX=9606 GN=ITGB4 PE=1 SV=5	ITGB4	0	169	69	106.501	105.801	105.416	96.3654	96.0414	82.593	81.3757
	O75533	Splicing factor 3B subunit 1 OS=Homo sapiens OX=9606 GN=SF3B1 PE=1 SV=3	SF3B1	0	149	58	101.546	104.351	100.155	101.543	102.404	106.187	105.565
	P36952	Serpin B5 OS=Homo sapiens OX=9606 GN=SERPINB5 PE=1 SV=2	SERPINB5	0	428	29	102.936	100.416	99.9712	91.2625	90.5833	101.763	100.824
	Q9C0C2	182 kDa tankyrase-1-binding protein OS=Homo sapiens OX=9606 GN=TNKS1BP1 PE=1 SV=4	TNKS1BP1	0	133	64	106.737	107.983	108.713	92.7108	89.6995	96.2327	96.623
	Q9BQE3	Tubulin alpha-1C chain OS=Homo sapiens OX=9606 GN=TUBA1C PE=1 SV=1	TUBA1C	0	875	4	96.2809	96.5785	97.2533	104.179	103.345	97.0936	97.0295
	P13647	Keratin, type II cytoskeletal 5 OS=Homo sapiens OX=9606 GN=KRT5 PE=1 SV=3	KRT5	0	1039	33	110.405	106.335	108.156	70.7533	70.8479	112.319	108.446
	P15311	Ezrin OS=Homo sapiens OX=9606 GN=EZR PE=1 SV=4	EZR	0	473	39	95.6154	94.8126	93.3813	103.897	105.094	98.3104	97.0289
	Q5VYK3	Proteasome adapter and scaffold protein ECM29 OS=Homo sapiens OX=9606 GN=ECPAS PE=1 SV=2	ECPAS	0	157	80	97.7245	97.3069	99.0632	106.958	107.435	100.058	101.723
	Q04637	Eukaryotic translation initiation factor 4 gamma 1 OS=Homo sapiens OX=9606 GN=EIF4G1 PE=1 SV=4	EIF4G1	0	238	58	96.0475	95.3518	94.8678	111.568	112.993	101.848	102.452
	P78371	T-complex protein 1 subunit beta OS=Homo sapiens OX=9606 GN=CCT2 PE=1 SV=4	CCT2	0	450	36	96.2037	95.2799	95.2181	111.75	111.916	103.82	103.32
	P09874	Poly [ADP-ribose] polymerase 1 OS=Homo sapiens OX=9606 GN=PARP1 PE=1 SV=4	PARP1	0	200	65	99.9093	99.876	99.9187	104.784	106.181	111.683	113.385
	P48668	Keratin, type II cytoskeletal 6C OS=Homo sapiens OX=9606 GN=KRT6C PE=1 SV=3	KRT6C	0	1025	1	95.1628	86.1246	90.9712	100.075	97.1276	96.2762	97.979
	Q9BVA1	Tubulin beta-2B chain OS=Homo sapiens OX=9606 GN=TUBB2B PE=1 SV=1	TUBB2B	0	633	1	102.067	89.6115	96.2427	122.096	112.552	110.894	85.1309
	P53621	Coatomer subunit alpha OS=Homo sapiens OX=9606 GN=COPA PE=1 SV=2	COPA	0	177	68	103.49	102.474	101.634	97.9728	98.4244	99.042	98.5687
	Q13085	Acetyl-CoA carboxylase 1 OS=Homo sapiens OX=9606 GN=ACACA PE=1 SV=2	ACACA	0	140	75	104.46	104.73	105.817	97.1446	96.3452	104.498	104.18
	P22102	Trifunctional purine biosynthetic protein adenosine-3 OS=Homo sapiens OX=9606 GN=GART PE=1 SV=1	GART	0	208	52	98.2179	98.2502	97.53	104.988	105.791	105.8	106.288
	P02545	Prelamin-A/C OS=Homo sapiens OX=9606 GN=LMNA PE=1 SV=1	LMNA	0	320	47	106.425	107.775	103.656	89.5136	89.2024	96.1221	94.9008
	P04259	Keratin, type II cytoskeletal 6B OS=Homo sapiens OX=9606 GN=KRT6B PE=1 SV=5	KRT6B	0	1002	2	58.2744	57.3634	58.7095	86.6877	91.4822	135.849	130.326
	Q13885	Tubulin beta-2A chain OS=Homo sapiens OX=9606 GN=TUBB2A PE=1 SV=1	TUBB2A	0	635	1	88.7745	89.2459	92.2593	96.287	100.312	95.8962	97.0687
	P41252	Isoleucine--tRNA ligase, cytoplasmic OS=Homo sapiens OX=9606 GN=IARS1 PE=1 SV=2	IARS1	0	173	60	104.609	104.51	105.113	96.8239	97.6434	101.431	102.027
	P02533	Keratin, type I cytoskeletal 14 OS=Homo sapiens OX=9606 GN=KRT14 PE=1 SV=4	KRT14	0	768	17	54.5302	54.6341	56.506	138.303	142.302	112.759	112.227
	Q14764	Major vault protein OS=Homo sapiens OX=9606 GN=MVP PE=1 SV=4	MVP	0	244	42	105.272	107.182	105.259	81.8466	81.7813	92.4242	92.9611
	P52272	Heterogeneous nuclear ribonucleoprotein M OS=Homo sapiens OX=9606 GN=HNRNPM PE=1 SV=3	HNRNPM	0	291	50	98.8968	99.6626	99.0823	100.257	100.725	107.221	107.435
	P06737	Glycogen phosphorylase, liver form OS=Homo sapiens OX=9606 GN=PYGL PE=1 SV=4	PYGL	0	194	42	83.1561	82.7771	83.8916	112.834	114.509	107.067	106.961
	P13010	X-ray repair cross-complementing protein 5 OS=Homo sapiens OX=9606 GN=XRCC5 PE=1 SV=3	XRCC5	0	236	46	117.377	115.825	114.862	113.926	113.188	117.06	116.659
	P27816	Microtubule-associated protein 4 OS=Homo sapiens OX=9606 GN=MAP4 PE=1 SV=3	MAP4	0	192	58	109.577	109.391	107.979	94.7922	94.7299	95.9641	96.9925
	Q13200	26S proteasome non-ATPase regulatory subunit 2 OS=Homo sapiens OX=9606 GN=PSMD2 PE=1 SV=3	PSMD2	0	159	49	94.6872	94.7097	94.4276	109.826	111.589	98.2025	99.1507
	P11021	Endoplasmic reticulum chaperone BiP OS=Homo sapiens OX=9606 GN=HSPA5 PE=1 SV=2	HSPA5	0	371	43	91.7876	90.4229	90.2346	104.139	104.085	99.1004	98.5327
	P68366	Tubulin alpha-4A chain OS=Homo sapiens OX=9606 GN=TUBA4A PE=1 SV=1	TUBA4A	0	831	9	100.54	98.7595	98.9782	100.916	101.762	101.987	99.43
	P50851	Lipopolysaccharide-responsive and beige-like anchor protein OS=Homo sapiens OX=9606 GN=LRBA PE=1 SV=4	LRBA	0	147	84	106.809	106.728	107.885	90.5952	90.1295	97.1359	97.0723
	P04406	Glyceraldehyde-3-phosphate dehydrogenase OS=Homo sapiens OX=9606 GN=GAPDH PE=1 SV=3	GAPDH	0	795	31	105.93	105.729	105.222	96.9785	97.5971	99.6831	98.9436
	Q14839	Chromodomain-helicase-DNA-binding protein 4 OS=Homo sapiens OX=9606 GN=CHD4 PE=1 SV=2	CHD4	0	154	59	100.874	100.822	101.779	105.867	106.336	105.909	106.986
	P14625	Endoplasmin OS=Homo sapiens OX=9606 GN=HSP90B1 PE=1 SV=1	HSP90B1	0	350	47	94.5109	93.4774	92.4883	105.031	103.048	101.686	102.715
	Q13439	Golgin subfamily A member 4 OS=Homo sapiens OX=9606 GN=GOLGA4 PE=1 SV=1	GOLGA4	0	146	97	102.063	103.454	104.074	99.4898	98.2162	102.611	103.489
	P53618	Coatomer subunit beta OS=Homo sapiens OX=9606 GN=COPB1 PE=1 SV=3	COPB1	0	172	44	97.2007	96.9702	97.7744	109.396	111.404	92.5754	93.1189
	P11388	DNA topoisomerase 2-alpha OS=Homo sapiens OX=9606 GN=TOP2A PE=1 SV=3	TOP2A	0	159	58	72.0287	71.8744	72.8214	125.552	126.987	119.091	121.416
	Q9UM54	Unconventional myosin-VI OS=Homo sapiens OX=9606 GN=MYO6 PE=1 SV=4	MYO6	0	148	58	106.011	107.096	106.73	88.3998	89.4936	91.0421	91.5926
	P13797	Plastin-3 OS=Homo sapiens OX=9606 GN=PLS3 PE=1 SV=4	PLS3	0	219	36	106.634	106.261	107.23	91.9481	91.6598	91.537	91.4131
	P40939	Trifunctional enzyme subunit alpha, mitochondrial OS=Homo sapiens OX=9606 GN=HADHA PE=1 SV=2	HADHA	0	209	46	110.518	109.705	108.428	84.3845	83.6546	90.1298	88.6085
	P26038	Moesin OS=Homo sapiens OX=9606 GN=MSN PE=1 SV=3	MSN	0	285	37	107.433	106.225	105.142	88.1421	88.5071	102.264	101.057
	P55786	Puromycin-sensitive aminopeptidase OS=Homo sapiens OX=9606 GN=NPEPPS PE=1 SV=2	NPEPPS	0	208	51	111.994	111.14	110.943	84.0532	83.5382	90.5756	90.3507
	P04075	Fructose-bisphosphate aldolase A OS=Homo sapiens OX=9606 GN=ALDOA PE=1 SV=2	ALDOA	0	619	23	103.867	103.265	101.934	95.2939	97.976	100.386	98.1484
	Q86VP6	Cullin-associated NEDD8-dissociated protein 1 OS=Homo sapiens OX=9606 GN=CAND1 PE=1 SV=2	CAND1	0	179	54	107.813	106.042	106.551	94.4579	94.8405	99.1037	98.0762
	P49368	T-complex protein 1 subunit gamma OS=Homo sapiens OX=9606 GN=CCT3 PE=1 SV=4	CCT3	0	254	41	96.5746	96.1731	97.043	112.196	113.837	100.812	102.061
	A3KMH1	von Willebrand factor A domain-containing protein 8 OS=Homo sapiens OX=9606 GN=VWA8 PE=1 SV=2	VWA8	0	139	74	99.7589	100.689	101.859	90.6843	91.2847	103.636	103.49
	Q13045	Protein flightless-1 homolog OS=Homo sapiens OX=9606 GN=FLII PE=1 SV=2	FLII	0	135	59	97.5289	97.1942	96.761	104.591	103.455	100.154	100.344
	P17987	T-complex protein 1 subunit alpha OS=Homo sapiens OX=9606 GN=TCP1 PE=1 SV=1	TCP1	0	225	33	95.1167	95.4017	95.2516	112.019	114.066	103.078	102.19
	P26599	Polypyrimidine tract-binding protein 1 OS=Homo sapiens OX=9606 GN=PTBP1 PE=1 SV=1	PTBP1	0	272	19	101.619	99.9106	101.475	98.5912	99.2693	104.159	101.398
	Q99460	26S proteasome non-ATPase regulatory subunit 1 OS=Homo sapiens OX=9606 GN=PSMD1 PE=1 SV=2	PSMD1	0	154	52	99.3706	98.3457	99.066	104.989	104.58	100.979	101.179
	Q15075	Early endosome antigen 1 OS=Homo sapiens OX=9606 GN=EEA1 PE=1 SV=2	EEA1	0	141	71	112.6	114.441	115.108	93.0594	88.6923	87.6055	87.7209
	Q01813	ATP-dependent 6-phosphofructokinase, platelet type OS=Homo sapiens OX=9606 GN=PFKP PE=1 SV=2	PFKP	0	197	35	105.945	104.117	105.308	99.7181	100.493	95.5545	92.9395
	Q13509	Tubulin beta-3 chain OS=Homo sapiens OX=9606 GN=TUBB3 PE=1 SV=2	TUBB3	0	492	8	100.704	101.768	100.824	97.6308	98.1917	95.4046	93.355
	P08729	Keratin, type II cytoskeletal 7 OS=Homo sapiens OX=9606 GN=KRT7 PE=1 SV=5	KRT7	0	700	35	105.565	103.468	103.572	76.1689	74.4587	98.7519	96.7787
	O43795	Unconventional myosin-Ib OS=Homo sapiens OX=9606 GN=MYO1B PE=1 SV=3	MYO1B	0	181	58	111.012	109.347	109.881	102.268	103.323	81.0396	80.0795
	Q99832	T-complex protein 1 subunit eta OS=Homo sapiens OX=9606 GN=CCT7 PE=1 SV=2	CCT7	0	317	41	97.7068	97.2717	96.4933	112.687	113.821	101.42	100.498
	Q9NU22	Midasin OS=Homo sapiens OX=9606 GN=MDN1 PE=1 SV=2	MDN1	0	118	83	91.1682	92.7748	92.8431	110.881	112.014	108.072	108.289
	Q9H583	HEAT repeat-containing protein 1 OS=Homo sapiens OX=9606 GN=HEATR1 PE=1 SV=3	HEATR1	0	141	71	93.0996	93.0468	94.4127	112.734	115.318	106.016	107.541
	P49915	GMP synthase [glutamine-hydrolyzing] OS=Homo sapiens OX=9606 GN=GMPS PE=1 SV=1	GMPS	0	159	43	98.9221	98.3043	99.7826	115.209	116.065	103.168	102.58
	P16615	Sarcoplasmic/endoplasmic reticulum calcium ATPase 2 OS=Homo sapiens OX=9606 GN=ATP2A2 PE=1 SV=1	ATP2A2	0	176	51	97.5756	100.19	98.094	93.2961	93.5194	100.137	98.3612
	P55196	Afadin OS=Homo sapiens OX=9606 GN=AFDN PE=1 SV=3	AFDN	0	134	62	102.58	101.465	103.422	93.0172	91.8627	99.2662	98.9976
	P11717	Cation-independent mannose-6-phosphate receptor OS=Homo sapiens OX=9606 GN=IGF2R PE=1 SV=3	IGF2R	0	120	71	106.737	106.516	106.443	88.8374	88.2121	99.545	99.2051
	O60716	Catenin delta-1 OS=Homo sapiens OX=9606 GN=CTNND1 PE=1 SV=1	CTNND1	0	160	46	106.7	106.233	106.458	88.9953	88.0588	94.3844	94.8453
	Q00839	Heterogeneous nuclear ribonucleoprotein U OS=Homo sapiens OX=9606 GN=HNRNPU PE=1 SV=6	HNRNPU	0	289	46	101.926	100.824	99.4787	102.384	103.729	103.493	102.476
	Q8N3C0	Activating signal cointegrator 1 complex subunit 3 OS=Homo sapiens OX=9606 GN=ASCC3 PE=1 SV=3	ASCC3	0	121	73	100.818	101.751	101.075	104.587	105.279	103.432	103.731
	Q14152	Eukaryotic translation initiation factor 3 subunit A OS=Homo sapiens OX=9606 GN=EIF3A PE=1 SV=1	EIF3A	0	190	70	98.4362	98.1491	97.1176	110.279	112.325	101.731	101.017
	P00558	Phosphoglycerate kinase 1 OS=Homo sapiens OX=9606 GN=PGK1 PE=1 SV=3	PGK1	0	363	44	108.022	105.359	103.666	93.4212	94.2631	99.6507	98.1362
	P25705	ATP synthase subunit alpha, mitochondrial OS=Homo sapiens OX=9606 GN=ATP5F1A PE=1 SV=1	ATP5F1A	0	347	34	97.2821	96.9555	95.9162	92.8093	93.3175	103.873	103.929
	Q9Y520	Protein PRRC2C OS=Homo sapiens OX=9606 GN=PRRC2C PE=1 SV=4	PRRC2C	0	141	72	99.8033	98.9489	99.3306	112.039	117.454	101.101	101.272
	O75153	Clustered mitochondria protein homolog OS=Homo sapiens OX=9606 GN=CLUH PE=1 SV=2	CLUH	0	129	52	90.8533	89.7775	90.7103	114.717	115.548	113.523	114.138
	P63010	AP-2 complex subunit beta OS=Homo sapiens OX=9606 GN=AP2B1 PE=1 SV=1	AP2B1	0	151	27	109.751	111.497	110.521	91.9916	91.898	91.0741	91.3045
	Q92621	Nuclear pore complex protein Nup205 OS=Homo sapiens OX=9606 GN=NUP205 PE=1 SV=3	NUP205	0	120	63	95.2893	94.9991	96.2891	103.605	104.248	103.397	104.249
	Q5JPE7	Nodal modulator 2 OS=Homo sapiens OX=9606 GN=NOMO2 PE=1 SV=1	NOMO2	0	121	1	104.364	94.3517	94.9571	99.3813	102.269	112.98	94.1188
	Q13751	Laminin subunit beta-3 OS=Homo sapiens OX=9606 GN=LAMB3 PE=1 SV=1	LAMB3	0	123	53	70.507	70.2599	70.1089	131.218	129.662	83.769	86.4826
	Q16531	DNA damage-binding protein 1 OS=Homo sapiens OX=9606 GN=DDB1 PE=1 SV=1	DDB1	0	133	51	103.277	103.332	102.748	98.7924	98.2451	101.275	99.5526
	Q9P2J5	Leucine--tRNA ligase, cytoplasmic OS=Homo sapiens OX=9606 GN=LARS1 PE=1 SV=2	LARS1	0	171	56	99.6437	99.6517	99.4788	99.6779	99.6726	104.098	104.511
	Q02218	2-oxoglutarate dehydrogenase, mitochondrial OS=Homo sapiens OX=9606 GN=OGDH PE=1 SV=3	OGDH	0	133	46	94.9688	93.7233	94.5023	94.7731	95.2262	99.8005	98.9053
	O60841	Eukaryotic translation initiation factor 5B OS=Homo sapiens OX=9606 GN=EIF5B PE=1 SV=4	EIF5B	0	127	61	95.8434	93.9684	95.4717	112.818	110.456	99.3099	100.734
	Q9NYU2	UDP-glucose:glycoprotein glucosyltransferase 1 OS=Homo sapiens OX=9606 GN=UGGT1 PE=1 SV=3	UGGT1	0	118	54	104.416	105.6	104.599	87.643	88.2213	96.2472	96.141
	Q9NR30	Nucleolar RNA helicase 2 OS=Homo sapiens OX=9606 GN=DDX21 PE=1 SV=5	DDX21	0	160	44	86.6667	85.9868	87.371	123.89	126.14	120.682	121.102
	Q14160	Protein scribble homolog OS=Homo sapiens OX=9606 GN=SCRIB PE=1 SV=4	SCRIB	0	126	53	101.946	100.241	100.33	99.6159	96.663	94.9583	93.9471
	A5YKK6	CCR4-NOT transcription complex subunit 1 OS=Homo sapiens OX=9606 GN=CNOT1 PE=1 SV=2	CNOT1	0	120	71	106.492	104.362	105.948	101.013	99.1317	105.119	103.398
	Q15155	Nodal modulator 1 OS=Homo sapiens OX=9606 GN=NOMO1 PE=1 SV=5	NOMO1	0	120	2	93.165	93.4343	97.9108	103.105	98.4269	102.219	101.557
	P07355	Annexin A2 OS=Homo sapiens OX=9606 GN=ANXA2 PE=1 SV=2	ANXA2	0	912	46	109.257	109.282	107.113	86.2196	86.1192	92.0288	89.3311
	P20810	Calpastatin OS=Homo sapiens OX=9606 GN=CAST PE=1 SV=4	CAST	0	189	48	114.52	112.45	112.617	85.0079	84.9348	88.6814	91.4087
	Q15393	Splicing factor 3B subunit 3 OS=Homo sapiens OX=9606 GN=SF3B3 PE=1 SV=4	SF3B3	0	144	50	100.545	98.9715	101.992	100.555	101.275	101.644	102.918
	Q14974	Importin subunit beta-1 OS=Homo sapiens OX=9606 GN=KPNB1 PE=1 SV=2	KPNB1	0	170	37	101.532	100.457	99.8507	107.03	106.014	98.4519	98.5042
	P50991	T-complex protein 1 subunit delta OS=Homo sapiens OX=9606 GN=CCT4 PE=1 SV=4	CCT4	0	204	36	97.613	97.2543	95.9582	112.302	114.265	101.046	101.61
	P69849	Nodal modulator 3 OS=Homo sapiens OX=9606 GN=NOMO3 PE=1 SV=2	NOMO3	0	119	1	100.847	105.772	101.715	93.2087	95.5877	98.5678	98.3508
	Q92900	Regulator of nonsense transcripts 1 OS=Homo sapiens OX=9606 GN=UPF1 PE=1 SV=2	UPF1	0	126	49	100.054	99.8272	100.181	101.333	101.746	100.732	100.567
	Q9BUF5	Tubulin beta-6 chain OS=Homo sapiens OX=9606 GN=TUBB6 PE=1 SV=1	TUBB6	0	344	12	100.694	102.922	101.424	101.84	99.035	92.984	92.2793
	O75165	DnaJ homolog subfamily C member 13 OS=Homo sapiens OX=9606 GN=DNAJC13 PE=1 SV=5	DNAJC13	0	119	70	102.046	102.051	102.852	95.5507	96.2688	97.2993	98.0919
	P78347	General transcription factor II-I OS=Homo sapiens OX=9606 GN=GTF2I PE=1 SV=2	GTF2I	0	134	53	112.744	112.776	112.688	97.7938	96.989	103.141	102.882
	Q99996	A-kinase anchor protein 9 OS=Homo sapiens OX=9606 GN=AKAP9 PE=1 SV=4	AKAP9	0	119	89	103.565	105.512	105.033	96.0598	94.4484	98.8247	99.6521
	P11586	C-1-tetrahydrofolate synthase, cytoplasmic OS=Homo sapiens OX=9606 GN=MTHFD1 PE=1 SV=3	MTHFD1	0	146	52	107.99	107.626	107.347	96.747	96.5482	99.184	99.2877
	Q00341	Vigilin OS=Homo sapiens OX=9606 GN=HDLBP PE=1 SV=2	HDLBP	0	146	69	101.869	100.557	101.087	107.389	107.85	102.396	101.978
	Q63HN8	E3 ubiquitin-protein ligase RNF213 OS=Homo sapiens OX=9606 GN=RNF213 PE=1 SV=3	RNF213	0	111	82	97.5939	99.0925	99.7135	77.8241	77.1041	115.707	113.967
	Q13428	Treacle protein OS=Homo sapiens OX=9606 GN=TCOF1 PE=1 SV=3	TCOF1	0	157	63	87.92	87.5403	88.2204	117.969	115.254	110.333	111.828
	Q9H4M9	EH domain-containing protein 1 OS=Homo sapiens OX=9606 GN=EHD1 PE=1 SV=2	EHD1	0	138	25	99.6514	99.8907	100.664	114.821	115.351	75.4428	76.8017
	P12956	X-ray repair cross-complementing protein 6 OS=Homo sapiens OX=9606 GN=XRCC6 PE=1 SV=2	XRCC6	0	206	43	110.176	110.443	109.839	111.013	111.255	114.68	113.51
	P17655	Calpain-2 catalytic subunit OS=Homo sapiens OX=9606 GN=CAPN2 PE=1 SV=6	CAPN2	0	175	35	105.611	105.154	106.46	86.8549	86.4144	98.5429	97.5774
	O14980	Exportin-1 OS=Homo sapiens OX=9606 GN=XPO1 PE=1 SV=1	XPO1	0	148	50	102.589	101.383	103.313	103.078	104.69	100.674	100.989
	Q08J23	RNA cytosine C(5)-methyltransferase NSUN2 OS=Homo sapiens OX=9606 GN=NSUN2 PE=1 SV=2	NSUN2	0	127	44	98.1196	98.1292	98.4661	105.825	107.133	102.099	102.861
	Q93008	Probable ubiquitin carboxyl-terminal hydrolase FAF-X OS=Homo sapiens OX=9606 GN=USP9X PE=1 SV=4	USP9X	0	111	38	103.308	102.495	103.572	95.5515	95.1583	100.488	99.245
	O95347	Structural maintenance of chromosomes protein 2 OS=Homo sapiens OX=9606 GN=SMC2 PE=1 SV=2	SMC2	0	129	64	94.8176	93.552	94.6479	121.077	122.744	113.001	113.339
	P60842	Eukaryotic initiation factor 4A-I OS=Homo sapiens OX=9606 GN=EIF4A1 PE=1 SV=1	EIF4A1	0	277	19	91.0267	91.0599	92.2864	112.974	112.882	99.4033	100.486
	Q92878	DNA repair protein RAD50 OS=Homo sapiens OX=9606 GN=RAD50 PE=1 SV=1	RAD50	0	131	75	99.91	100.526	100.209	109.523	110.387	94.0754	94.6669
	Q9BQG0	Myb-binding protein 1A OS=Homo sapiens OX=9606 GN=MYBBP1A PE=1 SV=2	MYBBP1A	0	132	58	96.7855	96.2798	96.5227	105.215	106.217	109.175	108.453
	P19338	Nucleolin OS=Homo sapiens OX=9606 GN=NCL PE=1 SV=3	NCL	0	404	56	93.7125	93.7341	90.7762	110.59	109.358	112.741	109.558
	O95757	Heat shock 70 kDa protein 4L OS=Homo sapiens OX=9606 GN=HSPA4L PE=1 SV=3	HSPA4L	0	166	45	94.3706	95.9512	92.3228	120.879	121.425	103.99	103.018
	P55265	Double-stranded RNA-specific adenosine deaminase OS=Homo sapiens OX=9606 GN=ADAR PE=1 SV=4	ADAR	0	124	50	102.117	101.079	100.192	99.0786	99.1728	103.681	103.317
	Q15021	Condensin complex subunit 1 OS=Homo sapiens OX=9606 GN=NCAPD2 PE=1 SV=3	NCAPD2	0	116	60	93.9386	95.6308	94.978	122.571	124.576	109.891	110.121
	P49588	Alanine--tRNA ligase, cytoplasmic OS=Homo sapiens OX=9606 GN=AARS1 PE=1 SV=2	AARS1	0	150	45	103.927	104.715	104.739	106.268	105.578	100.558	101.412
	P09211	Glutathione S-transferase P OS=Homo sapiens OX=9606 GN=GSTP1 PE=1 SV=2	GSTP1	0	532	15	90.5877	90.4729	91.4107	108.778	111.416	88.883	89.7894
	P51610	Host cell factor 1 OS=Homo sapiens OX=9606 GN=HCFC1 PE=1 SV=2	HCFC1	0	115	44	101.187	100.939	101.421	101.33	99.3201	105.537	106.462
	O95782	AP-2 complex subunit alpha-1 OS=Homo sapiens OX=9606 GN=AP2A1 PE=1 SV=3	AP2A1	0	125	33	115.219	114.967	114.783	85.9	84.5123	90.9678	90.3557
	P55060	Exportin-2 OS=Homo sapiens OX=9606 GN=CSE1L PE=1 SV=3	CSE1L	0	146	50	105.819	104.842	105.381	102.477	102.998	98.3389	97.1614
	P27797	Calreticulin OS=Homo sapiens OX=9606 GN=CALR PE=1 SV=1	CALR	0	301	30	99.0065	97.7648	98.4906	95.3962	93.2337	97.7311	98.0956
	P05120	Plasminogen activator inhibitor 2 OS=Homo sapiens OX=9606 GN=SERPINB2 PE=1 SV=2	SERPINB2	0	246	25	61.1327	61.0748	61.893	131.329	134.546	88.2768	94.7667
	O60506	Heterogeneous nuclear ribonucleoprotein Q OS=Homo sapiens OX=9606 GN=SYNCRIP PE=1 SV=2	SYNCRIP	0	180	27	96.5224	96.5072	97.115	108.508	107.99	106.535	107.437
	P15144	Aminopeptidase N OS=Homo sapiens OX=9606 GN=ANPEP PE=1 SV=4	ANPEP	0	139	41	135.787	135.222	134.393	81.2962	79.4698	60.2731	59.9179
	P07476	Involucrin OS=Homo sapiens OX=9606 GN=IVL PE=1 SV=2	IVL	0	129	37	81.3089	79.6712	80.4985	111.729	111.071	79.8487	81.4408
	Q07157	Tight junction protein ZO-1 OS=Homo sapiens OX=9606 GN=TJP1 PE=1 SV=3	TJP1	0	125	57	100.971	100.853	101.113	100.594	100.633	94.1637	94.372
	P54136	Arginine--tRNA ligase, cytoplasmic OS=Homo sapiens OX=9606 GN=RARS1 PE=1 SV=2	RARS1	0	170	41	99.4288	99.3556	99.276	101.799	102.358	99.9395	99.5168
	P35241	Radixin OS=Homo sapiens OX=9606 GN=RDX PE=1 SV=1	RDX	0	252	26	106.04	105.781	105.15	119.005	120.288	77.2366	77.3514
	P50395	Rab GDP dissociation inhibitor beta OS=Homo sapiens OX=9606 GN=GDI2 PE=1 SV=2	GDI2	0	173	24	102.3	102.057	102.407	96.9693	97.9315	101.419	99.9306
	Q16891	MICOS complex subunit MIC60 OS=Homo sapiens OX=9606 GN=IMMT PE=1 SV=1	IMMT	0	129	42	99.1821	98.4665	98.1584	96.1203	96.5352	100.231	100.335
	Q8N1P7	Beta/gamma crystallin domain-containing protein 2 OS=Homo sapiens OX=9606 GN=CRYBG2 PE=2 SV=2	CRYBG2	0	100	54	94.2031	94.6181	93.7101	89.5429	88.3336	97.3031	95.9713
	P31948	Stress-induced-phosphoprotein 1 OS=Homo sapiens OX=9606 GN=STIP1 PE=1 SV=1	STIP1	0	224	49	95.9467	96.2737	92.7027	134.415	138.475	85.168	85.8629
	Q12802	A-kinase anchor protein 13 OS=Homo sapiens OX=9606 GN=AKAP13 PE=1 SV=2	AKAP13	0	98	65	103.405	105.741	105.941	89.0478	89.1588	100.637	101.669
	Q9BXJ9	N-alpha-acetyltransferase 15, NatA auxiliary subunit OS=Homo sapiens OX=9606 GN=NAA15 PE=1 SV=1	NAA15	0	141	48	98.0615	97.2588	96.6118	112.442	114.52	104.881	105.633
	P07384	Calpain-1 catalytic subunit OS=Homo sapiens OX=9606 GN=CAPN1 PE=1 SV=1	CAPN1	0	175	43	107.363	107.785	106.799	93.5483	94.3667	87.4178	85.3168
	Q8WUM4	Programmed cell death 6-interacting protein OS=Homo sapiens OX=9606 GN=PDCD6IP PE=1 SV=1	PDCD6IP	0	158	50	106.024	106.608	104.042	95.3831	96.5907	97.437	96.5124
	P50990	T-complex protein 1 subunit theta OS=Homo sapiens OX=9606 GN=CCT8 PE=1 SV=4	CCT8	0	188	40	95.379	95.4478	94.6315	113.332	115.345	101.542	101.335
	P14866	Heterogeneous nuclear ribonucleoprotein L OS=Homo sapiens OX=9606 GN=HNRNPL PE=1 SV=2	HNRNPL	0	162	22	101.956	100.15	102.421	104.941	106.269	105.468	106.224
	Q12906	Interleukin enhancer-binding factor 3 OS=Homo sapiens OX=9606 GN=ILF3 PE=1 SV=3	ILF3	0	168	33	101.297	100.418	99.549	99.4251	98.3833	105.142	104.755
	Q13263	Transcription intermediary factor 1-beta OS=Homo sapiens OX=9606 GN=TRIM28 PE=1 SV=5	TRIM28	0	194	36	97.7067	96.7235	96.513	98.0692	96.5623	104.955	103.728
	P30622	CAP-Gly domain-containing linker protein 1 OS=Homo sapiens OX=9606 GN=CLIP1 PE=1 SV=2	CLIP1	0	119	64	104.069	103.613	102.491	90.3983	85.6582	106.712	106.991
	P04083	Annexin A1 OS=Homo sapiens OX=9606 GN=ANXA1 PE=1 SV=2	ANXA1	0	430	29	95.6463	94.7509	93.8494	90.8784	90.6955	99.4094	97.1176
	Q15029	116 kDa U5 small nuclear ribonucleoprotein component OS=Homo sapiens OX=9606 GN=EFTUD2 PE=1 SV=1	EFTUD2	0	133	45	97.6628	97.1225	98.4224	104.292	105.983	102.987	103.468
	O75691	Small subunit processome component 20 homolog OS=Homo sapiens OX=9606 GN=UTP20 PE=1 SV=3	UTP20	0	119	73	94.7394	95.4041	97.2243	112.594	112.428	112.626	113.737
	Q14697	Neutral alpha-glucosidase AB OS=Homo sapiens OX=9606 GN=GANAB PE=1 SV=3	GANAB	0	132	39	99.2534	98.1607	97.74	104.689	107.309	90.1505	89.3453
	P08195	4F2 cell-surface antigen heavy chain OS=Homo sapiens OX=9606 GN=SLC3A2 PE=1 SV=3	SLC3A2	0	163	32	106.594	106.075	105.492	109.053	108.469	90.3361	90.3146
	Q9Y4L1	Hypoxia up-regulated protein 1 OS=Homo sapiens OX=9606 GN=HYOU1 PE=1 SV=1	HYOU1	0	126	46	95.914	95.2487	95.2944	111.241	110.68	89.4353	90.12
	Q99798	Aconitate hydratase, mitochondrial OS=Homo sapiens OX=9606 GN=ACO2 PE=1 SV=2	ACO2	0	132	35	98.5938	97.1852	99.277	83.8024	83.971	106.86	108.5
	P26640	Valine--tRNA ligase OS=Homo sapiens OX=9606 GN=VARS1 PE=1 SV=4	VARS1	0	124	59	100.131	99.6003	99.4796	98.831	99.2171	100.737	101.678
	P23921	Ribonucleoside-diphosphate reductase large subunit OS=Homo sapiens OX=9606 GN=RRM1 PE=1 SV=1	RRM1	0	115	43	114.862	113.771	114.717	104.788	106.972	107.177	105.378
	O75083	WD repeat-containing protein 1 OS=Homo sapiens OX=9606 GN=WDR1 PE=1 SV=4	WDR1	0	196	36	108.24	104.348	106.681	86.7204	87.0265	97.6438	95.8884
	P07237	Protein disulfide-isomerase OS=Homo sapiens OX=9606 GN=P4HB PE=1 SV=3	P4HB	0	219	37	105.049	105.802	102.142	87.4772	88.0337	96.9441	97.0334
	P35606	Coatomer subunit beta' OS=Homo sapiens OX=9606 GN=COPB2 PE=1 SV=2	COPB2	0	113	42	101.08	100.633	102.789	97.3233	98.563	98.5746	98.1809
	Q709C8	Vacuolar protein sorting-associated protein 13C OS=Homo sapiens OX=9606 GN=VPS13C PE=1 SV=1	VPS13C	0	120	87	109.721	108.774	110.982	84.3822	84.5109	99.071	98.794
	Q9Y678	Coatomer subunit gamma-1 OS=Homo sapiens OX=9606 GN=COPG1 PE=1 SV=1	COPG1	0	133	40	100.085	100.59	100.046	102.282	101.697	98.4741	97.3023
	Q9UDY2	Tight junction protein ZO-2 OS=Homo sapiens OX=9606 GN=TJP2 PE=1 SV=2	TJP2	0	106	53	103.312	103.512	103.211	97.7872	98.0768	90.8929	91.7584
	Q92499	ATP-dependent RNA helicase DDX1 OS=Homo sapiens OX=9606 GN=DDX1 PE=1 SV=2	DDX1	0	134	42	98.0677	98.5124	97.6281	103.177	103.841	103.115	101.861
	P42166	Lamina-associated polypeptide 2, isoform alpha OS=Homo sapiens OX=9606 GN=TMPO PE=1 SV=2	TMPO	0	98	24	105.803	106.985	106.139	92.0151	91.8921	102.3	100.703
	Q9Y4K1	Beta/gamma crystallin domain-containing protein 1 OS=Homo sapiens OX=9606 GN=CRYBG1 PE=1 SV=3	CRYBG1	0	111	52	112.666	112.181	112.17	98.7263	97.4506	89.4113	90.5637
	P29144	Tripeptidyl-peptidase 2 OS=Homo sapiens OX=9606 GN=TPP2 PE=1 SV=4	TPP2	0	121	51	101.275	99.7721	100.721	104.194	104.848	102.962	103.307
	Q7KZF4	Staphylococcal nuclease domain-containing protein 1 OS=Homo sapiens OX=9606 GN=SND1 PE=1 SV=1	SND1	0	116	44	105.064	104.356	103.496	97.2897	98.3572	98.1758	97.2604
	Q9Y5B9	FACT complex subunit SPT16 OS=Homo sapiens OX=9606 GN=SUPT16H PE=1 SV=1	SUPT16H	0	141	53	99.0593	98.3559	98.6278	107.328	108.198	108.041	108.219
	P26639	Threonine--tRNA ligase 1, cytoplasmic OS=Homo sapiens OX=9606 GN=TARS1 PE=1 SV=3	TARS1	0	145	37	101.372	101.322	101.561	107.846	108.55	99.5677	99.2777
	O00159	Unconventional myosin-Ic OS=Homo sapiens OX=9606 GN=MYO1C PE=1 SV=4	MYO1C	0	128	50	109.409	107.795	108.902	92.3992	92.2135	86.837	85.0678
	P00338	L-lactate dehydrogenase A chain OS=Homo sapiens OX=9606 GN=LDHA PE=1 SV=2	LDHA	0	398	28	108.213	107.225	106.605	93.7902	96.1109	97.7604	97.76
	Q9UQE7	Structural maintenance of chromosomes protein 3 OS=Homo sapiens OX=9606 GN=SMC3 PE=1 SV=2	SMC3	0	108	62	102.724	103.397	102.651	104.153	105.279	105.689	107.205
	Q02880	DNA topoisomerase 2-beta OS=Homo sapiens OX=9606 GN=TOP2B PE=1 SV=3	TOP2B	0	122	48	105.541	105.399	106.811	91.943	92.2603	104.353	104.426
	Q92614	Unconventional myosin-XVIIIa OS=Homo sapiens OX=9606 GN=MYO18A PE=1 SV=3	MYO18A	0	107	64	102.059	102.351	103.049	91.0941	90.0419	99.8557	99.2926
	P19367	Hexokinase-1 OS=Homo sapiens OX=9606 GN=HK1 PE=1 SV=3	HK1	0	119	41	113.246	112.911	112.458	83.0536	81.9166	94.7647	93.7434
	Q10567	AP-1 complex subunit beta-1 OS=Homo sapiens OX=9606 GN=AP1B1 PE=1 SV=2	AP1B1	0	121	22	100.814	102.769	103.47	92.9376	94.4629	98.4605	100.49
	Q8TEQ6	Gem-associated protein 5 OS=Homo sapiens OX=9606 GN=GEMIN5 PE=1 SV=3	GEMIN5	0	111	51	87.979	86.4456	88.1345	122.287	122.453	112.604	112.151
	P56192	Methionine--tRNA ligase, cytoplasmic OS=Homo sapiens OX=9606 GN=MARS1 PE=1 SV=2	MARS1	0	112	37	107.461	104.23	104.1	98.6085	97.8633	105.695	101.812
	O95602	DNA-directed RNA polymerase I subunit RPA1 OS=Homo sapiens OX=9606 GN=POLR1A PE=1 SV=2	POLR1A	0	92	51	95.7138	96.946	96.4678	105.652	106.576	111.37	111.977
	P68032	Actin, alpha cardiac muscle 1 OS=Homo sapiens OX=9606 GN=ACTC1 PE=1 SV=1	ACTC1	0	1224	9	95.4082	96.3435	98.9513	94.6727	95.271	94.662	97.2816
	Q9UQ35	Serine/arginine repetitive matrix protein 2 OS=Homo sapiens OX=9606 GN=SRRM2 PE=1 SV=2	SRRM2	0	98	47	100.61	98.2946	99.7614	101.83	98.5871	100.326	97.5594
	Q16658	Fascin OS=Homo sapiens OX=9606 GN=FSCN1 PE=1 SV=3	FSCN1	0	164	30	92.3023	90.8185	91.1347	110.508	112.483	107.375	106.451
	O00429	Dynamin-1-like protein OS=Homo sapiens OX=9606 GN=DNM1L PE=1 SV=2	DNM1L	0	100	44	96.9041	96.8832	96.2328	105.996	106.716	99.392	100.367
	P21796	Voltage-dependent anion-selective channel protein 1 OS=Homo sapiens OX=9606 GN=VDAC1 PE=1 SV=2	VDAC1	0	285	19	93.8401	94.7038	94.9914	93.053	94.4335	102.35	99.5092
	P19013	Keratin, type II cytoskeletal 4 OS=Homo sapiens OX=9606 GN=KRT4 PE=1 SV=5	KRT4	0	262	31	50.9894	50.6668	50.9489	104.794	106.855	123.922	118.401
	Q14690	Protein RRP5 homolog OS=Homo sapiens OX=9606 GN=PDCD11 PE=1 SV=3	PDCD11	0	109	64	99.2679	99.4009	99.9844	112.446	113.317	109.797	110.724
	Q92945	Far upstream element-binding protein 2 OS=Homo sapiens OX=9606 GN=KHSRP PE=1 SV=4	KHSRP	0	113	31	99.8979	99.5221	100.6	103.036	101.827	104.91	107.116
	A0AVT1	Ubiquitin-like modifier-activating enzyme 6 OS=Homo sapiens OX=9606 GN=UBA6 PE=1 SV=1	UBA6	0	94	47	102.559	102.965	103.236	101.332	101.644	96.4723	97.7895
	Q9NSE4	Isoleucine--tRNA ligase, mitochondrial OS=Homo sapiens OX=9606 GN=IARS2 PE=1 SV=2	IARS2	0	120	41	102.862	102.827	101.222	89.2199	90.32	98.1174	99.0963
	P49321	Nuclear autoantigenic sperm protein OS=Homo sapiens OX=9606 GN=NASP PE=1 SV=2	NASP	0	97	41	107.763	107.226	105.716	105.314	103.665	104.009	105.923
	P26641	Elongation factor 1-gamma OS=Homo sapiens OX=9606 GN=EEF1G PE=1 SV=3	EEF1G	0	193	34	90.4345	90.3954	87.2828	134.315	135.993	89.8124	87.9566
	Q9H2G2	STE20-like serine/threonine-protein kinase OS=Homo sapiens OX=9606 GN=SLK PE=1 SV=1	SLK	0	109	58	95.5139	94.6212	95.0983	107.213	106.421	101.232	103.226
	Q14683	Structural maintenance of chromosomes protein 1A OS=Homo sapiens OX=9606 GN=SMC1A PE=1 SV=2	SMC1A	0	113	66	100.824	101.498	101.591	104.071	105.138	105.839	108.2
	Q14669	E3 ubiquitin-protein ligase TRIP12 OS=Homo sapiens OX=9606 GN=TRIP12 PE=1 SV=1	TRIP12	0	94	51	95.4525	94.5039	93.4789	116.565	117.678	103.211	104.689
	O95071	E3 ubiquitin-protein ligase UBR5 OS=Homo sapiens OX=9606 GN=UBR5 PE=1 SV=2	UBR5	0	89	61	93.0959	94.199	96.2229	115.309	114.575	100.313	100.894
	O95373	Importin-7 OS=Homo sapiens OX=9606 GN=IPO7 PE=1 SV=1	IPO7	0	104	34	97.1796	97.9659	97.4312	111.424	113.174	101.007	99.8304
	Q9NVP1	ATP-dependent RNA helicase DDX18 OS=Homo sapiens OX=9606 GN=DDX18 PE=1 SV=2	DDX18	0	99	34	92.0893	92.2897	92.6597	115.153	115.753	112.518	112.584
	Q14203	Dynactin subunit 1 OS=Homo sapiens OX=9606 GN=DCTN1 PE=1 SV=3	DCTN1	0	95	48	102.411	107.352	101.679	98.3948	97.4764	96.2205	95.3241
	P54578	Ubiquitin carboxyl-terminal hydrolase 14 OS=Homo sapiens OX=9606 GN=USP14 PE=1 SV=3	USP14	0	123	31	99.9843	100.415	100.364	101.803	103.69	98.7857	100.326
	P31947	14-3-3 protein sigma OS=Homo sapiens OX=9606 GN=SFN PE=1 SV=1	SFN	0	435	20	104.562	103.916	101.656	96.4408	104.316	91.884	93.9425
	O95171	Sciellin OS=Homo sapiens OX=9606 GN=SCEL PE=1 SV=2	SCEL	0	142	50	98.1014	97.148	96.7679	86.1638	82.5736	85.399	84.8729
	P20700	Lamin-B1 OS=Homo sapiens OX=9606 GN=LMNB1 PE=1 SV=2	LMNB1	0	125	33	110.035	109.418	108.227	89.1732	88.7313	106.629	107.26
	O95202	Mitochondrial proton/calcium exchanger protein OS=Homo sapiens OX=9606 GN=LETM1 PE=1 SV=1	LETM1	0	116	35	91.8463	91.3225	91.9863	95.7087	95.7745	105.502	107.556
	P11940	Polyadenylate-binding protein 1 OS=Homo sapiens OX=9606 GN=PABPC1 PE=1 SV=2	PABPC1	0	136	23	93.4575	92.631	91.7767	115.33	118.483	100.74	101.429
	P37802	Transgelin-2 OS=Homo sapiens OX=9606 GN=TAGLN2 PE=1 SV=3	TAGLN2	0	349	18	98.4471	100.459	99.6215	94.1751	94.9693	104.45	105.3
	P55884	Eukaryotic translation initiation factor 3 subunit B OS=Homo sapiens OX=9606 GN=EIF3B PE=1 SV=3	EIF3B	0	126	37	98.0043	96.8985	97.4417	109.511	111.272	102.39	102.219
	P78344	Eukaryotic translation initiation factor 4 gamma 2 OS=Homo sapiens OX=9606 GN=EIF4G2 PE=1 SV=1	EIF4G2	0	118	46	93.6695	93.2159	93.6818	111.992	113.187	104.971	106.448
	P21281	V-type proton ATPase subunit B, brain isoform OS=Homo sapiens OX=9606 GN=ATP6V1B2 PE=1 SV=3	ATP6V1B2	0	99	18	103.719	103.743	102.929	95.9613	98.1785	99.6778	98.5989
	Q7L014	Probable ATP-dependent RNA helicase DDX46 OS=Homo sapiens OX=9606 GN=DDX46 PE=1 SV=2	DDX46	0	125	51	104.606	104.237	103.851	97.4776	99.933	107.904	107.883
	P30101	Protein disulfide-isomerase A3 OS=Homo sapiens OX=9606 GN=PDIA3 PE=1 SV=4	PDIA3	0	197	36	102.84	100.533	98.4323	96.1297	94.9522	102.25	100.856
	P31939	Bifunctional purine biosynthesis protein ATIC OS=Homo sapiens OX=9606 GN=ATIC PE=1 SV=3	ATIC	0	124	34	101.074	100.102	100.014	105.891	106.698	93.2505	91.7999
	P48147	Prolyl endopeptidase OS=Homo sapiens OX=9606 GN=PREP PE=1 SV=2	PREP	0	107	39	102.113	101.941	102.162	93.1575	93.9792	100.171	98.4823
	P33991	DNA replication licensing factor MCM4 OS=Homo sapiens OX=9606 GN=MCM4 PE=1 SV=5	MCM4	0	103	41	101.167	102.198	103.48	110.776	109.994	96.9699	97.4127
	Q9H0A0	RNA cytidine acetyltransferase OS=Homo sapiens OX=9606 GN=NAT10 PE=1 SV=2	NAT10	0	99	47	96.7547	96.78	97.1368	104.544	105.706	108.035	108.655
	Q16787	Laminin subunit alpha-3 OS=Homo sapiens OX=9606 GN=LAMA3 PE=1 SV=2	LAMA3	0	88	51	81.8277	81.2642	80.7603	128.663	130.222	84.5276	84.953
	P41250	Glycine--tRNA ligase OS=Homo sapiens OX=9606 GN=GARS1 PE=1 SV=3	GARS1	0	115	37	101.16	101.5	101.303	102.929	103.524	101.12	100.278
	P63104	14-3-3 protein zeta/delta OS=Homo sapiens OX=9606 GN=YWHAZ PE=1 SV=1	YWHAZ	0	452	17	100.282	98.4834	99.9803	104.068	109.166	84.8483	85.1529
	Q9Y2A7	Nck-associated protein 1 OS=Homo sapiens OX=9606 GN=NCKAP1 PE=1 SV=1	NCKAP1	0	101	42	105.195	104.39	106.539	94.5367	95.3272	95.0922	95.3382
	O94979	Protein transport protein Sec31A OS=Homo sapiens OX=9606 GN=SEC31A PE=1 SV=3	SEC31A	0	115	37	105.774	106.129	105.861	93.8095	93.2855	98.2513	98.57
	Q6ZRV2	Protein FAM83H OS=Homo sapiens OX=9606 GN=FAM83H PE=1 SV=3	FAM83H	0	88	46	79.8926	79.4247	79.6211	134.833	134.74	86.1566	85.4884
	O00571	ATP-dependent RNA helicase DDX3X OS=Homo sapiens OX=9606 GN=DDX3X PE=1 SV=3	DDX3X	0	130	43	97.4795	97.0872	97.3577	109.069	110.532	107.55	107.604
	O60264	SWI/SNF-related matrix-associated actin-dependent regulator of chromatin subfamily A member 5 OS=Homo sapiens OX=9606 GN=SMARCA5 PE=1 SV=1	SMARCA5	0	116	56	97.5684	97.2481	97.7547	108.114	107.605	105.367	105.311
	P30153	Serine/threonine-protein phosphatase 2A 65 kDa regulatory subunit A alpha isoform OS=Homo sapiens OX=9606 GN=PPP2R1A PE=1 SV=4	PPP2R1A	0	150	25	103.614	102.04	101.901	99.5345	99.4903	98.0155	98.1654
	P07954	Fumarate hydratase, mitochondrial OS=Homo sapiens OX=9606 GN=FH PE=1 SV=3	FH	0	163	27	98.7896	97.9191	98.2253	96.6887	97.7348	102.377	102.409
	O75592	E3 ubiquitin-protein ligase MYCBP2 OS=Homo sapiens OX=9606 GN=MYCBP2 PE=1 SV=4	MYCBP2	0	92	66	105.319	105.298	105.69	92.0407	90.9266	104.676	104.048
	P17980	26S proteasome regulatory subunit 6A OS=Homo sapiens OX=9606 GN=PSMC3 PE=1 SV=3	PSMC3	0	134	29	97.4314	97.3744	97.2567	107.455	106.816	98.9349	98.7668
	Q15365	Poly(rC)-binding protein 1 OS=Homo sapiens OX=9606 GN=PCBP1 PE=1 SV=2	PCBP1	0	150	14	94.4757	95.9925	96.7916	106.688	106.874	100.587	101.82
	P60174	Triosephosphate isomerase OS=Homo sapiens OX=9606 GN=TPI1 PE=1 SV=4	TPI1	0	294	18	98.5768	99.0213	98.0482	103.835	103.565	103.772	102.19
	Q6PKG0	La-related protein 1 OS=Homo sapiens OX=9606 GN=LARP1 PE=1 SV=2	LARP1	0	106	44	96.4706	95.7702	95.4723	107.532	109.098	104.453	104.05
	P06748	Nucleophosmin OS=Homo sapiens OX=9606 GN=NPM1 PE=1 SV=2	NPM1	0	329	20	96.7106	96.764	95.7771	107.37	107.912	105.287	104.085
	O60763	General vesicular transport factor p115 OS=Homo sapiens OX=9606 GN=USO1 PE=1 SV=2	USO1	0	90	38	99.9451	99.8933	100.632	99.0493	96.8406	97.1396	97.6361
	Q14157	Ubiquitin-associated protein 2-like OS=Homo sapiens OX=9606 GN=UBAP2L PE=1 SV=2	UBAP2L	0	115	29	95.3471	95.7404	97.4809	110.381	109.443	102.437	104.629
	P51659	Peroxisomal multifunctional enzyme type 2 OS=Homo sapiens OX=9606 GN=HSD17B4 PE=1 SV=3	HSD17B4	0	103	36	110.679	108.774	110.202	86.8485	87.6892	99.5173	98.4953
	P42345	Serine/threonine-protein kinase mTOR OS=Homo sapiens OX=9606 GN=MTOR PE=1 SV=1	MTOR	0	81	55	103.111	103.391	102.596	94.2231	94.5368	98.4582	98.2774
	Q9H0D6	5'-3' exoribonuclease 2 OS=Homo sapiens OX=9606 GN=XRN2 PE=1 SV=1	XRN2	0	93	42	89.75	88.8181	89.4673	113.102	113.271	115.665	116.076
	O60313	Dynamin-like 120 kDa protein, mitochondrial OS=Homo sapiens OX=9606 GN=OPA1 PE=1 SV=3	OPA1	0	95	45	95.1729	94.3003	95.8527	99.8992	99.0051	105.762	106.051
	Q01581	Hydroxymethylglutaryl-CoA synthase, cytoplasmic OS=Homo sapiens OX=9606 GN=HMGCS1 PE=1 SV=2	HMGCS1	0	106	25	88.3026	87.7598	88.539	119.57	121.823	122.354	121.809
	O14617	AP-3 complex subunit delta-1 OS=Homo sapiens OX=9606 GN=AP3D1 PE=1 SV=1	AP3D1	0	93	45	104.723	103.237	105.166	93.4098	92.9851	100.212	99.8181
	P17844	Probable ATP-dependent RNA helicase DDX5 OS=Homo sapiens OX=9606 GN=DDX5 PE=1 SV=1	DDX5	0	148	25	96.2674	96.5669	95.3381	116.028	117.378	114.649	114.847
	Q13451	Peptidyl-prolyl cis-trans isomerase FKBP5 OS=Homo sapiens OX=9606 GN=FKBP5 PE=1 SV=2	FKBP5	0	114	33	123.766	122.383	122.251	91.6859	91.18	88.1131	87.9448
	P23246	Splicing factor, proline- and glutamine-rich OS=Homo sapiens OX=9606 GN=SFPQ PE=1 SV=2	SFPQ	0	168	29	98.3121	97.5477	97.0237	105.907	106.161	107.096	106.611
	Q8N163	Cell cycle and apoptosis regulator protein 2 OS=Homo sapiens OX=9606 GN=CCAR2 PE=1 SV=2	CCAR2	0	95	40	98.6677	99.1273	98.8345	99.8731	98.5701	100.175	101.462
	P28331	NADH-ubiquinone oxidoreductase 75 kDa subunit, mitochondrial OS=Homo sapiens OX=9606 GN=NDUFS1 PE=1 SV=3	NDUFS1	0	97	34	101.501	102.08	102.324	92.0185	91.3591	101.096	102.437
	Q5GLZ8	Probable E3 ubiquitin-protein ligase HERC4 OS=Homo sapiens OX=9606 GN=HERC4 PE=1 SV=1	HERC4	0	89	42	114.243	114.98	116.869	84.8084	85.643	90.1267	91.1862
	Q9Y2L1	Exosome complex exonuclease RRP44 OS=Homo sapiens OX=9606 GN=DIS3 PE=1 SV=2	DIS3	0	93	45	96.622	96.9073	97.1987	106.203	107.712	103.264	102.236
	Q9Y6N5	Sulfide:quinone oxidoreductase, mitochondrial OS=Homo sapiens OX=9606 GN=SQOR PE=1 SV=1	SQOR	0	135	35	100.866	98.2206	99.5636	77.8059	77.4403	96.2319	95.3152
	P46060	Ran GTPase-activating protein 1 OS=Homo sapiens OX=9606 GN=RANGAP1 PE=1 SV=1	RANGAP1	0	98	28	98.654	97.3585	99.0616	115.264	115.271	100.47	101.862
	Q5JRX3	Presequence protease, mitochondrial OS=Homo sapiens OX=9606 GN=PITRM1 PE=1 SV=3	PITRM1	0	92	41	99.6976	99.2618	99.0794	95.6773	94.983	96.3106	96.0971
	Q9H2M9	Rab3 GTPase-activating protein non-catalytic subunit OS=Homo sapiens OX=9606 GN=RAB3GAP2 PE=1 SV=1	RAB3GAP2	0	92	47	106.204	104.864	105.686	98.8135	99.6725	96.9289	97.1303
	P31930	Cytochrome b-c1 complex subunit 1, mitochondrial OS=Homo sapiens OX=9606 GN=UQCRC1 PE=1 SV=3	UQCRC1	0	128	20	102.768	102.506	103.114	87.4455	88.3609	99.3089	97.1581
	P13667	Protein disulfide-isomerase A4 OS=Homo sapiens OX=9606 GN=PDIA4 PE=1 SV=2	PDIA4	0	132	37	100.113	99.1695	99.2921	93.57	94.1177	100.753	101.179
	P47895	Aldehyde dehydrogenase family 1 member A3 OS=Homo sapiens OX=9606 GN=ALDH1A3 PE=1 SV=2	ALDH1A3	0	150	28	94.644	94.9954	91.6315	78.9507	79.99	99.6431	97.7433
	Q9Y4A5	Transformation/transcription domain-associated protein OS=Homo sapiens OX=9606 GN=TRRAP PE=1 SV=3	TRRAP	0	85	58	93.5827	96.0623	97.1478	102.792	100.761	108.811	108.581
	P24928	DNA-directed RNA polymerase II subunit RPB1 OS=Homo sapiens OX=9606 GN=POLR2A PE=1 SV=2	POLR2A	0	87	50	101.171	102.086	101.332	115.627	115.136	108.345	108.684
	Q9BSJ8	Extended synaptotagmin-1 OS=Homo sapiens OX=9606 GN=ESYT1 PE=1 SV=1	ESYT1	0	106	43	111.266	111.475	111.094	90.5579	91.2172	89.0983	89.2793
	P12268	Inosine-5'-monophosphate dehydrogenase 2 OS=Homo sapiens OX=9606 GN=IMPDH2 PE=1 SV=2	IMPDH2	0	82	22	89.8068	89.2608	87.5957	120.294	121.33	100.315	100.834
	P07195	L-lactate dehydrogenase B chain OS=Homo sapiens OX=9606 GN=LDHB PE=1 SV=2	LDHB	0	225	23	97.9555	97.5327	97.4001	107.46	108.815	103.489	102.86
	Q03001	Dystonin OS=Homo sapiens OX=9606 GN=DST PE=1 SV=4	DST	0	97	67	103.762	105.411	105.693	107.77	105.669	95.0168	94.6321
	P63244	Receptor of activated protein C kinase 1 OS=Homo sapiens OX=9606 GN=RACK1 PE=1 SV=3	RACK1	0	212	22	97.4894	97.301	97.418	104.83	108.238	102.082	101.114
	O00567	Nucleolar protein 56 OS=Homo sapiens OX=9606 GN=NOP56 PE=1 SV=4	NOP56	0	93	33	93.624	93.5039	94.2267	105.066	106.203	102.249	102.053
	P23526	Adenosylhomocysteinase OS=Homo sapiens OX=9606 GN=AHCY PE=1 SV=4	AHCY	0	152	27	110.961	109.506	107.182	91.9638	93.7677	92.0988	91.0975
	P47897	Glutamine--tRNA ligase OS=Homo sapiens OX=9606 GN=QARS1 PE=1 SV=1	QARS1	0	94	42	97.6475	97.4253	97.0564	99.5796	100.378	101.698	102.59
	P22626	Heterogeneous nuclear ribonucleoproteins A2/B1 OS=Homo sapiens OX=9606 GN=HNRNPA2B1 PE=1 SV=2	HNRNPA2B1	0	241	20	105.373	104.613	103.861	99.3772	99.9886	107.339	104.277
	Q9NTJ3	Structural maintenance of chromosomes protein 4 OS=Homo sapiens OX=9606 GN=SMC4 PE=1 SV=2	SMC4	0	97	54	95.4799	98.0036	95.9719	123.547	124.358	112.008	112.243
	Q96QK1	Vacuolar protein sorting-associated protein 35 OS=Homo sapiens OX=9606 GN=VPS35 PE=1 SV=2	VPS35	0	112	33	100.978	100.612	101.642	94.2368	95.5384	97.6098	99.1923
	O00203	AP-3 complex subunit beta-1 OS=Homo sapiens OX=9606 GN=AP3B1 PE=1 SV=3	AP3B1	0	99	39	104.671	104.988	105.043	93.7238	94.4821	99.0926	99.4264
	P05455	Lupus La protein OS=Homo sapiens OX=9606 GN=SSB PE=1 SV=2	SSB	0	152	36	100.303	97.8938	97.874	102.919	103.705	103.635	103.979
	Q01518	Adenylyl cyclase-associated protein 1 OS=Homo sapiens OX=9606 GN=CAP1 PE=1 SV=5	CAP1	0	201	27	103.402	102.452	100.409	99.4996	101.061	93.8495	91.2716
	Q5UIP0	Telomere-associated protein RIF1 OS=Homo sapiens OX=9606 GN=RIF1 PE=1 SV=2	RIF1	0	86	58	89.044	91.9088	89.8732	121.201	120.53	118.671	119.108
	Q93009	Ubiquitin carboxyl-terminal hydrolase 7 OS=Homo sapiens OX=9606 GN=USP7 PE=1 SV=2	USP7	0	95	48	95.2206	95.9341	96.8885	102.627	103.742	105.627	106.443
	P22234	Multifunctional protein ADE2 OS=Homo sapiens OX=9606 GN=PAICS PE=1 SV=3	PAICS	0	131	29	97.7613	98.4593	97.4276	107.3	108.139	108.482	107.13
	Q08378	Golgin subfamily A member 3 OS=Homo sapiens OX=9606 GN=GOLGA3 PE=1 SV=2	GOLGA3	0	78	56	99.3304	101.507	101.576	96.2774	94.8161	100.967	102.174
	Q12965	Unconventional myosin-Ie OS=Homo sapiens OX=9606 GN=MYO1E PE=1 SV=2	MYO1E	0	100	41	99.6209	98.8843	98.5514	92.7954	93.4692	100.857	99.2355
	Q8N1F7	Nuclear pore complex protein Nup93 OS=Homo sapiens OX=9606 GN=NUP93 PE=1 SV=2	NUP93	0	98	47	94.2614	93.5333	94.1712	109.688	110.639	104.696	105.457
	Q02790	Peptidyl-prolyl cis-trans isomerase FKBP4 OS=Homo sapiens OX=9606 GN=FKBP4 PE=1 SV=3	FKBP4	0	134	34	90.6104	89.1061	90.1146	116.829	120.711	108.79	108.452
	Q9UMX0	Ubiquilin-1 OS=Homo sapiens OX=9606 GN=UBQLN1 PE=1 SV=2	UBQLN1	0	92	8	95.4347	97.726	98.9289	104.791	103.561	98.3172	101.269
	Q9UHD8	Septin-9 OS=Homo sapiens OX=9606 GN=SEPTIN9 PE=1 SV=2	SEPTIN9	0	124	36	115.833	115.986	114.133	88.7966	87.5055	88.5904	87.465
	Q9NZB2	Constitutive coactivator of PPAR-gamma-like protein 1 OS=Homo sapiens OX=9606 GN=FAM120A PE=1 SV=2	FAM120A	0	88	38	100.913	102.071	101.35	93.6645	90.8957	103.08	102.121
	Q9NY33	Dipeptidyl peptidase 3 OS=Homo sapiens OX=9606 GN=DPP3 PE=1 SV=2	DPP3	0	106	37	104.953	105.41	104.888	104.995	104.39	86.0018	85.2192
	O94973	AP-2 complex subunit alpha-2 OS=Homo sapiens OX=9606 GN=AP2A2 PE=1 SV=2	AP2A2	0	87	26	107.284	108.023	107.553	90.4265	94.0955	97.1813	96.0568
	P49411	Elongation factor Tu, mitochondrial OS=Homo sapiens OX=9606 GN=TUFM PE=1 SV=2	TUFM	0	130	27	92.8642	91.8463	92.631	96.0635	97.4214	101.92	101.707
	O95573	Long-chain-fatty-acid--CoA ligase 3 OS=Homo sapiens OX=9606 GN=ACSL3 PE=1 SV=3	ACSL3	0	88	27	94.418	94.6587	94.8287	103.571	103.026	98.25	98.7407
	Q16881	Thioredoxin reductase 1, cytoplasmic OS=Homo sapiens OX=9606 GN=TXNRD1 PE=1 SV=3	TXNRD1	0	85	30	97.701	96.0984	99.0439	100.599	100.071	93.5636	94.0354
	P33121	Long-chain-fatty-acid--CoA ligase 1 OS=Homo sapiens OX=9606 GN=ACSL1 PE=1 SV=1	ACSL1	0	136	39	117.876	117.134	115.824	66.6254	65.5908	95.5517	96.4429
	Q96TA1	Protein Niban 2 OS=Homo sapiens OX=9606 GN=NIBAN2 PE=1 SV=3	NIBAN2	0	101	32	101.01	100.677	100.266	85.7879	85.6378	90.5488	91.0512
	Q7LBC6	Lysine-specific demethylase 3B OS=Homo sapiens OX=9606 GN=KDM3B PE=1 SV=2	KDM3B	0	77	50	103.397	102.784	104.223	101.116	99.9179	108.221	108.816
	Q7L576	Cytoplasmic FMR1-interacting protein 1 OS=Homo sapiens OX=9606 GN=CYFIP1 PE=1 SV=1	CYFIP1	0	102	26	102.044	101.569	103.812	94.9397	94.007	94.9492	93.0648
	Q9H6S3	Epidermal growth factor receptor kinase substrate 8-like protein 2 OS=Homo sapiens OX=9606 GN=EPS8L2 PE=1 SV=2	EPS8L2	0	104	38	105.704	104.887	103.366	89.0291	88.9143	90.82	91.706
	Q9UHB9	Signal recognition particle subunit SRP68 OS=Homo sapiens OX=9606 GN=SRP68 PE=1 SV=2	SRP68	0	104	34	99.8075	99.291	99.7236	103.612	103.538	102.902	101.193
	P40227	T-complex protein 1 subunit zeta OS=Homo sapiens OX=9606 GN=CCT6A PE=1 SV=3	CCT6A	0	184	33	97.3724	96.7882	96.2677	111.664	113.044	102.297	102.198
	P52292	Importin subunit alpha-1 OS=Homo sapiens OX=9606 GN=KPNA2 PE=1 SV=1	KPNA2	0	111	23	72.4299	71.9314	72.4325	126.493	131.133	94.4305	107.045
	O95361	Tripartite motif-containing protein 16 OS=Homo sapiens OX=9606 GN=TRIM16 PE=1 SV=3	TRIM16	0	98	14	91.0409	90.5169	91.109	94.8955	92.4301	109.936	107.74
	Q13423	NAD(P) transhydrogenase, mitochondrial OS=Homo sapiens OX=9606 GN=NNT PE=1 SV=3	NNT	0	89	39	109.077	110.07	109.998	81.4204	80.7768	92.6271	92.2805
	Q9UQB8	Brain-specific angiogenesis inhibitor 1-associated protein 2 OS=Homo sapiens OX=9606 GN=BAIAP2 PE=1 SV=1	BAIAP2	0	98	32	110.523	108.32	106.721	97.8218	97.9574	90.6835	89.2917
	P62495	Eukaryotic peptide chain release factor subunit 1 OS=Homo sapiens OX=9606 GN=ETF1 PE=1 SV=3	ETF1	0	127	25	97.3668	97.04	99.1703	107.489	108.896	102.518	102.155
	Q9UKK3	Protein mono-ADP-ribosyltransferase PARP4 OS=Homo sapiens OX=9606 GN=PARP4 PE=1 SV=3	PARP4	0	87	44	108.819	109.201	108.76	83.1589	81.7568	93.7817	94.6905
	Q6PGP7	Tetratricopeptide repeat protein 37 OS=Homo sapiens OX=9606 GN=TTC37 PE=1 SV=1	TTC37	0	74	44	99.9224	100.372	100.769	102.377	101.79	99.5223	98.475
	Q9Y3I0	RNA-splicing ligase RtcB homolog OS=Homo sapiens OX=9606 GN=RTCB PE=1 SV=1	RTCB	0	98	27	96.5545	96.531	97.274	102.322	103.22	102.24	102.266
	Q8WYP5	Protein ELYS OS=Homo sapiens OX=9606 GN=AHCTF1 PE=1 SV=3	AHCTF1	0	81	51	95.6799	94.4579	97.1218	109.271	109.071	106.797	106.673
	Q9Y6D6	Brefeldin A-inhibited guanine nucleotide-exchange protein 1 OS=Homo sapiens OX=9606 GN=ARFGEF1 PE=1 SV=2	ARFGEF1	0	83	33	104.696	102.849	105.337	90.2525	89.8427	98.1011	98.9684
	P05556	Integrin beta-1 OS=Homo sapiens OX=9606 GN=ITGB1 PE=1 SV=2	ITGB1	0	132	30	109.653	108.745	107.703	88.9284	89.5004	87.1416	87.8467
	P42765	3-ketoacyl-CoA thiolase, mitochondrial OS=Homo sapiens OX=9606 GN=ACAA2 PE=1 SV=2	ACAA2	0	87	23	98.521	97.6783	98.1058	88.2259	87.9319	104.418	105.572
	Q8TEX9	Importin-4 OS=Homo sapiens OX=9606 GN=IPO4 PE=1 SV=2	IPO4	0	87	36	90.6014	92.0782	90.1143	117.548	115.972	106.683	106.068
	A8K2U0	Alpha-2-macroglobulin-like protein 1 OS=Homo sapiens OX=9606 GN=A2ML1 PE=1 SV=3	A2ML1	0	106	42	66.3237	64.7631	66.2587	97.4698	99.4991	111.056	113.765
	P49748	Very long-chain specific acyl-CoA dehydrogenase, mitochondrial OS=Homo sapiens OX=9606 GN=ACADVL PE=1 SV=1	ACADVL	0	88	31	94.7641	94.1531	94.2682	96.5832	97.6854	95.3268	97.6752
	Q13435	Splicing factor 3B subunit 2 OS=Homo sapiens OX=9606 GN=SF3B2 PE=1 SV=2	SF3B2	0	100	37	97.519	97.0373	98.2597	108.018	104.613	103.921	105.45
	O15031	Plexin-B2 OS=Homo sapiens OX=9606 GN=PLXNB2 PE=1 SV=3	PLXNB2	0	77	45	105.996	104.724	106.462	86.4699	84.7628	90.1815	90.1583
	Q92922	SWI/SNF complex subunit SMARCC1 OS=Homo sapiens OX=9606 GN=SMARCC1 PE=1 SV=3	SMARCC1	0	84	35	96.3669	96.8189	97.8525	105.897	105.476	112.259	113.715
	Q12931	Heat shock protein 75 kDa, mitochondrial OS=Homo sapiens OX=9606 GN=TRAP1 PE=1 SV=3	TRAP1	0	119	33	92.3244	92.2455	90.8258	105.122	106.259	107.362	107.18
	Q9NY65	Tubulin alpha-8 chain OS=Homo sapiens OX=9606 GN=TUBA8 PE=1 SV=1	TUBA8	0	531	2	89.032	89.9333	96.0103	104.399	101.244	102.334	106.565
	Q9HAV4	Exportin-5 OS=Homo sapiens OX=9606 GN=XPO5 PE=1 SV=1	XPO5	0	96	41	87.3601	87.4879	89.2371	118.705	119.188	112.16	111.74
	Q14126	Desmoglein-2 OS=Homo sapiens OX=9606 GN=DSG2 PE=1 SV=2	DSG2	0	77	28	96.9387	97.6117	97.3324	94.6221	94.0777	95.4806	96.4868
	Q9H4A4	Aminopeptidase B OS=Homo sapiens OX=9606 GN=RNPEP PE=1 SV=2	RNPEP	0	118	33	107.453	107.127	107.046	87.7743	87.2763	99.1622	97.9107
	P18583	Protein SON OS=Homo sapiens OX=9606 GN=SON PE=1 SV=4	SON	0	90	44	100.111	99.8651	100.273	102.614	102.263	105.37	108.089
	P61978	Heterogeneous nuclear ribonucleoprotein K OS=Homo sapiens OX=9606 GN=HNRNPK PE=1 SV=1	HNRNPK	0	279	21	99.9577	100.923	101.146	100.917	100.587	104.534	104.444
	Q27J81	Inverted formin-2 OS=Homo sapiens OX=9606 GN=INF2 PE=1 SV=2	INF2	0	75	40	109.037	108.229	109.54	86.0858	84.6006	102.918	103.113
	Q9BTW9	Tubulin-specific chaperone D OS=Homo sapiens OX=9606 GN=TBCD PE=1 SV=2	TBCD	0	74	38	100.023	101.33	101.765	102.489	101.201	103.209	102.974
	P43490	Nicotinamide phosphoribosyltransferase OS=Homo sapiens OX=9606 GN=NAMPT PE=1 SV=1	NAMPT	0	110	31	95.248	93.7561	95.0722	104.838	105.131	97.8825	97.2798
	Q5JTH9	RRP12-like protein OS=Homo sapiens OX=9606 GN=RRP12 PE=1 SV=2	RRP12	0	86	49	98.1102	97.446	99.4986	106.742	106.816	107.361	107.176
	Q12905	Interleukin enhancer-binding factor 2 OS=Homo sapiens OX=9606 GN=ILF2 PE=1 SV=2	ILF2	0	131	18	97.442	97.7127	98.1425	99.622	100.534	105.255	104.794
	P35222	Catenin beta-1 OS=Homo sapiens OX=9606 GN=CTNNB1 PE=1 SV=1	CTNNB1	0	86	29	105.044	104.031	104.338	77.6336	77.5533	82.9597	82.1945
	P42224	Signal transducer and activator of transcription 1-alpha/beta OS=Homo sapiens OX=9606 GN=STAT1 PE=1 SV=2	STAT1	0	90	38	107.416	108.362	108.145	95.8237	96.3552	92.6418	92.834
	Q16181	Septin-7 OS=Homo sapiens OX=9606 GN=SEPTIN7 PE=1 SV=2	SEPTIN7	0	99	23	113.729	110.345	111.401	91.484	91.4232	92.1438	91.9398
	Q9H3U1	Protein unc-45 homolog A OS=Homo sapiens OX=9606 GN=UNC45A PE=1 SV=1	UNC45A	0	87	42	99.5161	99.1794	100.35	103.045	104.16	99.2455	100.856
	Q9UPU5	Ubiquitin carboxyl-terminal hydrolase 24 OS=Homo sapiens OX=9606 GN=USP24 PE=1 SV=3	USP24	0	84	52	100.723	101.999	102.398	103.199	102.879	98.7959	99.6986
	Q29RF7	Sister chromatid cohesion protein PDS5 homolog A OS=Homo sapiens OX=9606 GN=PDS5A PE=1 SV=1	PDS5A	0	87	45	97.2666	97.6475	97.5352	108.685	109.339	105.959	108.785
	Q9ULT8	E3 ubiquitin-protein ligase HECTD1 OS=Homo sapiens OX=9606 GN=HECTD1 PE=1 SV=3	HECTD1	0	80	58	93.3123	94.849	94.3725	126.967	127.835	107.023	107.73
	P42285	Exosome RNA helicase MTR4 OS=Homo sapiens OX=9606 GN=MTREX PE=1 SV=3	MTREX	0	84	46	98.1677	98.5056	98.2069	116.294	118.917	111.765	110.425
	P52209	6-phosphogluconate dehydrogenase, decarboxylating OS=Homo sapiens OX=9606 GN=PGD PE=1 SV=3	PGD	0	123	28	101.741	103.607	98.7123	90.9362	93.6498	104.841	105.183
	Q6WCQ1	Myosin phosphatase Rho-interacting protein OS=Homo sapiens OX=9606 GN=MPRIP PE=1 SV=3	MPRIP	0	81	42	110.696	110.462	110.11	84.147	82.8527	90.5641	90.1914
	B5ME19	Eukaryotic translation initiation factor 3 subunit C-like protein OS=Homo sapiens OX=9606 GN=EIF3CL PE=1 SV=1	EIF3CL	0	101	37	95.7168	95.5559	95.0468	113.779	113.663	102.166	101.095
	Q641Q2	WASH complex subunit 2A OS=Homo sapiens OX=9606 GN=WASHC2A PE=1 SV=3	WASHC2A	0	76	12	101.653	100.931	105.59	98.2163	94.216	99.7851	98.3028
	A6NHR9	Structural maintenance of chromosomes flexible hinge domain-containing protein 1 OS=Homo sapiens OX=9606 GN=SMCHD1 PE=1 SV=2	SMCHD1	0	86	58	103.726	103.775	104.089	102.642	102.868	103.516	102.493
	P39023	60S ribosomal protein L3 OS=Homo sapiens OX=9606 GN=RPL3 PE=1 SV=2	RPL3	0	190	27	96.4613	97.4099	95.1899	106.231	106.193	103.314	101.649
	Q9BWD1	Acetyl-CoA acetyltransferase, cytosolic OS=Homo sapiens OX=9606 GN=ACAT2 PE=1 SV=2	ACAT2	0	117	21	116.08	115.54	115.488	86.6884	86.9691	92.2176	93.0009
	P17301	Integrin alpha-2 OS=Homo sapiens OX=9606 GN=ITGA2 PE=1 SV=1	ITGA2	0	70	35	99	100.014	100.617	85.1738	85.5053	92.0107	92.9176
	P49454	Centromere protein F OS=Homo sapiens OX=9606 GN=CENPF PE=1 SV=3	CENPF	0	79	64	87.0763	88.4006	88.2008	103.649	102.618	104.801	105.27
	O15371	Eukaryotic translation initiation factor 3 subunit D OS=Homo sapiens OX=9606 GN=EIF3D PE=1 SV=1	EIF3D	0	91	24	95.0287	95.2202	95.4159	112.284	113.607	104.08	102.986
	Q07065	Cytoskeleton-associated protein 4 OS=Homo sapiens OX=9606 GN=CKAP4 PE=1 SV=2	CKAP4	0	79	32	101.26	102.229	100.311	91.4983	90.2475	100.967	102.817
	Q9H223	EH domain-containing protein 4 OS=Homo sapiens OX=9606 GN=EHD4 PE=1 SV=1	EHD4	0	91	26	101.42	99.153	97.5439	102.168	101.933	98.8667	99.4603
	O95163	Elongator complex protein 1 OS=Homo sapiens OX=9606 GN=ELP1 PE=1 SV=3	ELP1	0	72	39	94.57	94.1052	95.6122	115.527	115.877	103.209	102.436
	Q8IWZ3	Ankyrin repeat and KH domain-containing protein 1 OS=Homo sapiens OX=9606 GN=ANKHD1 PE=1 SV=1	ANKHD1	0	70	34	103.09	102.649	102.651	105.658	105.143	104.537	103.279
	P09960	Leukotriene A-4 hydrolase OS=Homo sapiens OX=9606 GN=LTA4H PE=1 SV=2	LTA4H	0	115	31	99.281	98.833	97.5204	93.7074	94.7541	101.97	101.297
	Q9P2M7	Cingulin OS=Homo sapiens OX=9606 GN=CGN PE=1 SV=2	CGN	0	88	51	101.751	101.698	102.286	97.8345	96.0516	91.4939	92.9476
	Q9NZN4	EH domain-containing protein 2 OS=Homo sapiens OX=9606 GN=EHD2 PE=1 SV=2	EHD2	0	84	28	123.405	125.064	124.881	84.0183	84.3347	83.2375	84.2464
	P35609	Alpha-actinin-2 OS=Homo sapiens OX=9606 GN=ACTN2 PE=1 SV=1	ACTN2	0	149	2	111.084	105.904	105.95	78.8053	88.5154	97.737	98.967
	O75694	Nuclear pore complex protein Nup155 OS=Homo sapiens OX=9606 GN=NUP155 PE=1 SV=1	NUP155	0	74	33	96.0534	96.4215	97.498	104.847	103.982	106.303	104.788
	Q96AE4	Far upstream element-binding protein 1 OS=Homo sapiens OX=9606 GN=FUBP1 PE=1 SV=3	FUBP1	0	121	24	103.847	103.317	103.104	105.474	104.54	105.116	105.719
	P54886	Delta-1-pyrroline-5-carboxylate synthase OS=Homo sapiens OX=9606 GN=ALDH18A1 PE=1 SV=2	ALDH18A1	0	95	35	95.9349	96.1172	97.0734	94.1038	95.3397	103.195	104.02
	Q92973	Transportin-1 OS=Homo sapiens OX=9606 GN=TNPO1 PE=1 SV=2	TNPO1	0	87	24	93.604	93.0235	95.3755	114.022	115.916	97.6334	98.3033
	P49790	Nuclear pore complex protein Nup153 OS=Homo sapiens OX=9606 GN=NUP153 PE=1 SV=2	NUP153	0	69	41	96.3266	97.9798	96.9222	110.418	105.468	106.227	102.053
	Q9BUJ2	Heterogeneous nuclear ribonucleoprotein U-like protein 1 OS=Homo sapiens OX=9606 GN=HNRNPUL1 PE=1 SV=2	HNRNPUL1	0	86	27	101.7	102.364	102.891	98.9981	98.9217	97.7465	98.6747
	Q6P2E9	Enhancer of mRNA-decapping protein 4 OS=Homo sapiens OX=9606 GN=EDC4 PE=1 SV=1	EDC4	0	69	32	99.9615	101.382	101.275	97.2621	99.3675	98.1402	99.294
	Q02952	A-kinase anchor protein 12 OS=Homo sapiens OX=9606 GN=AKAP12 PE=1 SV=4	AKAP12	0	69	46	84.1089	83.245	84.1063	116.847	118.962	78.8311	80.1422
	Q96P70	Importin-9 OS=Homo sapiens OX=9606 GN=IPO9 PE=1 SV=3	IPO9	0	83	34	101.215	101.629	102.092	104.463	103.784	97.6113	97.6113
	P04792	Heat shock protein beta-1 OS=Homo sapiens OX=9606 GN=HSPB1 PE=1 SV=2	HSPB1	0	299	17	108.533	108.637	105.863	98.8029	97.2202	89.9195	88.1119
	P13798	Acylamino-acid-releasing enzyme OS=Homo sapiens OX=9606 GN=APEH PE=1 SV=4	APEH	0	109	28	101.065	100.791	101.348	98.6539	100.04	97.9292	97.915
	Q460N5	Protein mono-ADP-ribosyltransferase PARP14 OS=Homo sapiens OX=9606 GN=PARP14 PE=1 SV=3	PARP14	0	79	53	104.324	105.273	105.355	81.2217	79.2072	100.159	98.9819
	Q86XP3	ATP-dependent RNA helicase DDX42 OS=Homo sapiens OX=9606 GN=DDX42 PE=1 SV=1	DDX42	0	68	35	97.3227	98.094	98.2957	102.351	103.068	103.103	102.885
	P07339	Cathepsin D OS=Homo sapiens OX=9606 GN=CTSD PE=1 SV=1	CTSD	0	141	19	111.853	111.146	112.534	73.3997	73.1569	85.7958	85.4165
	Q9NR09	Baculoviral IAP repeat-containing protein 6 OS=Homo sapiens OX=9606 GN=BIRC6 PE=1 SV=2	BIRC6	0	69	45	101.828	103.648	103.585	100.755	99.6505	104.405	102.84
	P62258	14-3-3 protein epsilon OS=Homo sapiens OX=9606 GN=YWHAE PE=1 SV=1	YWHAE	0	272	22	105.222	102.693	103.247	92.6325	96.8237	98.2836	97.1679
	P38606	V-type proton ATPase catalytic subunit A OS=Homo sapiens OX=9606 GN=ATP6V1A PE=1 SV=2	ATP6V1A	0	81	32	104.914	103.249	104.279	88.6382	89.734	98.4976	98.9385
	Q9Y4W6	AFG3-like protein 2 OS=Homo sapiens OX=9606 GN=AFG3L2 PE=1 SV=2	AFG3L2	0	88	44	93.3681	91.7685	93.4542	103.962	100.339	104.314	104.646
	Q13310	Polyadenylate-binding protein 4 OS=Homo sapiens OX=9606 GN=PABPC4 PE=1 SV=1	PABPC4	0	97	20	91.7016	92.3777	92.935	107.782	108.238	111.556	111.32
	P43304	Glycerol-3-phosphate dehydrogenase, mitochondrial OS=Homo sapiens OX=9606 GN=GPD2 PE=1 SV=3	GPD2	0	87	42	107.886	107.779	106.77	88.3768	88.8401	90.8002	91.279
	P02786	Transferrin receptor protein 1 OS=Homo sapiens OX=9606 GN=TFRC PE=1 SV=2	TFRC	0	97	36	103.892	102.836	102.393	92.8447	94.6137	86.5083	86.3332
	O75116	Rho-associated protein kinase 2 OS=Homo sapiens OX=9606 GN=ROCK2 PE=1 SV=4	ROCK2	0	84	50	104.853	105.185	104.664	98.701	98.0765	100.291	101.059
	P36776	Lon protease homolog, mitochondrial OS=Homo sapiens OX=9606 GN=LONP1 PE=1 SV=2	LONP1	0	78	34	105.436	105.315	107.081	85.9297	85.5417	100.444	102.069
	Q9UHB6	LIM domain and actin-binding protein 1 OS=Homo sapiens OX=9606 GN=LIMA1 PE=1 SV=1	LIMA1	0	112	44	102.238	99.9564	102.196	97.3715	96.45	93.3806	93.2044
	Q13616	Cullin-1 OS=Homo sapiens OX=9606 GN=CUL1 PE=1 SV=2	CUL1	0	92	41	97.3577	97.2379	97.5275	107.712	109.341	102.704	101.754
	Q9UHX1	Poly(U)-binding-splicing factor PUF60 OS=Homo sapiens OX=9606 GN=PUF60 PE=1 SV=1	PUF60	0	98	25	92.7341	90.7689	92.15	125.585	127.743	104.412	106.565
	P11413	Glucose-6-phosphate 1-dehydrogenase OS=Homo sapiens OX=9606 GN=G6PD PE=1 SV=4	G6PD	0	95	35	101.663	99.9599	100.068	94.9038	94.2993	106.503	106.399
	Q15643	Thyroid receptor-interacting protein 11 OS=Homo sapiens OX=9606 GN=TRIP11 PE=1 SV=3	TRIP11	0	78	58	94.7988	94.7017	95.9205	107.519	104.469	102.956	102.571
	P43243	Matrin-3 OS=Homo sapiens OX=9606 GN=MATR3 PE=1 SV=2	MATR3	0	115	36	100.427	98.7805	99.4823	104.501	104.017	106.357	105.493
	P31040	Succinate dehydrogenase [ubiquinone] flavoprotein subunit, mitochondrial OS=Homo sapiens OX=9606 GN=SDHA PE=1 SV=2	SDHA	0	113	26	97.3188	96.2954	96.5818	90.9512	91.1997	105.744	105.372
	Q92896	Golgi apparatus protein 1 OS=Homo sapiens OX=9606 GN=GLG1 PE=1 SV=2	GLG1	0	79	44	97.3027	103.63	97.8455	102.155	105.188	103.444	101.652
	P27824	Calnexin OS=Homo sapiens OX=9606 GN=CANX PE=1 SV=2	CANX	0	138	36	91.4744	90.0599	90.3421	100.244	92.3671	107.758	110.475
	Q9UBT2	SUMO-activating enzyme subunit 2 OS=Homo sapiens OX=9606 GN=UBA2 PE=1 SV=2	UBA2	0	94	30	104.957	104.33	102.154	103.15	106.109	100.824	100.16
	Q12888	TP53-binding protein 1 OS=Homo sapiens OX=9606 GN=TP53BP1 PE=1 SV=2	TP53BP1	0	62	43	100.199	101.054	102.627	99.0056	98.3079	104.814	105.733
	O95425	Supervillin OS=Homo sapiens OX=9606 GN=SVIL PE=1 SV=2	SVIL	0	66	39	110.517	111.116	111.812	78.8136	77.457	97.9118	98.2238
	Q92841	Probable ATP-dependent RNA helicase DDX17 OS=Homo sapiens OX=9606 GN=DDX17 PE=1 SV=2	DDX17	0	112	29	105.905	107.694	106.991	102.602	102.513	103.667	104.316
	Q15366	Poly(rC)-binding protein 2 OS=Homo sapiens OX=9606 GN=PCBP2 PE=1 SV=1	PCBP2	0	108	11	97.6089	97.1769	97.6861	104.326	105.431	103.723	103.951
	P25205	DNA replication licensing factor MCM3 OS=Homo sapiens OX=9606 GN=MCM3 PE=1 SV=3	MCM3	0	96	39	104.581	103.71	103.826	109.894	109.781	99.3109	97.4121
	Q06210	Glutamine--fructose-6-phosphate aminotransferase [isomerizing] 1 OS=Homo sapiens OX=9606 GN=GFPT1 PE=1 SV=3	GFPT1	0	83	27	101.626	101.262	101.587	103.439	104.344	96.5096	95.59
	O60664	Perilipin-3 OS=Homo sapiens OX=9606 GN=PLIN3 PE=1 SV=3	PLIN3	0	89	26	106.492	106.218	104.537	95.2852	91.6001	89.4588	89.0086
	P30876	DNA-directed RNA polymerase II subunit RPB2 OS=Homo sapiens OX=9606 GN=POLR2B PE=1 SV=1	POLR2B	0	70	41	101.728	104.723	102.909	113.949	116.016	106.501	107.926
	P31150	Rab GDP dissociation inhibitor alpha OS=Homo sapiens OX=9606 GN=GDI1 PE=1 SV=2	GDI1	0	119	12	103.217	103.156	101.95	91.7604	90.2391	91.0005	91.8976
	Q9Y263	Phospholipase A-2-activating protein OS=Homo sapiens OX=9606 GN=PLAA PE=1 SV=2	PLAA	0	69	35	97.7837	96.9185	99.0577	102.276	102.83	100.924	99.4432
	P17858	ATP-dependent 6-phosphofructokinase, liver type OS=Homo sapiens OX=9606 GN=PFKL PE=1 SV=6	PFKL	0	86	26	108.614	110.629	109.77	83.7165	84.7555	92.9295	91.6873
	Q6WKZ4	Rab11 family-interacting protein 1 OS=Homo sapiens OX=9606 GN=RAB11FIP1 PE=1 SV=3	RAB11FIP1	0	70	33	98.8193	98.209	98.6432	86.7252	84.5932	96.2762	95.5621
	Q92974	Rho guanine nucleotide exchange factor 2 OS=Homo sapiens OX=9606 GN=ARHGEF2 PE=1 SV=4	ARHGEF2	0	76	41	89.3874	91.8997	89.5698	109.035	109.146	104.726	104.777
	Q9ULV0	Unconventional myosin-Vb OS=Homo sapiens OX=9606 GN=MYO5B PE=1 SV=3	MYO5B	0	74	45	99.9471	99.2617	101.223	83.1696	82.8593	97.7204	98.4652
	P61158	Actin-related protein 3 OS=Homo sapiens OX=9606 GN=ACTR3 PE=1 SV=3	ACTR3	0	150	24	107.876	107.756	107.241	92.225	90.9864	95.1829	94.6643
	Q01970	1-phosphatidylinositol 4,5-bisphosphate phosphodiesterase beta-3 OS=Homo sapiens OX=9606 GN=PLCB3 PE=1 SV=2	PLCB3	0	76	38	93.3192	93.0559	94.9118	118.25	119.905	90.1286	90.5887
	P32926	Desmoglein-3 OS=Homo sapiens OX=9606 GN=DSG3 PE=1 SV=2	DSG3	0	75	29	86.1014	85.6614	86.0513	78.2576	77.109	92.4718	93.4675
	O43143	Pre-mRNA-splicing factor ATP-dependent RNA helicase DHX15 OS=Homo sapiens OX=9606 GN=DHX15 PE=1 SV=2	DHX15	0	107	33	96.8066	97.0896	98.1162	104.628	105.35	106.329	106.843
	P10515	Dihydrolipoyllysine-residue acetyltransferase component of pyruvate dehydrogenase complex, mitochondrial OS=Homo sapiens OX=9606 GN=DLAT PE=1 SV=3	DLAT	0	96	25	93.6029	91.3571	92.6593	113.201	112.526	93.5794	92.0717
	P23528	Cofilin-1 OS=Homo sapiens OX=9606 GN=CFL1 PE=1 SV=3	CFL1	0	283	20	101.567	97.9745	98.528	111.153	115.27	85.1019	83.6538
	Q9UKV3	Apoptotic chromatin condensation inducer in the nucleus OS=Homo sapiens OX=9606 GN=ACIN1 PE=1 SV=2	ACIN1	0	85	42	101.389	101.476	102.036	100.205	95.3992	106.961	108.753
	Q9BY44	Eukaryotic translation initiation factor 2A OS=Homo sapiens OX=9606 GN=EIF2A PE=1 SV=3	EIF2A	0	92	31	93.7791	93.6086	94.065	117.776	117.858	103.039	102.589
	O75534	Cold shock domain-containing protein E1 OS=Homo sapiens OX=9606 GN=CSDE1 PE=1 SV=2	CSDE1	0	99	41	95.5236	94.2114	94.5345	115.614	117.524	106.587	105.94
	Q92538	Golgi-specific brefeldin A-resistance guanine nucleotide exchange factor 1 OS=Homo sapiens OX=9606 GN=GBF1 PE=1 SV=2	GBF1	0	71	44	102.828	104.501	103.487	99.4104	98.4125	99.8221	98.3498
	O43175	D-3-phosphoglycerate dehydrogenase OS=Homo sapiens OX=9606 GN=PHGDH PE=1 SV=4	PHGDH	0	83	28	128.458	127.456	125.704	85.0919	85.0993	90.9957	89.3643
	P14735	Insulin-degrading enzyme OS=Homo sapiens OX=9606 GN=IDE PE=1 SV=4	IDE	0	88	40	96.5241	95.7324	95.3978	105.619	105.639	108.848	108.167
	P33993	DNA replication licensing factor MCM7 OS=Homo sapiens OX=9606 GN=MCM7 PE=1 SV=4	MCM7	0	81	34	101.469	101.341	102.207	110.126	109.559	96.7073	97.2011
	Q15042	Rab3 GTPase-activating protein catalytic subunit OS=Homo sapiens OX=9606 GN=RAB3GAP1 PE=1 SV=3	RAB3GAP1	0	74	37	105.293	106.367	106.762	98.6189	97.8609	97.4793	97.575
	P49589	Cysteine--tRNA ligase, cytoplasmic OS=Homo sapiens OX=9606 GN=CARS1 PE=1 SV=3	CARS1	0	97	41	104.163	103.99	104.842	98.4867	99.8748	100.476	102.356
	O60684	Importin subunit alpha-7 OS=Homo sapiens OX=9606 GN=KPNA6 PE=1 SV=1	KPNA6	0	64	17	104.536	102.55	102.529	101.021	100.088	100.083	99.875
	Q14258	E3 ubiquitin/ISG15 ligase TRIM25 OS=Homo sapiens OX=9606 GN=TRIM25 PE=1 SV=2	TRIM25	0	78	27	103.898	104.742	105.039	93.832	93.3774	97.7221	96.927
	P52701	DNA mismatch repair protein Msh6 OS=Homo sapiens OX=9606 GN=MSH6 PE=1 SV=2	MSH6	0	69	40	101.652	102.502	102.462	113.759	113.968	109.416	109.848
	Q14134	Tripartite motif-containing protein 29 OS=Homo sapiens OX=9606 GN=TRIM29 PE=1 SV=2	TRIM29	0	102	34	107.382	106.156	105.91	60.3467	57.3008	138.055	133.701
	O75874	Isocitrate dehydrogenase [NADP] cytoplasmic OS=Homo sapiens OX=9606 GN=IDH1 PE=1 SV=2	IDH1	0	120	27	127.79	127.313	125.044	73.9549	72.139	87.3091	86.0329
	Q15046	Lysine--tRNA ligase OS=Homo sapiens OX=9606 GN=KARS1 PE=1 SV=3	KARS1	0	93	32	97.566	97.0574	96.3578	105.124	108.19	103.325	103.3
	Q1KMD3	Heterogeneous nuclear ribonucleoprotein U-like protein 2 OS=Homo sapiens OX=9606 GN=HNRNPUL2 PE=1 SV=1	HNRNPUL2	0	91	32	96.3288	98.8865	98.4172	114.23	115.202	88.1288	89.4297
	P04632	Calpain small subunit 1 OS=Homo sapiens OX=9606 GN=CAPNS1 PE=1 SV=1	CAPNS1	0	97	14	106.053	107.036	105.918	89.2284	87.6549	92.746	93.0134
	P23229	Integrin alpha-6 OS=Homo sapiens OX=9606 GN=ITGA6 PE=1 SV=5	ITGA6	0	82	36	90.0639	90.0534	89.3708	102.62	102.478	73.8806	74.7447
	Q7KZ85	Transcription elongation factor SPT6 OS=Homo sapiens OX=9606 GN=SUPT6H PE=1 SV=2	SUPT6H	0	72	46	98.2511	98.0791	98.9855	105.348	105.863	105.235	104.538
	Q99575	Ribonucleases P/MRP protein subunit POP1 OS=Homo sapiens OX=9606 GN=POP1 PE=1 SV=2	POP1	0	73	38	93.3869	93.9538	93.5198	128.274	129.684	94.0589	93.4269
	O76094	Signal recognition particle subunit SRP72 OS=Homo sapiens OX=9606 GN=SRP72 PE=1 SV=3	SRP72	0	75	30	100.117	97.5876	100.273	103.489	104.474	100.027	100.897
	P35658	Nuclear pore complex protein Nup214 OS=Homo sapiens OX=9606 GN=NUP214 PE=1 SV=2	NUP214	0	70	40	99.3245	99.0766	99.8024	103.127	102.048	101.144	101.42
	P31689	DnaJ homolog subfamily A member 1 OS=Homo sapiens OX=9606 GN=DNAJA1 PE=1 SV=2	DNAJA1	0	85	19	84.4235	84.2681	85.8375	131.15	133.074	98.2988	99.3512
	P23634	Plasma membrane calcium-transporting ATPase 4 OS=Homo sapiens OX=9606 GN=ATP2B4 PE=1 SV=2	ATP2B4	0	76	25	104.3	103.503	103.307	92.2849	91.317	88.8572	89.8901
	Q96KP4	Cytosolic non-specific dipeptidase OS=Homo sapiens OX=9606 GN=CNDP2 PE=1 SV=2	CNDP2	0	71	23	100.301	100.594	99.5837	105.123	105.917	91.9897	94.3641
	Q16666	Gamma-interferon-inducible protein 16 OS=Homo sapiens OX=9606 GN=IFI16 PE=1 SV=3	IFI16	0	85	34	105.412	107.609	106.116	103.5	105.776	101.282	102.58
	P13489	Ribonuclease inhibitor OS=Homo sapiens OX=9606 GN=RNH1 PE=1 SV=2	RNH1	0	115	20	105.59	105.539	104.339	95.677	97.6533	91.2557	90.4575
	A0FGR8	Extended synaptotagmin-2 OS=Homo sapiens OX=9606 GN=ESYT2 PE=1 SV=1	ESYT2	0	75	30	111.596	113.009	112.385	84.8536	84.199	89.6982	90.4718
	Q9UKX7	Nuclear pore complex protein Nup50 OS=Homo sapiens OX=9606 GN=NUP50 PE=1 SV=2	NUP50	0	70	26	94.6689	94.7484	96.6018	112.9	110.058	105.071	107.632
	Q15181	Inorganic pyrophosphatase OS=Homo sapiens OX=9606 GN=PPA1 PE=1 SV=2	PPA1	0	114	17	100.238	100.048	100.766	102.63	101.327	99.6168	99.7
	Q6DD88	Atlastin-3 OS=Homo sapiens OX=9606 GN=ATL3 PE=1 SV=1	ATL3	0	99	26	100.503	100.638	100.956	102.161	106.023	83.1711	83.3058
	P52948	Nuclear pore complex protein Nup98-Nup96 OS=Homo sapiens OX=9606 GN=NUP98 PE=1 SV=4	NUP98	0	71	43	97.7112	96.7751	97.3326	105.938	106.002	102.791	103.663
	Q9Y4E8	Ubiquitin carboxyl-terminal hydrolase 15 OS=Homo sapiens OX=9606 GN=USP15 PE=1 SV=3	USP15	0	79	41	98.7715	98.7535	101.127	104.223	104.874	101.215	101.661
	Q9Y6D5	Brefeldin A-inhibited guanine nucleotide-exchange protein 2 OS=Homo sapiens OX=9606 GN=ARFGEF2 PE=1 SV=3	ARFGEF2	0	76	30	111.782	111.316	114.242	85.4441	84.0268	90.7512	90.4425
	Q96N67	Dedicator of cytokinesis protein 7 OS=Homo sapiens OX=9606 GN=DOCK7 PE=1 SV=4	DOCK7	0	80	47	103.3	103.432	103.318	98.7056	97.768	101.632	99.3822
	Q86UE4	Protein LYRIC OS=Homo sapiens OX=9606 GN=MTDH PE=1 SV=2	MTDH	0	82	29	100.647	98.9051	98.8811	109.204	105.14	92.9107	93.3406
	P04181	Ornithine aminotransferase, mitochondrial OS=Homo sapiens OX=9606 GN=OAT PE=1 SV=1	OAT	0	85	23	100.997	99.2505	100.047	88.4458	88.3375	103.073	100.118
	O43592	Exportin-T OS=Homo sapiens OX=9606 GN=XPOT PE=1 SV=2	XPOT	0	71	28	97.7385	98.1264	98.0997	104.743	105.216	107.753	107.145
	Q13177	Serine/threonine-protein kinase PAK 2 OS=Homo sapiens OX=9606 GN=PAK2 PE=1 SV=3	PAK2	0	101	16	99.0664	98.6572	98.7742	107.16	106.969	99.4068	99.0242
	Q8TCS8	Polyribonucleotide nucleotidyltransferase 1, mitochondrial OS=Homo sapiens OX=9606 GN=PNPT1 PE=1 SV=2	PNPT1	0	81	36	91.7498	92.1547	93.0011	103.234	104.217	106.094	106.793
	O00515	Ladinin-1 OS=Homo sapiens OX=9606 GN=LAD1 PE=1 SV=2	LAD1	0	99	32	90.2631	90.5315	90.2565	100.264	98.9325	107.327	110.376
	P46063	ATP-dependent DNA helicase Q1 OS=Homo sapiens OX=9606 GN=RECQL PE=1 SV=3	RECQL	0	77	27	101.123	100.556	101.792	103.717	104.939	94.9308	94.6172
	P42566	Epidermal growth factor receptor substrate 15 OS=Homo sapiens OX=9606 GN=EPS15 PE=1 SV=2	EPS15	0	68	31	102.712	101.053	102.069	101.188	99.9456	92.8997	95.1306
	P04843	Dolichyl-diphosphooligosaccharide--protein glycosyltransferase subunit 1 OS=Homo sapiens OX=9606 GN=RPN1 PE=1 SV=1	RPN1	0	102	34	100.884	102.296	100.013	88.3667	89.5792	105.049	103.34
	P35573	Glycogen debranching enzyme OS=Homo sapiens OX=9606 GN=AGL PE=1 SV=3	AGL	0	77	46	109.508	109.329	109.624	84.1461	83.9261	100.517	100.716
	Q14166	Tubulin--tyrosine ligase-like protein 12 OS=Homo sapiens OX=9606 GN=TTLL12 PE=1 SV=2	TTLL12	0	81	28	102.21	101.664	102.823	99.6178	100.268	103.927	102.334
	O94826	Mitochondrial import receptor subunit TOM70 OS=Homo sapiens OX=9606 GN=TOMM70 PE=1 SV=1	TOMM70	0	84	31	92.8768	91.7698	92.9955	103.464	103.92	101.085	101.586
	Q9UQ80	Proliferation-associated protein 2G4 OS=Homo sapiens OX=9606 GN=PA2G4 PE=1 SV=3	PA2G4	0	135	22	99.4425	97.5882	97.6869	103.03	105.404	103.649	102.887
	Q13753	Laminin subunit gamma-2 OS=Homo sapiens OX=9606 GN=LAMC2 PE=1 SV=2	LAMC2	0	83	39	65.5741	65.2819	65.4124	139.014	138.251	85.9201	86.6031
	P55263	Adenosine kinase OS=Homo sapiens OX=9606 GN=ADK PE=1 SV=2	ADK	0	88	22	116.348	116.101	116.675	91.2294	91.6479	82.1781	82.576
	Q92797	Symplekin OS=Homo sapiens OX=9606 GN=SYMPK PE=1 SV=2	SYMPK	0	78	39	95.4515	95.5776	96.7645	102.025	103.822	104.105	104.93
	P54577	Tyrosine--tRNA ligase, cytoplasmic OS=Homo sapiens OX=9606 GN=YARS1 PE=1 SV=4	YARS1	0	101	36	100.985	100.612	101.802	106.794	107.807	101.905	102.72
	Q9P265	Disco-interacting protein 2 homolog B OS=Homo sapiens OX=9606 GN=DIP2B PE=1 SV=3	DIP2B	0	66	39	108.969	109.025	109.796	93.616	92.4543	92.9433	93.0665
	O43390	Heterogeneous nuclear ribonucleoprotein R OS=Homo sapiens OX=9606 GN=HNRNPR PE=1 SV=1	HNRNPR	0	102	23	101.275	101.928	101.59	104.509	104.473	106.629	107.558
	Q7Z417	Nuclear fragile X mental retardation-interacting protein 2 OS=Homo sapiens OX=9606 GN=NUFIP2 PE=1 SV=1	NUFIP2	0	74	25	94.7501	95.0711	95.7221	109.125	109.395	107.61	107.812
	Q92888	Rho guanine nucleotide exchange factor 1 OS=Homo sapiens OX=9606 GN=ARHGEF1 PE=1 SV=2	ARHGEF1	0	76	39	94.4153	94.4863	95.0683	108.276	108.864	97.7015	97.3789
	P24752	Acetyl-CoA acetyltransferase, mitochondrial OS=Homo sapiens OX=9606 GN=ACAT1 PE=1 SV=1	ACAT1	0	86	21	95.05	94.737	94.8423	116.088	116.242	83.4625	83.3547
	O14896	Interferon regulatory factor 6 OS=Homo sapiens OX=9606 GN=IRF6 PE=1 SV=1	IRF6	0	122	24	90.1839	88.4544	87.9648	94.525	94.0222	105.51	105.897
	P33992	DNA replication licensing factor MCM5 OS=Homo sapiens OX=9606 GN=MCM5 PE=1 SV=5	MCM5	0	77	33	103.901	102.358	102.174	110.513	110.388	97.2151	96.9182
	P45974	Ubiquitin carboxyl-terminal hydrolase 5 OS=Homo sapiens OX=9606 GN=USP5 PE=1 SV=2	USP5	0	91	34	105.531	103.885	104.169	94.2694	90.35	101.978	101.988
	Q9Y5S2	Serine/threonine-protein kinase MRCK beta OS=Homo sapiens OX=9606 GN=CDC42BPB PE=1 SV=2	CDC42BPB	0	78	45	105.23	105.852	106.472	89.5955	93.9355	95.2565	95.5115
	P30740	Leukocyte elastase inhibitor OS=Homo sapiens OX=9606 GN=SERPINB1 PE=1 SV=1	SERPINB1	0	116	22	74.63	75.5446	73.4328	99.4913	100.181	102.504	103.94
	Q13618	Cullin-3 OS=Homo sapiens OX=9606 GN=CUL3 PE=1 SV=2	CUL3	0	74	37	101.637	101.021	101.819	103.876	103.707	103.176	104.436
	P49419	Alpha-aminoadipic semialdehyde dehydrogenase OS=Homo sapiens OX=9606 GN=ALDH7A1 PE=1 SV=5	ALDH7A1	0	79	24	111.04	110.683	112.456	79.2966	79.3877	95.0979	94.6653
	P43246	DNA mismatch repair protein Msh2 OS=Homo sapiens OX=9606 GN=MSH2 PE=1 SV=1	MSH2	0	73	35	101.048	101.315	101.902	112.178	112.523	108.433	108.77
	O94832	Unconventional myosin-Id OS=Homo sapiens OX=9606 GN=MYO1D PE=1 SV=2	MYO1D	0	75	46	103.097	103.445	104.66	85.5703	86.0677	96.3232	96.6794
	O43432	Eukaryotic translation initiation factor 4 gamma 3 OS=Homo sapiens OX=9606 GN=EIF4G3 PE=1 SV=2	EIF4G3	0	80	40	101.222	102.483	102.107	96.1396	94.2532	101.892	102.965
	P18669	Phosphoglycerate mutase 1 OS=Homo sapiens OX=9606 GN=PGAM1 PE=1 SV=2	PGAM1	0	154	6	103.219	102.15	103.424	97.6898	96.9838	100.691	100.332
	Q01780	Exosome component 10 OS=Homo sapiens OX=9606 GN=EXOSC10 PE=1 SV=2	EXOSC10	0	72	42	95.6139	96.2609	97.0037	112.524	112.944	102.416	101.721
	Q9UIA9	Exportin-7 OS=Homo sapiens OX=9606 GN=XPO7 PE=1 SV=3	XPO7	0	68	39	102.351	103.632	103.951	95.6443	95.8553	104.608	105.238
	P49591	Serine--tRNA ligase, cytoplasmic OS=Homo sapiens OX=9606 GN=SARS1 PE=1 SV=3	SARS1	0	77	27	106.455	104.099	103.601	101.349	101.532	94.8513	93.494
	P54652	Heat shock-related 70 kDa protein 2 OS=Homo sapiens OX=9606 GN=HSPA2 PE=1 SV=1	HSPA2	0	230	13	87.6255	92.4583	87.7779	105.86	103.494	97.5103	93.5566
	P12532	Creatine kinase U-type, mitochondrial OS=Homo sapiens OX=9606 GN=CKMT1A PE=1 SV=1	CKMT1A	0	142	19	99.8165	99.7986	99.917	88.3744	87.8195	101.959	99.9249
	P46777	60S ribosomal protein L5 OS=Homo sapiens OX=9606 GN=RPL5 PE=1 SV=3	RPL5	0	170	21	100.239	101.105	97.5873	105.451	109.444	101.633	99.8703
	Q03701	CCAAT/enhancer-binding protein zeta OS=Homo sapiens OX=9606 GN=CEBPZ PE=1 SV=3	CEBPZ	0	64	34	94.4915	93.4217	95.4358	113.478	113.281	114.171	114.968
	P26358	DNA (cytosine-5)-methyltransferase 1 OS=Homo sapiens OX=9606 GN=DNMT1 PE=1 SV=2	DNMT1	0	75	43	93.9686	92.7116	95.7607	129.343	128.724	112.43	111.725
	Q3SY69	Mitochondrial 10-formyltetrahydrofolate dehydrogenase OS=Homo sapiens OX=9606 GN=ALDH1L2 PE=1 SV=2	ALDH1L2	0	68	38	107.383	107.367	108.291	93.6158	93.3061	94.2426	94.6298
	Q9H2U2	Inorganic pyrophosphatase 2, mitochondrial OS=Homo sapiens OX=9606 GN=PPA2 PE=1 SV=2	PPA2	0	99	19	108.492	106.386	108.752	85.9123	86.2473	94.1567	94.8894
	Q06323	Proteasome activator complex subunit 1 OS=Homo sapiens OX=9606 GN=PSME1 PE=1 SV=1	PSME1	0	115	25	112.55	111.632	109.091	76.2167	74.0249	103.834	105.085
	Q9Y265	RuvB-like 1 OS=Homo sapiens OX=9606 GN=RUVBL1 PE=1 SV=1	RUVBL1	0	84	22	96.169	95.0165	96.126	105.731	107.606	104.596	105.222
	P62195	26S proteasome regulatory subunit 8 OS=Homo sapiens OX=9606 GN=PSMC5 PE=1 SV=1	PSMC5	0	86	27	98.6981	98.4541	98.7794	104.743	104.908	98.4205	99.5569
	P13637	Sodium/potassium-transporting ATPase subunit alpha-3 OS=Homo sapiens OX=9606 GN=ATP1A3 PE=1 SV=3	ATP1A3	0	94	1	96.7193	98.2569	106.838	98.0585	96.9177	105.548	105.201
	Q9Y446	Plakophilin-3 OS=Homo sapiens OX=9606 GN=PKP3 PE=1 SV=1	PKP3	0	90	34	101.976	101.954	101.863	97.4645	96.1727	94.3675	94.5759
	Q12769	Nuclear pore complex protein Nup160 OS=Homo sapiens OX=9606 GN=NUP160 PE=1 SV=3	NUP160	0	65	35	96.2546	95.8765	97.4945	103.967	104.929	104.213	103.515
	P21964	Catechol O-methyltransferase OS=Homo sapiens OX=9606 GN=COMT PE=1 SV=2	COMT	0	70	16	117.556	116.365	113.867	84.5931	82.556	96.2065	93.6197
	Q8N3D4	EH domain-binding protein 1-like protein 1 OS=Homo sapiens OX=9606 GN=EHBP1L1 PE=1 SV=2	EHBP1L1	0	59	33	99.8739	101.645	100.6	112.171	112.04	86.8663	87.7766
	O14497	AT-rich interactive domain-containing protein 1A OS=Homo sapiens OX=9606 GN=ARID1A PE=1 SV=3	ARID1A	0	57	34	103.171	102.867	104.381	97.3039	97.5533	102.823	105.579
	Q14137	Ribosome biogenesis protein BOP1 OS=Homo sapiens OX=9606 GN=BOP1 PE=1 SV=2	BOP1	0	62	30	92.4797	94.6125	93.6849	116.142	116.89	106.248	103.299
	P55084	Trifunctional enzyme subunit beta, mitochondrial OS=Homo sapiens OX=9606 GN=HADHB PE=1 SV=3	HADHB	0	128	28	111.05	110.867	108.292	83.6759	83.808	91.3764	89.6007
	Q05639	Elongation factor 1-alpha 2 OS=Homo sapiens OX=9606 GN=EEF1A2 PE=1 SV=1	EEF1A2	0	721	3	115.658	101.413	105.85	100.545	95.5045	101.375	87.6037
	Q6ZNJ1	Neurobeachin-like protein 2 OS=Homo sapiens OX=9606 GN=NBEAL2 PE=1 SV=2	NBEAL2	0	60	34	90.6355	92.8765	91.7906	104.936	104.615	98.0072	96.4243
	P08865	40S ribosomal protein SA OS=Homo sapiens OX=9606 GN=RPSA PE=1 SV=4	RPSA	0	134	17	95.9773	94.1934	96.2645	106.222	107.052	101.083	101.73
	Q9P258	Protein RCC2 OS=Homo sapiens OX=9606 GN=RCC2 PE=1 SV=2	RCC2	0	90	27	99.0887	97.5877	96.7594	99.6168	99.8891	114.205	110.531
	Q15418	Ribosomal protein S6 kinase alpha-1 OS=Homo sapiens OX=9606 GN=RPS6KA1 PE=1 SV=2	RPS6KA1	0	78	23	102.628	102.027	104.015	102.37	100.806	100.405	100.793
	P60228	Eukaryotic translation initiation factor 3 subunit E OS=Homo sapiens OX=9606 GN=EIF3E PE=1 SV=1	EIF3E	0	99	25	96.4501	95.9961	96.3416	114.336	116.44	101.098	99.8104
	P12081	Histidine--tRNA ligase, cytoplasmic OS=Homo sapiens OX=9606 GN=HARS1 PE=1 SV=2	HARS1	0	97	27	105.727	104.077	102.043	106.344	107.721	96.8455	96.2701
	P52788	Spermine synthase OS=Homo sapiens OX=9606 GN=SMS PE=1 SV=2	SMS	0	88	19	102.129	102.622	103.142	106.818	108.276	93.0424	93.8891
	P50454	Serpin H1 OS=Homo sapiens OX=9606 GN=SERPINH1 PE=1 SV=2	SERPINH1	0	73	24	95.8418	94.9596	96.918	113.267	113.163	97.2727	97.3862
	P11387	DNA topoisomerase 1 OS=Homo sapiens OX=9606 GN=TOP1 PE=1 SV=2	TOP1	0	110	42	117.634	116.765	118.604	105.044	104.903	101.821	102.279
	Q16555	Dihydropyrimidinase-related protein 2 OS=Homo sapiens OX=9606 GN=DPYSL2 PE=1 SV=1	DPYSL2	0	78	18	108.95	108.06	110.234	77.4485	76.7781	107.487	107.119
	P40926	Malate dehydrogenase, mitochondrial OS=Homo sapiens OX=9606 GN=MDH2 PE=1 SV=3	MDH2	0	169	22	99.7422	97.6117	97.8586	87.0347	86.3409	106.151	105.898
	Q12955	Ankyrin-3 OS=Homo sapiens OX=9606 GN=ANK3 PE=1 SV=3	ANK3	0	69	42	116.986	118.767	117.331	80.4305	79.6829	99.7626	100.44
	O00232	26S proteasome non-ATPase regulatory subunit 12 OS=Homo sapiens OX=9606 GN=PSMD12 PE=1 SV=3	PSMD12	0	89	29	99.833	98.7692	99.5643	103.884	105.371	99.1099	98.5069
	Q9NTI5	Sister chromatid cohesion protein PDS5 homolog B OS=Homo sapiens OX=9606 GN=PDS5B PE=1 SV=1	PDS5B	0	86	41	107.372	107.205	107.651	99.9578	100.394	101.246	101.597
	P52306	Rap1 GTPase-GDP dissociation stimulator 1 OS=Homo sapiens OX=9606 GN=RAP1GDS1 PE=1 SV=3	RAP1GDS1	0	65	26	110.291	109.329	109.212	101.217	98.2397	91.0829	90.5275
	P01024	Complement C3 OS=Homo sapiens OX=9606 GN=C3 PE=1 SV=2	C3	0	67	49	95.2628	91.831	95.128	55.9384	57.4583	107.991	107.986
	P48444	Coatomer subunit delta OS=Homo sapiens OX=9606 GN=ARCN1 PE=1 SV=1	ARCN1	0	81	35	95.4497	95.7493	95.7175	113.015	114.769	91.81	92.8528
	O94822	E3 ubiquitin-protein ligase listerin OS=Homo sapiens OX=9606 GN=LTN1 PE=1 SV=6	LTN1	0	69	40	96.6872	96.5695	98.6109	111.634	112.784	99.3684	99.6675
	P34897	Serine hydroxymethyltransferase, mitochondrial OS=Homo sapiens OX=9606 GN=SHMT2 PE=1 SV=3	SHMT2	0	83	23	102.736	102.106	100.027	97.0353	97.5592	100.941	100.246
	P04844	Dolichyl-diphosphooligosaccharide--protein glycosyltransferase subunit 2 OS=Homo sapiens OX=9606 GN=RPN2 PE=1 SV=3	RPN2	0	70	19	100.911	103.809	103.582	84.419	84.7982	97.5052	98.4965
	Q8WWM7	Ataxin-2-like protein OS=Homo sapiens OX=9606 GN=ATXN2L PE=1 SV=2	ATXN2L	0	71	33	98.327	97.5616	97.9816	106.495	107.543	106.735	107.362
	Q96RS6	NudC domain-containing protein 1 OS=Homo sapiens OX=9606 GN=NUDCD1 PE=1 SV=2	NUDCD1	0	79	25	93.1281	93.3016	96.1462	114.343	116.272	94.4194	92.4198
	O60271	C-Jun-amino-terminal kinase-interacting protein 4 OS=Homo sapiens OX=9606 GN=SPAG9 PE=1 SV=4	SPAG9	0	64	31	97.1387	97.588	97.8909	102.052	100.489	96.1908	97.0903
	P23368	NAD-dependent malic enzyme, mitochondrial OS=Homo sapiens OX=9606 GN=ME2 PE=1 SV=1	ME2	0	74	26	99.5655	99.0255	101.186	102.527	103.136	92.156	91.8226
	P53992	Protein transport protein Sec24C OS=Homo sapiens OX=9606 GN=SEC24C PE=1 SV=3	SEC24C	0	65	33	103.06	103.601	103.058	97.8518	96.5836	98.9944	98.6684
	Q96HE7	ERO1-like protein alpha OS=Homo sapiens OX=9606 GN=ERO1A PE=1 SV=2	ERO1A	0	63	22	97.7398	97.2773	97.6957	95.4385	95.973	98.1415	97.1743
	Q5SRE5	Nucleoporin NUP188 OS=Homo sapiens OX=9606 GN=NUP188 PE=1 SV=1	NUP188	0	59	37	95.1943	95.1231	95.9065	104.057	104.484	103.745	102.529
	P16435	NADPH--cytochrome P450 reductase OS=Homo sapiens OX=9606 GN=POR PE=1 SV=2	POR	0	74	32	101.82	100.668	101.003	94.5939	94.5135	102.93	102.698
	P22695	Cytochrome b-c1 complex subunit 2, mitochondrial OS=Homo sapiens OX=9606 GN=UQCRC2 PE=1 SV=3	UQCRC2	0	102	21	103.796	102.438	102.404	85.1913	86.5859	99.0522	96.9618
	O00267	Transcription elongation factor SPT5 OS=Homo sapiens OX=9606 GN=SUPT5H PE=1 SV=1	SUPT5H	0	63	41	89.3619	89.2451	90.9135	110.129	110.774	105.873	106.968
	P08237	ATP-dependent 6-phosphofructokinase, muscle type OS=Homo sapiens OX=9606 GN=PFKM PE=1 SV=2	PFKM	0	62	25	93.7554	93.6444	93.8916	110.131	111.915	105.293	104.669
	Q13283	Ras GTPase-activating protein-binding protein 1 OS=Homo sapiens OX=9606 GN=G3BP1 PE=1 SV=1	G3BP1	0	125	18	95.722	95.3228	96.6137	113.766	114.651	110.682	109.909
	O00116	Alkyldihydroxyacetonephosphate synthase, peroxisomal OS=Homo sapiens OX=9606 GN=AGPS PE=1 SV=1	AGPS	0	66	28	94.3005	94.8725	95.0637	102.058	101.783	105.982	105.581
	Q02750	Dual specificity mitogen-activated protein kinase kinase 1 OS=Homo sapiens OX=9606 GN=MAP2K1 PE=1 SV=2	MAP2K1	0	89	11	103.737	103.774	103.759	104.932	106.764	86.7032	86.5474
	Q13464	Rho-associated protein kinase 1 OS=Homo sapiens OX=9606 GN=ROCK1 PE=1 SV=1	ROCK1	0	69	40	105.867	107.067	108.443	94.5586	94.596	96.7358	98.2801
	Q32MZ4	Leucine-rich repeat flightless-interacting protein 1 OS=Homo sapiens OX=9606 GN=LRRFIP1 PE=1 SV=2	LRRFIP1	0	69	32	95.9027	93.7283	95.316	106.419	106.454	105.542	108.28
	O00505	Importin subunit alpha-4 OS=Homo sapiens OX=9606 GN=KPNA3 PE=1 SV=2	KPNA3	0	71	13	98.3177	99.2671	100.489	109.593	109.422	104.085	103.728
	P36578	60S ribosomal protein L4 OS=Homo sapiens OX=9606 GN=RPL4 PE=1 SV=5	RPL4	0	157	33	100.014	98.0105	95.6563	105.534	107.496	104.239	104.124
	O43491	Band 4.1-like protein 2 OS=Homo sapiens OX=9606 GN=EPB41L2 PE=1 SV=1	EPB41L2	0	73	34	99.221	98.9178	100.491	108.834	108.752	100.616	101.885
	P46087	Probable 28S rRNA (cytosine(4447)-C(5))-methyltransferase OS=Homo sapiens OX=9606 GN=NOP2 PE=1 SV=2	NOP2	0	89	32	92.3203	92.3786	91.7543	114.602	113.372	105.157	103.957
	Q9Y262	Eukaryotic translation initiation factor 3 subunit L OS=Homo sapiens OX=9606 GN=EIF3L PE=1 SV=1	EIF3L	0	87	27	97.515	96.1116	97.01	110.252	113.334	100.444	99.2849
	Q15436	Protein transport protein Sec23A OS=Homo sapiens OX=9606 GN=SEC23A PE=1 SV=2	SEC23A	0	67	26	105.163	104.45	106.051	94.8007	95.4915	96.1153	96.1641
	P29692	Elongation factor 1-delta OS=Homo sapiens OX=9606 GN=EEF1D PE=1 SV=5	EEF1D	0	110	16	88.5436	89.8836	89.2068	127.483	127.623	89.1855	89.2307
	P62917	60S ribosomal protein L8 OS=Homo sapiens OX=9606 GN=RPL8 PE=1 SV=2	RPL8	0	115	18	99.3732	99.2706	98.1915	105.028	104.469	104.882	100.962
	O60287	Nucleolar pre-ribosomal-associated protein 1 OS=Homo sapiens OX=9606 GN=URB1 PE=1 SV=4	URB1	0	60	44	92.6452	93.1395	95.365	108.866	111.171	105.64	106.93
	O94906	Pre-mRNA-processing factor 6 OS=Homo sapiens OX=9606 GN=PRPF6 PE=1 SV=1	PRPF6	0	70	44	103.768	104.892	104.038	99.3794	98.8748	99.5388	100.53
	Q15459	Splicing factor 3A subunit 1 OS=Homo sapiens OX=9606 GN=SF3A1 PE=1 SV=1	SF3A1	0	75	31	98.9468	98.3472	99.9445	103.563	104.342	106.028	106.897
	Q7Z2W4	Zinc finger CCCH-type antiviral protein 1 OS=Homo sapiens OX=9606 GN=ZC3HAV1 PE=1 SV=3	ZC3HAV1	0	71	35	97.4827	98.3792	98.6114	102.205	101.885	101.016	100.112
	P50570	Dynamin-2 OS=Homo sapiens OX=9606 GN=DNM2 PE=1 SV=2	DNM2	0	81	26	103.547	104.176	104.92	93.795	94.0477	96.4217	98.1399
	P45880	Voltage-dependent anion-selective channel protein 2 OS=Homo sapiens OX=9606 GN=VDAC2 PE=1 SV=2	VDAC2	0	188	16	91.7204	92.6287	92.6101	93.3089	94.9306	97.9677	95.8168
	O95433	Activator of 90 kDa heat shock protein ATPase homolog 1 OS=Homo sapiens OX=9606 GN=AHSA1 PE=1 SV=1	AHSA1	0	99	20	94.1104	93.8506	94.0435	115.59	118.378	101.721	102.313
	O00231	26S proteasome non-ATPase regulatory subunit 11 OS=Homo sapiens OX=9606 GN=PSMD11 PE=1 SV=3	PSMD11	0	79	27	99.696	100.076	98.4665	103.954	104.469	99.753	99.1266
	O14976	Cyclin-G-associated kinase OS=Homo sapiens OX=9606 GN=GAK PE=1 SV=2	GAK	0	70	33	98.5106	100.382	99.8726	99.1138	99.5143	103.536	102.463
	O43847	Nardilysin OS=Homo sapiens OX=9606 GN=NRDC PE=1 SV=3	NRDC	0	73	29	99.0209	98.1254	99.2233	108.703	109.836	99.4435	99.6711
	Q9BZ29	Dedicator of cytokinesis protein 9 OS=Homo sapiens OX=9606 GN=DOCK9 PE=1 SV=2	DOCK9	0	66	43	104.292	103.372	105.008	89.3618	89.16	99.6148	99.0068
	P49736	DNA replication licensing factor MCM2 OS=Homo sapiens OX=9606 GN=MCM2 PE=1 SV=4	MCM2	0	67	37	101.358	101.714	102.211	108.985	110.809	96.2035	97.2962
	Q99959	Plakophilin-2 OS=Homo sapiens OX=9606 GN=PKP2 PE=1 SV=2	PKP2	0	57	28	111.837	112.992	112.044	94.7498	93.6767	90.9786	87.9065
	Q3ZCM7	Tubulin beta-8 chain OS=Homo sapiens OX=9606 GN=TUBB8 PE=1 SV=2	TUBB8	0	263	3	96.532	94.2375	97.9283	100.925	101.448	95.2174	96.1401
	Q08379	Golgin subfamily A member 2 OS=Homo sapiens OX=9606 GN=GOLGA2 PE=1 SV=3	GOLGA2	0	54	38	104.544	105.384	104.457	95.1321	96.289	100.466	98.7744
	P28838	Cytosol aminopeptidase OS=Homo sapiens OX=9606 GN=LAP3 PE=1 SV=3	LAP3	0	65	27	102.101	94.6287	101.377	96.8927	94.6469	100.286	97.8795
	P26196	Probable ATP-dependent RNA helicase DDX6 OS=Homo sapiens OX=9606 GN=DDX6 PE=1 SV=2	DDX6	0	65	27	99.9212	99.517	100.762	109.427	111.06	98.1591	97.8651
	P09429	High mobility group protein B1 OS=Homo sapiens OX=9606 GN=HMGB1 PE=1 SV=3	HMGB1	0	144	12	99.7014	98.2305	98.2933	100.132	99.887	109.47	112.536
	P61221	ATP-binding cassette sub-family E member 1 OS=Homo sapiens OX=9606 GN=ABCE1 PE=1 SV=1	ABCE1	0	99	33	98.1094	96.1422	96.2151	111.284	119.126	103.718	102.017
	Q99873	Protein arginine N-methyltransferase 1 OS=Homo sapiens OX=9606 GN=PRMT1 PE=1 SV=3	PRMT1	0	109	20	99.7863	99.0299	97.276	99.6683	100.089	108.519	106.811
	O76021	Ribosomal L1 domain-containing protein 1 OS=Homo sapiens OX=9606 GN=RSL1D1 PE=1 SV=3	RSL1D1	0	91	32	98.2197	97.8888	96.9852	113.786	114.16	105.039	104.474
	Q8NE71	ATP-binding cassette sub-family F member 1 OS=Homo sapiens OX=9606 GN=ABCF1 PE=1 SV=2	ABCF1	0	74	31	99.8454	98.3434	99.0471	107.629	106.685	101.85	101.524
	Q05682	Caldesmon OS=Homo sapiens OX=9606 GN=CALD1 PE=1 SV=3	CALD1	0	65	30	107.368	106.054	105.721	84.5513	91.8033	100.044	101.92
	P27348	14-3-3 protein theta OS=Homo sapiens OX=9606 GN=YWHAQ PE=1 SV=1	YWHAQ	0	240	14	105.87	101.879	104.932	97.5337	99.6028	93.6843	93.0186
	Q16851	UTP--glucose-1-phosphate uridylyltransferase OS=Homo sapiens OX=9606 GN=UGP2 PE=1 SV=5	UGP2	0	87	28	106.135	104.769	106.256	91.8239	93.2618	96.3571	95.9909
	Q99714	3-hydroxyacyl-CoA dehydrogenase type-2 OS=Homo sapiens OX=9606 GN=HSD17B10 PE=1 SV=3	HSD17B10	0	62	17	105.824	104.45	106.369	82.7464	81.7088	100.802	99.4149
	Q09161	Nuclear cap-binding protein subunit 1 OS=Homo sapiens OX=9606 GN=NCBP1 PE=1 SV=1	NCBP1	0	66	29	97.6142	97.2197	98.9925	105.574	106.37	105.403	104.584
	P38919	Eukaryotic initiation factor 4A-III OS=Homo sapiens OX=9606 GN=EIF4A3 PE=1 SV=4	EIF4A3	0	85	20	95.6315	97.5141	95.0426	100.269	102.168	100.932	114.543
	Q8WUF5	RelA-associated inhibitor OS=Homo sapiens OX=9606 GN=PPP1R13L PE=1 SV=4	PPP1R13L	0	61	28	105.828	104.896	105.049	103.716	102.965	94.1169	93.1877
	P52597	Heterogeneous nuclear ribonucleoprotein F OS=Homo sapiens OX=9606 GN=HNRNPF PE=1 SV=3	HNRNPF	0	191	15	97.9287	98.3687	100.666	102.982	103.029	102.685	101.613
	Q9H3S7	Tyrosine-protein phosphatase non-receptor type 23 OS=Homo sapiens OX=9606 GN=PTPN23 PE=1 SV=1	PTPN23	0	70	40	98.2773	98.4875	99.5995	100.499	100.673	99.7674	99.3161
	P26368	Splicing factor U2AF 65 kDa subunit OS=Homo sapiens OX=9606 GN=U2AF2 PE=1 SV=4	U2AF2	0	125	13	97.2581	98.2896	98.7146	102.575	102.021	108.024	104.471
	Q16222	UDP-N-acetylhexosamine pyrophosphorylase OS=Homo sapiens OX=9606 GN=UAP1 PE=1 SV=3	UAP1	0	76	25	93.1463	92.8141	93.3856	135.637	138.943	90.0795	89.1528
	Q9UNX4	WD repeat-containing protein 3 OS=Homo sapiens OX=9606 GN=WDR3 PE=1 SV=1	WDR3	0	58	35	90.0764	91.7061	93.4953	113.563	114.588	107.223	105.909
	P09972	Fructose-bisphosphate aldolase C OS=Homo sapiens OX=9606 GN=ALDOC PE=1 SV=2	ALDOC	0	118	13	105.479	104.621	103.811	92.9854	95.9426	94.9966	97.2674
	Q6NUK1	Calcium-binding mitochondrial carrier protein SCaMC-1 OS=Homo sapiens OX=9606 GN=SLC25A24 PE=1 SV=2	SLC25A24	0	79	28	103.317	103.718	104.155	87.3588	88.204	95.1168	94.9949
	Q8NI27	THO complex subunit 2 OS=Homo sapiens OX=9606 GN=THOC2 PE=1 SV=2	THOC2	0	70	43	100.616	101.826	101.364	101.01	99.2411	106.608	106.226
	O00299	Chloride intracellular channel protein 1 OS=Homo sapiens OX=9606 GN=CLIC1 PE=1 SV=4	CLIC1	0	135	17	102.245	101.596	103.011	97.1737	99.7757	97.9678	96.7764
	Q8N766	ER membrane protein complex subunit 1 OS=Homo sapiens OX=9606 GN=EMC1 PE=1 SV=1	EMC1	0	64	37	93.0389	93.5954	93.5936	97.8907	98.7644	101.314	102.118
	P22735	Protein-glutamine gamma-glutamyltransferase K OS=Homo sapiens OX=9606 GN=TGM1 PE=1 SV=4	TGM1	0	73	25	70.8672	69.482	70.5502	103.523	104.582	96.8532	97.363
	Q14997	Proteasome activator complex subunit 4 OS=Homo sapiens OX=9606 GN=PSME4 PE=1 SV=2	PSME4	0	59	35	97.0503	96.6243	99.2993	111.229	109.428	103.546	104.772
	Q96HC4	PDZ and LIM domain protein 5 OS=Homo sapiens OX=9606 GN=PDLIM5 PE=1 SV=5	PDLIM5	0	66	23	108.72	108.353	107.416	90.864	89.1019	96.2418	95.919
	P00505	Aspartate aminotransferase, mitochondrial OS=Homo sapiens OX=9606 GN=GOT2 PE=1 SV=3	GOT2	0	99	25	99.7196	97.0536	98.4126	91.2528	92.4433	103.211	102.793
	Q9Y696	Chloride intracellular channel protein 4 OS=Homo sapiens OX=9606 GN=CLIC4 PE=1 SV=4	CLIC4	0	92	18	102.766	104.092	105.927	78.4554	77.8663	106.505	108.553
	P15170	Eukaryotic peptide chain release factor GTP-binding subunit ERF3A OS=Homo sapiens OX=9606 GN=GSPT1 PE=1 SV=1	GSPT1	0	88	10	98.8915	97.1633	96.5915	107.473	112.352	100.973	101.648
	Q16643	Drebrin OS=Homo sapiens OX=9606 GN=DBN1 PE=1 SV=4	DBN1	0	68	24	100.353	100.77	101.589	96.4255	98.1427	104.762	106.937
	P11047	Laminin subunit gamma-1 OS=Homo sapiens OX=9606 GN=LAMC1 PE=1 SV=3	LAMC1	0	56	41	93.6447	91.5818	94.4208	129.11	128.824	115.326	116.363
	P62937	Peptidyl-prolyl cis-trans isomerase A OS=Homo sapiens OX=9606 GN=PPIA PE=1 SV=2	PPIA	0	379	13	106.629	106.665	104.327	90.1064	91.2989	102.252	100.258
	Q6UB35	Monofunctional C1-tetrahydrofolate synthase, mitochondrial OS=Homo sapiens OX=9606 GN=MTHFD1L PE=1 SV=1	MTHFD1L	0	66	32	87.6066	86.7849	87.0002	116.872	118.223	108.18	109.434
	O15231	Zinc finger protein 185 OS=Homo sapiens OX=9606 GN=ZNF185 PE=1 SV=3	ZNF185	0	65	35	90.0618	89.5424	89.1109	87.0392	86.6374	99.1196	100.328
	P35998	26S proteasome regulatory subunit 7 OS=Homo sapiens OX=9606 GN=PSMC2 PE=1 SV=3	PSMC2	0	98	31	99.8382	99.3581	98.3975	106.014	106.819	99.2299	99.7321
	P00533	Epidermal growth factor receptor OS=Homo sapiens OX=9606 GN=EGFR PE=1 SV=2	EGFR	0	59	34	132.958	133.76	134.639	80.2227	78.8654	77.1731	75.9694
	Q96PK6	RNA-binding protein 14 OS=Homo sapiens OX=9606 GN=RBM14 PE=1 SV=2	RBM14	0	77	26	95.3978	97.164	96.3285	101.9	101.963	100.722	98.9613
	Q7L2H7	Eukaryotic translation initiation factor 3 subunit M OS=Homo sapiens OX=9606 GN=EIF3M PE=1 SV=1	EIF3M	0	63	19	95.2995	96.104	94.6791	112.113	114.37	100.562	100.263
	Q99459	Cell division cycle 5-like protein OS=Homo sapiens OX=9606 GN=CDC5L PE=1 SV=2	CDC5L	0	61	23	96.8982	95.811	98.606	99.9402	98.7611	105.734	107.37
	P06756	Integrin alpha-V OS=Homo sapiens OX=9606 GN=ITGAV PE=1 SV=2	ITGAV	0	59	37	109.996	110.274	109.357	73.4803	71.6867	82.5265	82.8312
	P00367	Glutamate dehydrogenase 1, mitochondrial OS=Homo sapiens OX=9606 GN=GLUD1 PE=1 SV=2	GLUD1	0	72	28	102.11	100.837	100.595	92.3048	93.3634	91.7537	91.5693
	Q15233	Non-POU domain-containing octamer-binding protein OS=Homo sapiens OX=9606 GN=NONO PE=1 SV=4	NONO	0	117	19	103.222	102.623	101.888	100.542	101.055	100.259	101.116
	Q15437	Protein transport protein Sec23B OS=Homo sapiens OX=9606 GN=SEC23B PE=1 SV=2	SEC23B	0	76	23	93.5245	94.5916	95.8927	106.562	107.129	105.434	106.783
	Q13561	Dynactin subunit 2 OS=Homo sapiens OX=9606 GN=DCTN2 PE=1 SV=4	DCTN2	0	71	21	102.657	104.372	103.599	99.1878	98.1827	95.9622	97.0149
	Q9BZH6	WD repeat-containing protein 11 OS=Homo sapiens OX=9606 GN=WDR11 PE=1 SV=1	WDR11	0	63	31	100.341	101.366	102.29	92.5717	91.7466	95.8275	97.2559
	Q8WUM0	Nuclear pore complex protein Nup133 OS=Homo sapiens OX=9606 GN=NUP133 PE=1 SV=2	NUP133	0	64	35	93.6686	92.9973	94.4618	106.38	108.852	103.748	105.115
	O60341	Lysine-specific histone demethylase 1A OS=Homo sapiens OX=9606 GN=KDM1A PE=1 SV=2	KDM1A	0	54	29	100.65	102.291	103.269	100.296	99.8624	104.748	106.692
	Q86VI3	Ras GTPase-activating-like protein IQGAP3 OS=Homo sapiens OX=9606 GN=IQGAP3 PE=1 SV=2	IQGAP3	0	56	33	94.6494	95.5844	97.3461	105.676	106.144	95.7235	95.113
	P31943	Heterogeneous nuclear ribonucleoprotein H OS=Homo sapiens OX=9606 GN=HNRNPH1 PE=1 SV=4	HNRNPH1	0	178	8	100.367	101.464	99.5622	101.106	98.964	106.083	103.01
	Q9BXP5	Serrate RNA effector molecule homolog OS=Homo sapiens OX=9606 GN=SRRT PE=1 SV=1	SRRT	0	76	39	100.208	98.065	99.4556	102.39	102.962	102.926	104.999
	Q9Y4F5	Centrosomal protein of 170 kDa protein B OS=Homo sapiens OX=9606 GN=CEP170B PE=1 SV=4	CEP170B	0	61	39	101.095	101.123	101.658	93.8586	91.3644	98.4008	96.2077
	P31946	14-3-3 protein beta/alpha OS=Homo sapiens OX=9606 GN=YWHAB PE=1 SV=3	YWHAB	0	234	11	116.366	111.434	115.796	85.4092	87.6532	89.3877	88.5509
	Q13492	Phosphatidylinositol-binding clathrin assembly protein OS=Homo sapiens OX=9606 GN=PICALM PE=1 SV=2	PICALM	0	65	22	104.795	106.201	104.528	105.26	105.194	85.511	85.5046
	Q8NI35	InaD-like protein OS=Homo sapiens OX=9606 GN=PATJ PE=1 SV=3	PATJ	0	51	36	104.54	105.171	105.144	91.5033	89.0737	98.0376	97.7586
	Q9Y4E1	WASH complex subunit 2C OS=Homo sapiens OX=9606 GN=WASHC2C PE=1 SV=4	WASHC2C	0	60	4	102.854	104.262	109.383	98.5857	98.8585	102.071	99.3777
	P40763	Signal transducer and activator of transcription 3 OS=Homo sapiens OX=9606 GN=STAT3 PE=1 SV=2	STAT3	0	67	31	112.827	115.244	111.83	91.5493	93.0744	97.9009	96.5719
	P51858	Hepatoma-derived growth factor OS=Homo sapiens OX=9606 GN=HDGF PE=1 SV=1	HDGF	0	79	21	103.379	99.8961	98.9145	96.4758	92.2367	102.649	103.206
	O94874	E3 UFM1-protein ligase 1 OS=Homo sapiens OX=9606 GN=UFL1 PE=1 SV=2	UFL1	0	59	36	100.657	100.897	101.19	99.1973	98.0292	91.2342	92.3644
	O95793	Double-stranded RNA-binding protein Staufen homolog 1 OS=Homo sapiens OX=9606 GN=STAU1 PE=1 SV=2	STAU1	0	85	29	112.333	112.63	112.217	93.855	93.2904	93.088	94.0485
	P32969	60S ribosomal protein L9 OS=Homo sapiens OX=9606 GN=RPL9 PE=1 SV=1	RPL9	0	96	17	97.6425	97.6698	97.099	103.797	107.014	102.437	102.074
	Q7L2E3	ATP-dependent RNA helicase DHX30 OS=Homo sapiens OX=9606 GN=DHX30 PE=1 SV=1	DHX30	0	64	41	92.1654	91.5795	91.9971	110.508	111.063	107.69	106.184
	Q9BY89	Uncharacterized protein KIAA1671 OS=Homo sapiens OX=9606 GN=KIAA1671 PE=1 SV=2	KIAA1671	0	59	46	95.2773	96.9655	97.7634	100.044	98.5385	112.404	112.202
	Q14566	DNA replication licensing factor MCM6 OS=Homo sapiens OX=9606 GN=MCM6 PE=1 SV=1	MCM6	0	72	37	99.84	100.364	100.995	112.694	112.368	95.7043	94.9062
	Q9NTK5	Obg-like ATPase 1 OS=Homo sapiens OX=9606 GN=OLA1 PE=1 SV=2	OLA1	0	94	27	98.9839	98.9654	99.9757	106.641	108.868	94.3985	95.9129
	Q13620	Cullin-4B OS=Homo sapiens OX=9606 GN=CUL4B PE=1 SV=4	CUL4B	0	74	29	120.27	122.791	123.415	81.7962	81.0355	85.3583	86.5205
	P00491	Purine nucleoside phosphorylase OS=Homo sapiens OX=9606 GN=PNP PE=1 SV=2	PNP	0	75	17	97.5369	97.5572	97.9963	99.5657	102.477	97.8027	97.2048
	P37268	Squalene synthase OS=Homo sapiens OX=9606 GN=FDFT1 PE=1 SV=1	FDFT1	0	78	22	96.3428	98.8245	99.0853	91.5269	98.2489	105.688	113.87
	Q14C86	GTPase-activating protein and VPS9 domain-containing protein 1 OS=Homo sapiens OX=9606 GN=GAPVD1 PE=1 SV=2	GAPVD1	0	70	38	96.7612	97.6029	97.5591	109.362	108.8	100.11	99.8738
	O95239	Chromosome-associated kinesin KIF4A OS=Homo sapiens OX=9606 GN=KIF4A PE=1 SV=3	KIF4A	0	59	39	93.4703	92.5571	95.1467	116.117	116.88	112.537	114.806
	Q9BQL6	Fermitin family homolog 1 OS=Homo sapiens OX=9606 GN=FERMT1 PE=1 SV=1	FERMT1	0	59	25	93.8708	95.8692	95.0981	104.814	106.193	95.6728	93.0168
	P61011	Signal recognition particle 54 kDa protein OS=Homo sapiens OX=9606 GN=SRP54 PE=1 SV=1	SRP54	0	68	29	101.177	101.132	101.057	104.852	104.267	99.347	100.451
	P52789	Hexokinase-2 OS=Homo sapiens OX=9606 GN=HK2 PE=1 SV=2	HK2	0	58	32	104.806	106.375	105.032	101.78	103.284	96.7665	96.1743
	O94776	Metastasis-associated protein MTA2 OS=Homo sapiens OX=9606 GN=MTA2 PE=1 SV=1	MTA2	0	76	27	98.282	97.3313	97.371	108.356	108.073	106.616	105.89
	O75131	Copine-3 OS=Homo sapiens OX=9606 GN=CPNE3 PE=1 SV=1	CPNE3	0	84	20	96.6818	94.9669	96.8573	104.356	106.229	100.827	100.818
	Q7Z478	ATP-dependent RNA helicase DHX29 OS=Homo sapiens OX=9606 GN=DHX29 PE=1 SV=2	DHX29	0	59	45	101.056	100.88	101.922	108.659	109.775	99.6703	99.8741
	P57740	Nuclear pore complex protein Nup107 OS=Homo sapiens OX=9606 GN=NUP107 PE=1 SV=1	NUP107	0	57	33	93.9092	94.0772	95.4892	107.62	107.422	106.53	104.451
	Q9P2R3	Rabankyrin-5 OS=Homo sapiens OX=9606 GN=ANKFY1 PE=1 SV=2	ANKFY1	0	53	31	104.713	104.015	105.636	90.4728	90.031	101.676	100.84
	Q9UBF2	Coatomer subunit gamma-2 OS=Homo sapiens OX=9606 GN=COPG2 PE=1 SV=1	COPG2	0	66	29	104.062	104.45	104.978	91.7221	92.3417	100.247	100.812
	O15372	Eukaryotic translation initiation factor 3 subunit H OS=Homo sapiens OX=9606 GN=EIF3H PE=1 SV=1	EIF3H	0	71	22	95.8801	94.5126	96.3327	113.148	114.173	99.3534	100.073
	O15027	Protein transport protein Sec16A OS=Homo sapiens OX=9606 GN=SEC16A PE=1 SV=4	SEC16A	0	58	40	100.535	103.022	102.143	97.5064	97.0665	104.201	106.077
	Q8TD16	Protein bicaudal D homolog 2 OS=Homo sapiens OX=9606 GN=BICD2 PE=1 SV=1	BICD2	0	57	35	93.2949	93.8776	92.2831	108.374	107.606	105.694	109.536
	Q9ULV4	Coronin-1C OS=Homo sapiens OX=9606 GN=CORO1C PE=1 SV=1	CORO1C	0	79	24	106.007	104.913	103.89	104.087	103.783	92.8727	89.3689
	Q04917	14-3-3 protein eta OS=Homo sapiens OX=9606 GN=YWHAH PE=1 SV=4	YWHAH	0	194	13	99.0098	104.164	98.4912	94.7481	96.2947	96.4103	100.129
	Q15019	Septin-2 OS=Homo sapiens OX=9606 GN=SEPTIN2 PE=1 SV=1	SEPTIN2	0	80	17	108.824	108.302	108.719	93.0255	92.3485	93.7275	94.3315
	Q8TE68	Epidermal growth factor receptor kinase substrate 8-like protein 1 OS=Homo sapiens OX=9606 GN=EPS8L1 PE=1 SV=3	EPS8L1	0	67	34	110.212	110.225	109.535	83.8423	82.6687	81.9038	82.2494
	Q05397	Focal adhesion kinase 1 OS=Homo sapiens OX=9606 GN=PTK2 PE=1 SV=2	PTK2	0	64	35	106.035	106.375	107.801	104.019	103.892	88.4077	89.0929
	Q96I24	Far upstream element-binding protein 3 OS=Homo sapiens OX=9606 GN=FUBP3 PE=1 SV=2	FUBP3	0	55	23	104.618	102.307	102.874	98.528	99.4915	104.247	102.647
	P51532	Transcription activator BRG1 OS=Homo sapiens OX=9606 GN=SMARCA4 PE=1 SV=2	SMARCA4	0	57	24	95.6381	95.8606	96.6755	103.957	104.058	107.482	108.712
	O95831	Apoptosis-inducing factor 1, mitochondrial OS=Homo sapiens OX=9606 GN=AIFM1 PE=1 SV=1	AIFM1	0	70	24	99.5148	98.5493	99.6882	95.9707	96.659	100.878	101.278
	P21399	Cytoplasmic aconitate hydratase OS=Homo sapiens OX=9606 GN=ACO1 PE=1 SV=3	ACO1	0	66	33	110.421	110.742	110.557	93.5502	94.1299	94.9028	95.7357
	P52907	F-actin-capping protein subunit alpha-1 OS=Homo sapiens OX=9606 GN=CAPZA1 PE=1 SV=3	CAPZA1	0	67	10	103.413	101.531	103.765	95.5244	94.8652	96.6239	97.4223
	P35232	Prohibitin OS=Homo sapiens OX=9606 GN=PHB PE=1 SV=1	PHB	0	104	19	92.4224	92.6832	91.6987	100.829	101.517	102.813	101.292
	Q9Y2X3	Nucleolar protein 58 OS=Homo sapiens OX=9606 GN=NOP58 PE=1 SV=1	NOP58	0	69	29	94.2099	93.3865	93.6423	104.898	106.044	104.642	104.66
	P67775	Serine/threonine-protein phosphatase 2A catalytic subunit alpha isoform OS=Homo sapiens OX=9606 GN=PPP2CA PE=1 SV=1	PPP2CA	0	73	2	98.2494	97.9121	98.6686	107.091	105.578	99.854	102.123
	P14868	Aspartate--tRNA ligase, cytoplasmic OS=Homo sapiens OX=9606 GN=DARS1 PE=1 SV=2	DARS1	0	79	32	101.589	101.797	102.328	94.3617	94.811	101.167	102.086
	Q13619	Cullin-4A OS=Homo sapiens OX=9606 GN=CUL4A PE=1 SV=3	CUL4A	0	75	29	97.0918	96.5891	97.299	104.712	105.437	108.145	109.496
	Q7Z2Z2	Elongation factor-like GTPase 1 OS=Homo sapiens OX=9606 GN=EFL1 PE=1 SV=2	EFL1	0	61	35	100.44	100.025	99.6861	101.519	101.962	101.61	100.924
	O75146	Huntingtin-interacting protein 1-related protein OS=Homo sapiens OX=9606 GN=HIP1R PE=1 SV=2	HIP1R	0	61	39	106.876	107.26	108.538	90.6636	91.2637	98.4131	98.6701
	Q8N1G4	Leucine-rich repeat-containing protein 47 OS=Homo sapiens OX=9606 GN=LRRC47 PE=1 SV=1	LRRC47	0	68	20	99.141	98.0871	98.4352	103.152	103.258	99.964	100.04
	Q14240	Eukaryotic initiation factor 4A-II OS=Homo sapiens OX=9606 GN=EIF4A2 PE=1 SV=2	EIF4A2	0	127	13	95.8888	95.0161	97.6069	91.1401	92.827	98.3629	99.1799
	O75306	NADH dehydrogenase [ubiquinone] iron-sulfur protein 2, mitochondrial OS=Homo sapiens OX=9606 GN=NDUFS2 PE=1 SV=2	NDUFS2	0	80	21	96.7291	101.639	96.8264	96.2907	95.8446	101.54	101.06
	P43686	26S proteasome regulatory subunit 6B OS=Homo sapiens OX=9606 GN=PSMC4 PE=1 SV=2	PSMC4	0	71	24	95.7484	96.2327	97.8065	105.583	106.862	100.654	101.065
	Q96A65	Exocyst complex component 4 OS=Homo sapiens OX=9606 GN=EXOC4 PE=1 SV=1	EXOC4	0	61	32	107.45	105.651	108.009	89.4787	88.8627	96.605	96.226
	Q9UJZ1	Stomatin-like protein 2, mitochondrial OS=Homo sapiens OX=9606 GN=STOML2 PE=1 SV=1	STOML2	0	67	18	93.6756	95.1883	92.4843	102.338	103.387	100.654	100.196
	O43242	26S proteasome non-ATPase regulatory subunit 3 OS=Homo sapiens OX=9606 GN=PSMD3 PE=1 SV=2	PSMD3	0	72	32	97.5423	97.1389	97.1805	102.144	103.966	99.9612	99.0264
	Q8TF05	Serine/threonine-protein phosphatase 4 regulatory subunit 1 OS=Homo sapiens OX=9606 GN=PPP4R1 PE=1 SV=1	PPP4R1	0	53	29	101.167	100.359	102.823	105.206	106.103	93.315	94.5171
	P68400	Casein kinase II subunit alpha OS=Homo sapiens OX=9606 GN=CSNK2A1 PE=1 SV=1	CSNK2A1	0	55	17	96.9393	96.4948	98.0429	97.5711	98.3463	105.332	104.668
	Q9BZF9	Uveal autoantigen with coiled-coil domains and ankyrin repeats OS=Homo sapiens OX=9606 GN=UACA PE=1 SV=2	UACA	0	70	49	95.4438	96.1074	96.8001	110.265	108.697	98.0823	100.102
	O14974	Protein phosphatase 1 regulatory subunit 12A OS=Homo sapiens OX=9606 GN=PPP1R12A PE=1 SV=1	PPP1R12A	0	72	42	106.844	107.58	107.304	95.3324	93.2078	99.1545	95.4913
	Q14651	Plastin-1 OS=Homo sapiens OX=9606 GN=PLS1 PE=1 SV=2	PLS1	0	68	22	97.1434	98.5029	100.763	106.309	106.529	102.795	101.763
	O15294	UDP-N-acetylglucosamine--peptide N-acetylglucosaminyltransferase 110 kDa subunit OS=Homo sapiens OX=9606 GN=OGT PE=1 SV=3	OGT	0	58	32	98.7924	99.3164	100.41	107.395	106.75	108.099	107.019
	P30520	Adenylosuccinate synthetase isozyme 2 OS=Homo sapiens OX=9606 GN=ADSS2 PE=1 SV=3	ADSS2	0	74	21	95.6724	95.845	95.3543	105.071	104.467	111.891	111.214
	P07910	Heterogeneous nuclear ribonucleoproteins C1/C2 OS=Homo sapiens OX=9606 GN=HNRNPC PE=1 SV=4	HNRNPC	0	224	23	98.2445	98.6715	96.3815	104.508	103.975	106.54	109.177
	O75351	Vacuolar protein sorting-associated protein 4B OS=Homo sapiens OX=9606 GN=VPS4B PE=1 SV=2	VPS4B	0	66	17	102.402	103.223	100.978	97.4227	96.0179	97.6235	98.388
	P48163	NADP-dependent malic enzyme OS=Homo sapiens OX=9606 GN=ME1 PE=1 SV=1	ME1	0	78	22	98.36	98.7342	98.5982	107.706	108.155	98.672	98.9609
	P20042	Eukaryotic translation initiation factor 2 subunit 2 OS=Homo sapiens OX=9606 GN=EIF2S2 PE=1 SV=2	EIF2S2	0	65	24	100.529	98.3426	98.7664	106.62	104.625	99.8904	100.074
	P53675	Clathrin heavy chain 2 OS=Homo sapiens OX=9606 GN=CLTCL1 PE=1 SV=2	CLTCL1	0	98	2	94.174	99.0132	107.144	89.6407	88.0936	95.1455	98.3476
	O75367	Core histone macro-H2A.1 OS=Homo sapiens OX=9606 GN=MACROH2A1 PE=1 SV=4	MACROH2A1	0	96	19	97.3363	98.4956	98.2312	90.2447	93.0121	101.224	104.209
	Q8NBF2	NHL repeat-containing protein 2 OS=Homo sapiens OX=9606 GN=NHLRC2 PE=1 SV=1	NHLRC2	0	53	20	98.8795	100.097	99.9311	95.1219	96.265	103.254	103.053
	Q15154	Pericentriolar material 1 protein OS=Homo sapiens OX=9606 GN=PCM1 PE=1 SV=5	PCM1	0	59	39	96.2244	97.1793	97.7324	109.313	108.162	110.226	111.221
	Q9Y4I1	Unconventional myosin-Va OS=Homo sapiens OX=9606 GN=MYO5A PE=1 SV=2	MYO5A	0	57	39	107.448	110.726	108.844	88.9528	89.516	92.1289	92.4468
	O95817	BAG family molecular chaperone regulator 3 OS=Homo sapiens OX=9606 GN=BAG3 PE=1 SV=3	BAG3	0	77	23	100.514	99.7112	99.6522	100.918	100.649	97.544	98.3135
	Q05209	Tyrosine-protein phosphatase non-receptor type 12 OS=Homo sapiens OX=9606 GN=PTPN12 PE=1 SV=3	PTPN12	0	55	30	101.004	100.125	100.129	106.677	105.778	100.312	99.8771
	O15327	Inositol polyphosphate 4-phosphatase type II OS=Homo sapiens OX=9606 GN=INPP4B PE=1 SV=4	INPP4B	0	61	30	106.118	106.315	107.539	92.5451	92.5006	82.3595	81.8584
	Q14978	Nucleolar and coiled-body phosphoprotein 1 OS=Homo sapiens OX=9606 GN=NOLC1 PE=1 SV=2	NOLC1	0	97	31	90.0879	89.4799	89.3238	121.611	119.618	110.614	111.514
	Q9UJS0	Calcium-binding mitochondrial carrier protein Aralar2 OS=Homo sapiens OX=9606 GN=SLC25A13 PE=1 SV=2	SLC25A13	0	60	22	94.2245	97.0877	95.5327	99.5019	100.485	103.213	103.57
	O43852	Calumenin OS=Homo sapiens OX=9606 GN=CALU PE=1 SV=2	CALU	0	58	22	90.655	89.6121	91.3853	106.813	105.345	102.915	106.393
	P14324	Farnesyl pyrophosphate synthase OS=Homo sapiens OX=9606 GN=FDPS PE=1 SV=4	FDPS	0	87	18	106.32	103.25	103.879	88.4232	89.3883	98.0425	96.474
	Q8TAQ2	SWI/SNF complex subunit SMARCC2 OS=Homo sapiens OX=9606 GN=SMARCC2 PE=1 SV=1	SMARCC2	0	61	26	108.377	107.354	108.638	93.9685	89.9941	100.903	98.7061
	Q9NSD9	Phenylalanine--tRNA ligase beta subunit OS=Homo sapiens OX=9606 GN=FARSB PE=1 SV=3	FARSB	0	73	31	97.5246	97.7642	99.0138	100.723	101.806	102.14	102.637
	A3KN83	Protein strawberry notch homolog 1 OS=Homo sapiens OX=9606 GN=SBNO1 PE=1 SV=1	SBNO1	0	51	27	90.5068	91.36	91.7332	115.606	116.107	108.698	108.942
	P08240	Signal recognition particle receptor subunit alpha OS=Homo sapiens OX=9606 GN=SRPRA PE=1 SV=2	SRPRA	0	63	30	101.115	99.283	100.166	78.5148	78.7252	117.596	116.985
	P62714	Serine/threonine-protein phosphatase 2A catalytic subunit beta isoform OS=Homo sapiens OX=9606 GN=PPP2CB PE=1 SV=1	PPP2CB	0	69	2	108.411	107.602	105.164	99.6753	100.697	92.8028	88.2034
	P28340	DNA polymerase delta catalytic subunit OS=Homo sapiens OX=9606 GN=POLD1 PE=1 SV=2	POLD1	0	50	33	93.8733	94.1143	95.7645	119.045	117.585	102.43	101.956
	P19971	Thymidine phosphorylase OS=Homo sapiens OX=9606 GN=TYMP PE=1 SV=2	TYMP	0	57	23	91.5097	89.2752	89.6321	91.5552	90.9176	97.2789	96.5035
	Q96T76	MMS19 nucleotide excision repair protein homolog OS=Homo sapiens OX=9606 GN=MMS19 PE=1 SV=2	MMS19	0	62	36	98.4569	100.225	99.9897	104.755	104.537	99.5835	98.5673
	Q07021	Complement component 1 Q subcomponent-binding protein, mitochondrial OS=Homo sapiens OX=9606 GN=C1QBP PE=1 SV=1	C1QBP	0	123	13	90.9543	91.0014	92.8402	101.086	101.736	105.464	107.192
	Q96RT1	Erbin OS=Homo sapiens OX=9606 GN=ERBIN PE=1 SV=2	ERBIN	0	54	38	107.029	107.05	107.369	94.317	94.1832	95.2378	94.7755
	Q9UHR4	Brain-specific angiogenesis inhibitor 1-associated protein 2-like protein 1 OS=Homo sapiens OX=9606 GN=BAIAP2L1 PE=1 SV=2	BAIAP2L1	0	65	28	108.639	108.544	110.026	92.7476	90.507	92.1343	92.3403
	P23381	Tryptophan--tRNA ligase, cytoplasmic OS=Homo sapiens OX=9606 GN=WARS1 PE=1 SV=2	WARS1	0	72	26	108.498	108.261	107.535	90.6702	91.545	94.5378	93.1335
	Q7Z406	Myosin-14 OS=Homo sapiens OX=9606 GN=MYH14 PE=1 SV=2	MYH14	0	97	21	76.0169	76.0497	76.9263	78.4107	78.0693	143.285	144.578
	Q5H9R7	Serine/threonine-protein phosphatase 6 regulatory subunit 3 OS=Homo sapiens OX=9606 GN=PPP6R3 PE=1 SV=2	PPP6R3	0	63	32	99.3138	100.115	100.81	118.179	116.34	93.0097	94.5299
	Q13011	Delta(3,5)-Delta(2,4)-dienoyl-CoA isomerase, mitochondrial OS=Homo sapiens OX=9606 GN=ECH1 PE=1 SV=2	ECH1	0	62	19	112.333	115.711	108.884	67.7258	68.0307	104.858	99.6682
	Q9UH99	SUN domain-containing protein 2 OS=Homo sapiens OX=9606 GN=SUN2 PE=1 SV=3	SUN2	0	45	21	106.766	108.687	108.1	88.5177	87.8177	91.5404	93.4243
	Q12874	Splicing factor 3A subunit 3 OS=Homo sapiens OX=9606 GN=SF3A3 PE=1 SV=1	SF3A3	0	71	23	100.209	99.2479	99.0799	107.023	106.575	106.288	106.467
	P06396	Gelsolin OS=Homo sapiens OX=9606 GN=GSN PE=1 SV=1	GSN	0	104	26	108.339	107.594	106.759	77.7118	76.53	95.5214	94.9231
	P41214	Eukaryotic translation initiation factor 2D OS=Homo sapiens OX=9606 GN=EIF2D PE=1 SV=3	EIF2D	0	58	23	94.1915	94.1778	95.4372	111.578	112.342	103.558	104.13
	P62140	Serine/threonine-protein phosphatase PP1-beta catalytic subunit OS=Homo sapiens OX=9606 GN=PPP1CB PE=1 SV=3	PPP1CB	0	91	7	115.287	106.881	106.928	89.2513	87.8535	98.1303	92.211
	P09110	3-ketoacyl-CoA thiolase, peroxisomal OS=Homo sapiens OX=9606 GN=ACAA1 PE=1 SV=2	ACAA1	0	44	20	106.574	108.364	107.667	82.4078	80.8709	95.3496	97.3558
	O43747	AP-1 complex subunit gamma-1 OS=Homo sapiens OX=9606 GN=AP1G1 PE=1 SV=5	AP1G1	0	62	28	104.461	103.945	106.048	92.8677	93.4205	97.7524	97.3457
	P08559	Pyruvate dehydrogenase E1 component subunit alpha, somatic form, mitochondrial OS=Homo sapiens OX=9606 GN=PDHA1 PE=1 SV=3	PDHA1	0	60	23	97.9301	97.4661	97.6005	91.9308	92.1641	100.391	99.2719
	P62136	Serine/threonine-protein phosphatase PP1-alpha catalytic subunit OS=Homo sapiens OX=9606 GN=PPP1CA PE=1 SV=1	PPP1CA	0	102	4	108.158	102.655	98.8485	119.451	115.206	92.1999	88.6878
	O00425	Insulin-like growth factor 2 mRNA-binding protein 3 OS=Homo sapiens OX=9606 GN=IGF2BP3 PE=1 SV=2	IGF2BP3	0	62	24	103.1	102.185	102.08	104.116	104.507	92.3012	90.3033
	O43896	Kinesin-like protein KIF1C OS=Homo sapiens OX=9606 GN=KIF1C PE=1 SV=3	KIF1C	0	59	25	100.024	101.287	101.039	99.7806	97.8449	95.7956	95.3556
	Q12788	Transducin beta-like protein 3 OS=Homo sapiens OX=9606 GN=TBL3 PE=1 SV=2	TBL3	0	53	29	93.5389	98.1453	94.7026	111.12	110.055	106.575	103.661
	P00966	Argininosuccinate synthase OS=Homo sapiens OX=9606 GN=ASS1 PE=1 SV=2	ASS1	0	78	21	126.597	126.511	122.984	55.2643	54.8452	100.187	100.655
	Q8NC51	Plasminogen activator inhibitor 1 RNA-binding protein OS=Homo sapiens OX=9606 GN=SERBP1 PE=1 SV=2	SERBP1	0	98	21	93.6854	91.6907	92.7384	113.325	112.819	105.516	109.481
	O60884	DnaJ homolog subfamily A member 2 OS=Homo sapiens OX=9606 GN=DNAJA2 PE=1 SV=1	DNAJA2	0	78	20	91.7689	91.1414	92.9983	113.86	115.628	99.9554	100.498
	P31153	S-adenosylmethionine synthase isoform type-2 OS=Homo sapiens OX=9606 GN=MAT2A PE=1 SV=1	MAT2A	0	64	20	100.285	101.5	101.03	104.966	105.982	98.9935	98.8516
	P47755	F-actin-capping protein subunit alpha-2 OS=Homo sapiens OX=9606 GN=CAPZA2 PE=1 SV=3	CAPZA2	0	57	12	98.6558	98.0537	101.82	94.7552	94.8842	97.9863	98.4446
	O60306	RNA helicase aquarius OS=Homo sapiens OX=9606 GN=AQR PE=1 SV=4	AQR	0	50	32	95.3841	95.6118	97.4006	101.885	103.514	106.62	107.255
	P62333	26S proteasome regulatory subunit 10B OS=Homo sapiens OX=9606 GN=PSMC6 PE=1 SV=1	PSMC6	0	70	21	97.9544	98.1703	97.8132	105.596	104.985	99.124	100.791
	P52732	Kinesin-like protein KIF11 OS=Homo sapiens OX=9606 GN=KIF11 PE=1 SV=2	KIF11	0	57	40	82.8529	82.9327	83.2175	121.581	120.778	112.741	113.359
	Q5T0Z8	Uncharacterized protein C6orf132 OS=Homo sapiens OX=9606 GN=C6orf132 PE=1 SV=4	C6orf132	0	63	39	96.3274	96.7464	97.0234	83.297	81.2224	97.0064	97.1278
	Q06124	Tyrosine-protein phosphatase non-receptor type 11 OS=Homo sapiens OX=9606 GN=PTPN11 PE=1 SV=3	PTPN11	0	58	30	105.346	103.966	105.118	96.0002	98.9173	100.271	99.0358
	Q03169	Tumor necrosis factor alpha-induced protein 2 OS=Homo sapiens OX=9606 GN=TNFAIP2 PE=1 SV=2	TNFAIP2	0	59	28	98.155	98.5725	98.9759	73.4682	72.9062	99.3157	99.1237
	O15067	Phosphoribosylformylglycinamidine synthase OS=Homo sapiens OX=9606 GN=PFAS PE=1 SV=4	PFAS	0	56	30	87.4784	86.3836	86.0151	116.963	117.374	116.983	117.439
	O00629	Importin subunit alpha-3 OS=Homo sapiens OX=9606 GN=KPNA4 PE=1 SV=1	KPNA4	0	51	11	95.3856	93.8983	97.4932	104.399	105.993	101.312	100.893
	Q9NYL9	Tropomodulin-3 OS=Homo sapiens OX=9606 GN=TMOD3 PE=1 SV=1	TMOD3	0	87	21	95.7099	95.9384	97.7516	99.0778	99.8841	99.7366	100.879
	Q9UBE0	SUMO-activating enzyme subunit 1 OS=Homo sapiens OX=9606 GN=SAE1 PE=1 SV=1	SAE1	0	73	21	102.617	101.109	102.174	104.992	104.844	101.16	101.367
	P11172	Uridine 5'-monophosphate synthase OS=Homo sapiens OX=9606 GN=UMPS PE=1 SV=1	UMPS	0	63	27	95.7538	95.4751	95.2376	102.914	103.918	104.738	105.325
	Q9NZL4	Hsp70-binding protein 1 OS=Homo sapiens OX=9606 GN=HSPBP1 PE=1 SV=2	HSPBP1	0	52	17	94.9142	99.5512	95.3009	115.404	113.943	102.756	101.42
	Q9C075	Keratin, type I cytoskeletal 23 OS=Homo sapiens OX=9606 GN=KRT23 PE=1 SV=2	KRT23	0	133	25	90.4519	89.8669	92.604	58.1116	57.0769	113.747	113.951
	P05388	60S acidic ribosomal protein P0 OS=Homo sapiens OX=9606 GN=RPLP0 PE=1 SV=1	RPLP0	0	214	18	97.933	98.6697	97.9978	103.137	104.493	99.3926	99.6368
	P00387	NADH-cytochrome b5 reductase 3 OS=Homo sapiens OX=9606 GN=CYB5R3 PE=1 SV=3	CYB5R3	0	57	18	103.463	104.545	104.317	85.0019	88.5607	91.6501	90.3612
	P09651	Heterogeneous nuclear ribonucleoprotein A1 OS=Homo sapiens OX=9606 GN=HNRNPA1 PE=1 SV=5	HNRNPA1	0	183	16	101.908	99.9186	99.3877	103.253	103.954	112.899	103.731
	Q06830	Peroxiredoxin-1 OS=Homo sapiens OX=9606 GN=PRDX1 PE=1 SV=1	PRDX1	0	199	12	99.4713	96.9659	96.4389	101.631	101.138	97.9814	99.1894
	P07602	Prosaposin OS=Homo sapiens OX=9606 GN=PSAP PE=1 SV=2	PSAP	0	109	23	101.321	102.111	101.209	84.3715	83.2884	91.7788	96.2759
	P10155	60 kDa SS-A/Ro ribonucleoprotein OS=Homo sapiens OX=9606 GN=RO60 PE=1 SV=2	RO60	0	74	24	102.38	103.86	102.802	98.0976	97.501	101.381	100.584
	P49189	4-trimethylaminobutyraldehyde dehydrogenase OS=Homo sapiens OX=9606 GN=ALDH9A1 PE=1 SV=3	ALDH9A1	0	70	24	105.55	106.274	105.651	89.8498	92.9712	91.8377	91.5386
	Q9BPX3	Condensin complex subunit 3 OS=Homo sapiens OX=9606 GN=NCAPG PE=1 SV=1	NCAPG	0	58	32	93.4292	92.7915	94.6471	122.532	124.413	108.218	108.121
	P12004	Proliferating cell nuclear antigen OS=Homo sapiens OX=9606 GN=PCNA PE=1 SV=1	PCNA	0	116	16	100.417	99.9848	100.776	104.355	105.388	101.865	101.864
	Q13838	Spliceosome RNA helicase DDX39B OS=Homo sapiens OX=9606 GN=DDX39B PE=1 SV=1	DDX39B	0	88	13	100.984	99.9184	100.13	97.6184	97.8844	103.143	104.08
	O60701	UDP-glucose 6-dehydrogenase OS=Homo sapiens OX=9606 GN=UGDH PE=1 SV=1	UGDH	0	50	20	100.842	101.688	102.032	93.3803	93.5197	103.748	104.949
	P62191	26S proteasome regulatory subunit 4 OS=Homo sapiens OX=9606 GN=PSMC1 PE=1 SV=1	PSMC1	0	76	24	96.9829	97.4539	96.683	108.604	108.91	99.9256	100.878
	P36873	Serine/threonine-protein phosphatase PP1-gamma catalytic subunit OS=Homo sapiens OX=9606 GN=PPP1CC PE=1 SV=1	PPP1CC	0	103	5	105.87	101.677	102.766	96.2004	106.786	109.666	112.951
	Q8TAT6	Nuclear protein localization protein 4 homolog OS=Homo sapiens OX=9606 GN=NPLOC4 PE=1 SV=3	NPLOC4	0	56	27	104.15	102.872	102.78	95.7332	95.4778	98.3504	96.0575
	Q07866	Kinesin light chain 1 OS=Homo sapiens OX=9606 GN=KLC1 PE=1 SV=2	KLC1	0	66	23	105.462	105.161	104.579	90.5556	93.4421	101.551	103.255
	Q14534	Squalene monooxygenase OS=Homo sapiens OX=9606 GN=SQLE PE=1 SV=3	SQLE	0	61	22	78.4532	79.757	80.6792	117.635	118.431	101.773	103.065
	Q9BW04	Specifically androgen-regulated gene protein OS=Homo sapiens OX=9606 GN=SARG PE=1 SV=2	SARG	0	69	26	91.2974	91.6389	91.2498	88.3781	85.623	96.9791	97.0528
	Q8IY81	pre-rRNA 2'-O-ribose RNA methyltransferase FTSJ3 OS=Homo sapiens OX=9606 GN=FTSJ3 PE=1 SV=2	FTSJ3	0	53	27	97.0703	97.0675	97.7885	109.516	107.439	101.974	101.16
	Q99986	Serine/threonine-protein kinase VRK1 OS=Homo sapiens OX=9606 GN=VRK1 PE=1 SV=1	VRK1	0	48	18	94.1115	94.1591	92.3428	114.113	116.363	111.746	113.568
	P08758	Annexin A5 OS=Homo sapiens OX=9606 GN=ANXA5 PE=1 SV=2	ANXA5	0	106	24	106.584	105.013	102.76	101.867	103.683	89.385	88.8031
	Q5JRA6	Transport and Golgi organization protein 1 homolog OS=Homo sapiens OX=9606 GN=MIA3 PE=1 SV=1	MIA3	0	59	39	105.178	105.046	105.611	89.0178	88.2579	100.854	102.389
	P61981	14-3-3 protein gamma OS=Homo sapiens OX=9606 GN=YWHAG PE=1 SV=2	YWHAG	0	199	14	99.8193	100.983	97.5539	94.4389	96.2485	96.7152	97.6121
	Q9UBB4	Ataxin-10 OS=Homo sapiens OX=9606 GN=ATXN10 PE=1 SV=1	ATXN10	0	54	22	99.5988	98.104	99.8624	106.188	106.275	96.6845	97.9972
	Q9Y6G9	Cytoplasmic dynein 1 light intermediate chain 1 OS=Homo sapiens OX=9606 GN=DYNC1LI1 PE=1 SV=3	DYNC1LI1	0	58	27	96.81	96.7778	96.8176	109.765	111.023	95.4706	97.4696
	Q14289	Protein-tyrosine kinase 2-beta OS=Homo sapiens OX=9606 GN=PTK2B PE=1 SV=2	PTK2B	0	54	34	120.554	122.163	122.04	78.2911	76.6826	86.5121	84.7644
	P09525	Annexin A4 OS=Homo sapiens OX=9606 GN=ANXA4 PE=1 SV=4	ANXA4	0	99	21	107.383	106.886	107.307	80.9953	80.9383	97.4142	95.8739
	O75746	Calcium-binding mitochondrial carrier protein Aralar1 OS=Homo sapiens OX=9606 GN=SLC25A12 PE=1 SV=2	SLC25A12	0	50	19	96.5597	99.2209	98.4539	96.7861	96.8661	102.589	103.002
	Q03252	Lamin-B2 OS=Homo sapiens OX=9606 GN=LMNB2 PE=1 SV=4	LMNB2	0	74	32	102.85	100.893	100.762	93.0315	93.6436	105.541	104.099
	Q86W92	Liprin-beta-1 OS=Homo sapiens OX=9606 GN=PPFIBP1 PE=1 SV=2	PPFIBP1	0	50	29	95.5866	96.9168	98.8796	107.46	107.03	95.7482	96.8819
	P61160	Actin-related protein 2 OS=Homo sapiens OX=9606 GN=ACTR2 PE=1 SV=1	ACTR2	0	81	16	107.219	107.503	106.566	92.0841	92.441	94.3203	93.3536
	P36871	Phosphoglucomutase-1 OS=Homo sapiens OX=9606 GN=PGM1 PE=1 SV=3	PGM1	0	63	28	116.511	114.902	115.626	97.0106	96.0629	88.7847	87.7128
	O75717	WD repeat and HMG-box DNA-binding protein 1 OS=Homo sapiens OX=9606 GN=WDHD1 PE=1 SV=1	WDHD1	0	47	27	92.4232	91.1324	91.949	124.774	125.043	113.882	114.918
	P46459	Vesicle-fusing ATPase OS=Homo sapiens OX=9606 GN=NSF PE=1 SV=3	NSF	0	65	30	100.12	100.968	101.469	85.668	85.1458	99.4178	100.466
	P07942	Laminin subunit beta-1 OS=Homo sapiens OX=9606 GN=LAMB1 PE=1 SV=2	LAMB1	0	50	34	102.47	103.038	103.423	116.533	115.146	114.525	115.07
	Q8TBC4	NEDD8-activating enzyme E1 catalytic subunit OS=Homo sapiens OX=9606 GN=UBA3 PE=1 SV=2	UBA3	0	55	21	101.495	101.832	102.419	99.3636	98.1693	101.501	101.206
	Q15397	Pumilio homolog 3 OS=Homo sapiens OX=9606 GN=PUM3 PE=1 SV=3	PUM3	0	61	27	93.4786	93.2997	95.5155	116.709	115.884	115.736	116.965
	P30837	Aldehyde dehydrogenase X, mitochondrial OS=Homo sapiens OX=9606 GN=ALDH1B1 PE=1 SV=3	ALDH1B1	0	55	20	99.1911	99.3285	101.49	93.3996	93.0719	98.5055	100.248
	P15880	40S ribosomal protein S2 OS=Homo sapiens OX=9606 GN=RPS2 PE=1 SV=2	RPS2	0	189	26	95.3053	95.5733	95.2009	106.038	107.143	102.759	102.33
	O96008	Mitochondrial import receptor subunit TOM40 homolog OS=Homo sapiens OX=9606 GN=TOMM40 PE=1 SV=1	TOMM40	0	76	12	85.8995	88.0633	86.9652	107.637	109.605	104.674	104.337
	P27694	Replication protein A 70 kDa DNA-binding subunit OS=Homo sapiens OX=9606 GN=RPA1 PE=1 SV=2	RPA1	0	56	27	109.699	107.619	109.809	103.698	105.527	108.588	106.702
	O60502	Protein O-GlcNAcase OS=Homo sapiens OX=9606 GN=OGA PE=1 SV=2	OGA	0	56	29	96.2538	97.1334	97.7279	110.294	109.913	94.8817	97.3186
	P29317	Ephrin type-A receptor 2 OS=Homo sapiens OX=9606 GN=EPHA2 PE=1 SV=2	EPHA2	0	57	30	77.1135	76.2353	77.029	105.489	106.995	86.687	89.8055
	Q16822	Phosphoenolpyruvate carboxykinase [GTP], mitochondrial OS=Homo sapiens OX=9606 GN=PCK2 PE=1 SV=4	PCK2	0	54	28	116.776	117.595	115.97	88.5043	87.2628	81.6182	78.3016
	O15144	Actin-related protein 2/3 complex subunit 2 OS=Homo sapiens OX=9606 GN=ARPC2 PE=1 SV=1	ARPC2	0	132	24	106.571	105.933	106.631	90.1008	91.3025	94.7865	93.7787
	P61247	40S ribosomal protein S3a OS=Homo sapiens OX=9606 GN=RPS3A PE=1 SV=2	RPS3A	0	136	24	96.2583	98.2273	94.5273	106.73	108.402	103.752	102.114
	O43776	Asparagine--tRNA ligase, cytoplasmic OS=Homo sapiens OX=9606 GN=NARS1 PE=1 SV=1	NARS1	0	79	27	100.908	101.214	100.007	101.267	104.618	102.247	101.89
	Q9UGP8	Translocation protein SEC63 homolog OS=Homo sapiens OX=9606 GN=SEC63 PE=1 SV=2	SEC63	0	45	24	97.8557	97.7265	98.5022	99.1113	98.7541	97.9675	103.98
	Q9UHD9	Ubiquilin-2 OS=Homo sapiens OX=9606 GN=UBQLN2 PE=1 SV=2	UBQLN2	0	51	7	98.5026	95.8665	98.1435	99.64	97.4764	99.2207	101.655
	O75179	Ankyrin repeat domain-containing protein 17 OS=Homo sapiens OX=9606 GN=ANKRD17 PE=1 SV=3	ANKRD17	0	47	16	98.9238	100.467	100.59	108.915	107.374	107.385	109.572
	P09622	Dihydrolipoyl dehydrogenase, mitochondrial OS=Homo sapiens OX=9606 GN=DLD PE=1 SV=2	DLD	0	101	18	100.034	95.8266	98.7287	89.1947	90.1408	101.787	102.565
	Q9UGI8	Testin OS=Homo sapiens OX=9606 GN=TES PE=1 SV=1	TES	0	61	22	114.983	113.997	113.373	90.6787	88.9209	85.849	85.4898
	O00151	PDZ and LIM domain protein 1 OS=Homo sapiens OX=9606 GN=PDLIM1 PE=1 SV=4	PDLIM1	0	76	17	121.565	122.075	120.886	88.609	85.8888	85.2795	82.1688
	Q9UIG0	Tyrosine-protein kinase BAZ1B OS=Homo sapiens OX=9606 GN=BAZ1B PE=1 SV=2	BAZ1B	0	66	41	93.2286	94.7663	96.4151	113.771	111.481	113.943	115.203
	Q12768	WASH complex subunit 5 OS=Homo sapiens OX=9606 GN=WASHC5 PE=1 SV=1	WASHC5	0	56	39	104.473	104.294	106.244	96.4043	97.0835	97.8007	97.6026
	Q13617	Cullin-2 OS=Homo sapiens OX=9606 GN=CUL2 PE=1 SV=2	CUL2	0	71	34	106.312	104.937	106.271	96.6379	103.54	98.3775	98.3977
	P62424	60S ribosomal protein L7a OS=Homo sapiens OX=9606 GN=RPL7A PE=1 SV=2	RPL7A	0	100	18	101.91	101.48	98.3324	104.836	105.562	102.466	100.647
	Q9Y3L3	SH3 domain-binding protein 1 OS=Homo sapiens OX=9606 GN=SH3BP1 PE=1 SV=3	SH3BP1	0	58	26	103.319	104.081	106.301	93.8638	93.0388	98.8546	99.7182
	Q14692	Ribosome biogenesis protein BMS1 homolog OS=Homo sapiens OX=9606 GN=BMS1 PE=1 SV=1	BMS1	0	56	35	100.513	99.0007	100.692	108.886	108.182	113.045	111.787
	Q9Y230	RuvB-like 2 OS=Homo sapiens OX=9606 GN=RUVBL2 PE=1 SV=3	RUVBL2	0	75	28	96.9149	96.7923	96.3893	106.512	110.293	103.456	103.293
	Q9NQT8	Kinesin-like protein KIF13B OS=Homo sapiens OX=9606 GN=KIF13B PE=1 SV=2	KIF13B	0	52	31	102.843	104.358	104.385	86.9125	85.8362	98.6002	98.9294
	Q8WXF1	Paraspeckle component 1 OS=Homo sapiens OX=9606 GN=PSPC1 PE=1 SV=1	PSPC1	0	57	21	101.166	100.442	100.415	105.465	103.64	102.063	101.825
	Q96RP9	Elongation factor G, mitochondrial OS=Homo sapiens OX=9606 GN=GFM1 PE=1 SV=2	GFM1	0	70	30	93.1104	92.4841	93.8058	112.553	113.797	107.365	107.593
	Q9Y3F4	Serine-threonine kinase receptor-associated protein OS=Homo sapiens OX=9606 GN=STRAP PE=1 SV=1	STRAP	0	57	17	95.4659	93.9357	94.734	112.799	114.843	105.107	102.943
	Q96KR1	Zinc finger RNA-binding protein OS=Homo sapiens OX=9606 GN=ZFR PE=1 SV=2	ZFR	0	52	32	99.4711	99.9057	101.515	104.574	102.285	102.061	101.641
	Q12904	Aminoacyl tRNA synthase complex-interacting multifunctional protein 1 OS=Homo sapiens OX=9606 GN=AIMP1 PE=1 SV=2	AIMP1	0	64	18	101.261	101.118	100.44	99.0327	100.729	100.645	101.352
	P18754	Regulator of chromosome condensation OS=Homo sapiens OX=9606 GN=RCC1 PE=1 SV=1	RCC1	0	61	17	94.9707	96.2477	96.9298	104.225	104.71	108.121	106.442
	Q9NVI7	ATPase family AAA domain-containing protein 3A OS=Homo sapiens OX=9606 GN=ATAD3A PE=1 SV=2	ATAD3A	0	76	10	93.1715	93.2517	93.3604	104.396	106.049	99.6293	101.045
	O00507	Probable ubiquitin carboxyl-terminal hydrolase FAF-Y OS=Homo sapiens OX=9606 GN=USP9Y PE=2 SV=2	USP9Y	0	55	1	95.9145	99.2054	101.644	93.876	94.8886	100.111	99.9248
	Q13459	Unconventional myosin-IXb OS=Homo sapiens OX=9606 GN=MYO9B PE=1 SV=3	MYO9B	0	62	39	104.881	105.161	106.916	94.8777	93.4558	96.4883	95.4452
	Q86Y56	Dynein assembly factor 5, axonemal OS=Homo sapiens OX=9606 GN=DNAAF5 PE=1 SV=4	DNAAF5	0	45	27	93.7572	92.7273	93.8457	110.667	110.855	111.91	112.977
	Q13740	CD166 antigen OS=Homo sapiens OX=9606 GN=ALCAM PE=1 SV=2	ALCAM	0	71	19	104.148	104.453	104.871	83.5004	82.9465	73.413	74.6345
	Q9BZK7	F-box-like/WD repeat-containing protein TBL1XR1 OS=Homo sapiens OX=9606 GN=TBL1XR1 PE=1 SV=1	TBL1XR1	0	41	14	102.455	101.559	103.199	102.524	104.699	103.356	105.391
	P12429	Annexin A3 OS=Homo sapiens OX=9606 GN=ANXA3 PE=1 SV=3	ANXA3	0	95	26	98.5592	97.9549	96.4466	86.9325	88.0897	103.178	102.376
	Q9P2R7	Succinate--CoA ligase [ADP-forming] subunit beta, mitochondrial OS=Homo sapiens OX=9606 GN=SUCLA2 PE=1 SV=3	SUCLA2	0	66	23	95.8383	95.5937	96.7362	92.3102	92.6651	105.811	106.661
	P36507	Dual specificity mitogen-activated protein kinase kinase 2 OS=Homo sapiens OX=9606 GN=MAP2K2 PE=1 SV=1	MAP2K2	0	67	13	102.024	101.203	100.097	88.8761	88.4328	100.913	102.913
	Q96GQ7	Probable ATP-dependent RNA helicase DDX27 OS=Homo sapiens OX=9606 GN=DDX27 PE=1 SV=2	DDX27	0	55	29	104.174	104.354	103.648	108.324	109.87	102.773	102.891
	Q9NQW6	Anillin OS=Homo sapiens OX=9606 GN=ANLN PE=1 SV=2	ANLN	0	66	42	87.8129	88.1671	88.2838	120.886	119.015	103.368	104.631
	Q15020	Squamous cell carcinoma antigen recognized by T-cells 3 OS=Homo sapiens OX=9606 GN=SART3 PE=1 SV=1	SART3	0	50	32	101.949	102.657	102.296	98.3447	96.1032	104.306	104.652
	P30041	Peroxiredoxin-6 OS=Homo sapiens OX=9606 GN=PRDX6 PE=1 SV=3	PRDX6	0	131	20	113.672	113.863	113.64	92.9381	93.4171	86.9532	87.1443
	P62081	40S ribosomal protein S7 OS=Homo sapiens OX=9606 GN=RPS7 PE=1 SV=1	RPS7	0	154	13	95.5793	95.3267	96.3916	108.808	111.168	103.591	102.648
	Q6PD62	RNA polymerase-associated protein CTR9 homolog OS=Homo sapiens OX=9606 GN=CTR9 PE=1 SV=1	CTR9	0	51	34	95.1443	95.1901	95.1477	104.627	105.12	107.173	106.311
	Q96I99	Succinate--CoA ligase [GDP-forming] subunit beta, mitochondrial OS=Homo sapiens OX=9606 GN=SUCLG2 PE=1 SV=2	SUCLG2	0	63	23	102.322	101.897	103.037	89.444	89.5329	95.0483	95.5768
	Q96J02	E3 ubiquitin-protein ligase Itchy homolog OS=Homo sapiens OX=9606 GN=ITCH PE=1 SV=2	ITCH	0	45	22	104.835	105.548	108.392	105.332	105.105	93.8119	91.9967
	O75390	Citrate synthase, mitochondrial OS=Homo sapiens OX=9606 GN=CS PE=1 SV=2	CS	0	102	20	97.6793	98.1102	97.0813	98.6186	98.4498	102.941	102.231
	Q9H6T3	RNA polymerase II-associated protein 3 OS=Homo sapiens OX=9606 GN=RPAP3 PE=1 SV=2	RPAP3	0	54	27	92.8839	92.4056	92.9084	116.398	116.31	107.19	109.014
	Q9Y5K6	CD2-associated protein OS=Homo sapiens OX=9606 GN=CD2AP PE=1 SV=1	CD2AP	0	57	31	101.45	102.085	103.045	97.5537	94.1622	101.58	100.913
	P20290	Transcription factor BTF3 OS=Homo sapiens OX=9606 GN=BTF3 PE=1 SV=1	BTF3	0	91	12	96.3584	96.2324	94.9821	113.968	113.132	105.473	105.711
	Q99615	DnaJ homolog subfamily C member 7 OS=Homo sapiens OX=9606 GN=DNAJC7 PE=1 SV=2	DNAJC7	0	69	30	92.4816	91.6285	91.5438	115.671	116.082	114.149	113.675
	P84077	ADP-ribosylation factor 1 OS=Homo sapiens OX=9606 GN=ARF1 PE=1 SV=2	ARF1	0	153	7	102.903	99.131	98.9591	98.0602	100.378	100.73	99.8058
	Q9BVP2	Guanine nucleotide-binding protein-like 3 OS=Homo sapiens OX=9606 GN=GNL3 PE=1 SV=2	GNL3	0	61	24	97.0627	96.3324	95.959	108.945	109.676	105.39	104.942
	Q12923	Tyrosine-protein phosphatase non-receptor type 13 OS=Homo sapiens OX=9606 GN=PTPN13 PE=1 SV=2	PTPN13	0	48	34	108.136	107.976	108.693	94.256	92.7172	98.5295	98.0902
	Q13206	Probable ATP-dependent RNA helicase DDX10 OS=Homo sapiens OX=9606 GN=DDX10 PE=1 SV=2	DDX10	0	55	31	90.6707	91.4165	92.2551	130.387	131.856	106.957	106.088
	P05198	Eukaryotic translation initiation factor 2 subunit 1 OS=Homo sapiens OX=9606 GN=EIF2S1 PE=1 SV=3	EIF2S1	0	72	22	98.7021	98.9022	97.1646	105.512	107.625	97.9707	98.3465
	Q7Z460	CLIP-associating protein 1 OS=Homo sapiens OX=9606 GN=CLASP1 PE=1 SV=1	CLASP1	0	52	36	110.33	108.499	108.46	102.552	102.293	96.8715	97.3998
	O14579	Coatomer subunit epsilon OS=Homo sapiens OX=9606 GN=COPE PE=1 SV=3	COPE	0	65	17	102.507	100.374	103.334	95.3424	96.8404	98.2773	98.0523
	O15143	Actin-related protein 2/3 complex subunit 1B OS=Homo sapiens OX=9606 GN=ARPC1B PE=1 SV=3	ARPC1B	0	68	16	113.085	111.183	111.432	87.0208	88.3254	94.1576	92.0009
	P21283	V-type proton ATPase subunit C 1 OS=Homo sapiens OX=9606 GN=ATP6V1C1 PE=1 SV=4	ATP6V1C1	0	69	28	99.4822	99.7197	99.7591	109.414	110.653	85.4603	87.6688
	P19623	Spermidine synthase OS=Homo sapiens OX=9606 GN=SRM PE=1 SV=1	SRM	0	51	15	95.9229	96.671	97.7668	105.774	107.005	101.839	101.858
	P35237	Serpin B6 OS=Homo sapiens OX=9606 GN=SERPINB6 PE=1 SV=3	SERPINB6	0	69	19	79.8331	94.3982	83.8449	96.6821	99.5508	99.5084	100.837
	Q15654	Thyroid receptor-interacting protein 6 OS=Homo sapiens OX=9606 GN=TRIP6 PE=1 SV=3	TRIP6	0	48	21	105.245	105.899	104.426	100.697	96.0103	106.058	102.947
	P13807	Glycogen [starch] synthase, muscle OS=Homo sapiens OX=9606 GN=GYS1 PE=1 SV=2	GYS1	0	47	23	105.53	107.242	106.812	96.5181	92.777	92.8896	91.5468
	Q15293	Reticulocalbin-1 OS=Homo sapiens OX=9606 GN=RCN1 PE=1 SV=1	RCN1	0	67	15	107.339	106.922	107.89	80.9686	79.3478	99.1619	100.338
	Q13409	Cytoplasmic dynein 1 intermediate chain 2 OS=Homo sapiens OX=9606 GN=DYNC1I2 PE=1 SV=3	DYNC1I2	0	58	16	105.023	105.637	105.113	95.6801	92.7285	101.635	99.3491
	Q9Y6Y8	SEC23-interacting protein OS=Homo sapiens OX=9606 GN=SEC23IP PE=1 SV=1	SEC23IP	0	59	35	100.369	99.8988	99.7582	102.21	100.817	103.029	103.421
	Q9NZJ4	Sacsin OS=Homo sapiens OX=9606 GN=SACS PE=1 SV=2	SACS	0	58	49	92.2879	92.7416	93.7356	104.559	105.091	107.462	105.766
	Q15084	Protein disulfide-isomerase A6 OS=Homo sapiens OX=9606 GN=PDIA6 PE=1 SV=1	PDIA6	0	82	19	99.2411	99.1806	98.3797	94.1435	94.7134	100.711	102.58
	P62701	40S ribosomal protein S4, X isoform OS=Homo sapiens OX=9606 GN=RPS4X PE=1 SV=2	RPS4X	0	135	25	97.6144	96.653	95.7785	105.215	109.071	101.551	104.25
	Q9BUQ8	Probable ATP-dependent RNA helicase DDX23 OS=Homo sapiens OX=9606 GN=DDX23 PE=1 SV=3	DDX23	0	60	32	103.91	103.288	104.005	95.7357	97.3528	97.8376	97.9275
	Q6P996	Pyridoxal-dependent decarboxylase domain-containing protein 1 OS=Homo sapiens OX=9606 GN=PDXDC1 PE=1 SV=2	PDXDC1	0	48	31	108.393	106.412	105.712	102.47	99.7108	103.72	104.246
	O95235	Kinesin-like protein KIF20A OS=Homo sapiens OX=9606 GN=KIF20A PE=1 SV=1	KIF20A	0	47	27	82.0158	81.9149	83.089	86.886	85.5174	84.3275	84.6558
	P52294	Importin subunit alpha-5 OS=Homo sapiens OX=9606 GN=KPNA1 PE=1 SV=3	KPNA1	0	52	15	99.9529	100.316	101.882	100.903	102.884	97.5961	99.6481
	O76031	ATP-dependent Clp protease ATP-binding subunit clpX-like, mitochondrial OS=Homo sapiens OX=9606 GN=CLPX PE=1 SV=2	CLPX	0	56	28	96.5196	94.8283	96.5839	107.083	106.129	101.023	100.496
	O00148	ATP-dependent RNA helicase DDX39A OS=Homo sapiens OX=9606 GN=DDX39A PE=1 SV=2	DDX39A	0	77	12	102.715	101.768	101.101	108.867	112.201	105.287	106.859
	Q93034	Cullin-5 OS=Homo sapiens OX=9606 GN=CUL5 PE=1 SV=4	CUL5	0	63	33	99.085	100.585	101.54	102.088	104.506	94.9462	95.7921
	Q05086	Ubiquitin-protein ligase E3A OS=Homo sapiens OX=9606 GN=UBE3A PE=1 SV=4	UBE3A	0	43	28	98.481	99.3985	99.7403	105.456	103.786	103.631	103.403
	O60488	Long-chain-fatty-acid--CoA ligase 4 OS=Homo sapiens OX=9606 GN=ACSL4 PE=1 SV=2	ACSL4	0	52	26	106.252	105.119	106.25	101.065	101.25	103.08	102.141
	Q9UBC2	Epidermal growth factor receptor substrate 15-like 1 OS=Homo sapiens OX=9606 GN=EPS15L1 PE=1 SV=1	EPS15L1	0	49	29	100.014	102.281	102.234	96.6985	96.3306	103.638	105.381
	P63151	Serine/threonine-protein phosphatase 2A 55 kDa regulatory subunit B alpha isoform OS=Homo sapiens OX=9606 GN=PPP2R2A PE=1 SV=1	PPP2R2A	0	63	19	100.413	96.9141	102.107	104.308	100.378	103.48	101.446
	Q13347	Eukaryotic translation initiation factor 3 subunit I OS=Homo sapiens OX=9606 GN=EIF3I PE=1 SV=1	EIF3I	0	72	18	96.9999	96.5449	97.3759	108.503	108.597	101.149	100.033
	P07737	Profilin-1 OS=Homo sapiens OX=9606 GN=PFN1 PE=1 SV=2	PFN1	0	224	13	102.555	101.912	101.986	96.4782	97.318	102.272	99.4952
	Q07960	Rho GTPase-activating protein 1 OS=Homo sapiens OX=9606 GN=ARHGAP1 PE=1 SV=1	ARHGAP1	0	62	21	105.318	106.316	105.781	88.0049	89.2669	93.4706	93.2713
	P63208	S-phase kinase-associated protein 1 OS=Homo sapiens OX=9606 GN=SKP1 PE=1 SV=2	SKP1	0	101	16	102.072	102.428	102.034	101.282	103.254	92.5094	93.5311
	Q9Y266	Nuclear migration protein nudC OS=Homo sapiens OX=9606 GN=NUDC PE=1 SV=1	NUDC	0	64	24	104.443	101.602	105.327	137.275	136.59	71.076	71.3289
	Q08752	Peptidyl-prolyl cis-trans isomerase D OS=Homo sapiens OX=9606 GN=PPID PE=1 SV=3	PPID	0	63	24	86.8039	84.9473	85.8221	130.235	132.542	104.949	105.383
	Q6NXG1	Epithelial splicing regulatory protein 1 OS=Homo sapiens OX=9606 GN=ESRP1 PE=1 SV=2	ESRP1	0	52	19	110.834	109.969	112.196	92.6955	93.3499	98.5459	101.852
	P31146	Coronin-1A OS=Homo sapiens OX=9606 GN=CORO1A PE=1 SV=4	CORO1A	0	59	23	125.995	126.983	122.177	67.0384	64.2823	102.06	97.5678
	Q96AG4	Leucine-rich repeat-containing protein 59 OS=Homo sapiens OX=9606 GN=LRRC59 PE=1 SV=1	LRRC59	0	74	18	97.5926	95.209	92.5846	106.741	102.111	99.9049	101.329
	Q9H7D0	Dedicator of cytokinesis protein 5 OS=Homo sapiens OX=9606 GN=DOCK5 PE=1 SV=3	DOCK5	0	58	44	107.909	110.045	110.627	90.6464	90.588	87.4265	87.2976
	P25787	Proteasome subunit alpha type-2 OS=Homo sapiens OX=9606 GN=PSMA2 PE=1 SV=2	PSMA2	0	55	14	103.377	100.787	103.365	98.6963	97.3052	102.43	100.196
	P49821	NADH dehydrogenase [ubiquinone] flavoprotein 1, mitochondrial OS=Homo sapiens OX=9606 GN=NDUFV1 PE=1 SV=4	NDUFV1	0	47	19	99.6643	98.0759	100.878	90.7128	90.1642	99.2861	99.816
	O43149	Zinc finger ZZ-type and EF-hand domain-containing protein 1 OS=Homo sapiens OX=9606 GN=ZZEF1 PE=1 SV=6	ZZEF1	0	49	37	103.935	105.086	107.415	94.9671	93.9915	97.2961	97.261
	P07203	Glutathione peroxidase 1 OS=Homo sapiens OX=9606 GN=GPX1 PE=1 SV=4	GPX1	0	76	13	102.082	103.05	101.231	92.761	91.167	94.3875	95.0637
	O60934	Nibrin OS=Homo sapiens OX=9606 GN=NBN PE=1 SV=1	NBN	0	45	25	99.2407	99.0778	101.726	111.055	111.015	106.607	105.916
	Q9H8H0	Nucleolar protein 11 OS=Homo sapiens OX=9606 GN=NOL11 PE=1 SV=1	NOL11	0	46	25	90.5311	90.0697	93.5572	112.901	114.248	108.449	107.755
	P18124	60S ribosomal protein L7 OS=Homo sapiens OX=9606 GN=RPL7 PE=1 SV=1	RPL7	0	107	25	100.503	101.036	97.9518	105.096	104.73	103.093	101.206
	P25685	DnaJ homolog subfamily B member 1 OS=Homo sapiens OX=9606 GN=DNAJB1 PE=1 SV=4	DNAJB1	0	78	23	106.251	102.788	101.961	107.642	109.125	83.2694	82.4916
	Q9H0U4	Ras-related protein Rab-1B OS=Homo sapiens OX=9606 GN=RAB1B PE=1 SV=1	RAB1B	0	101	7	100.878	99.3734	98.4874	111.313	111.353	86.6267	85.7723
	P40925	Malate dehydrogenase, cytoplasmic OS=Homo sapiens OX=9606 GN=MDH1 PE=1 SV=4	MDH1	0	97	23	102.568	102.732	101.478	94.9844	96.1191	102.012	99.0407
	Q15424	Scaffold attachment factor B1 OS=Homo sapiens OX=9606 GN=SAFB PE=1 SV=4	SAFB	0	59	19	101.826	99.3492	99.5431	106.8	105.697	103.659	105.423
	O75122	CLIP-associating protein 2 OS=Homo sapiens OX=9606 GN=CLASP2 PE=1 SV=3	CLASP2	0	54	34	98.5768	102.174	98.8005	107.202	106.565	106.359	103.914
	P49756	RNA-binding protein 25 OS=Homo sapiens OX=9606 GN=RBM25 PE=1 SV=3	RBM25	0	56	28	98.7976	96.5678	97.5604	107.139	107.897	106.365	105.587
	O60343	TBC1 domain family member 4 OS=Homo sapiens OX=9606 GN=TBC1D4 PE=1 SV=2	TBC1D4	0	51	31	91.2565	91.0017	91.8296	108.272	108.337	109.953	109.199
	O94925	Glutaminase kidney isoform, mitochondrial OS=Homo sapiens OX=9606 GN=GLS PE=1 SV=1	GLS	0	50	23	95.7941	96.0008	97.3363	107.827	109.398	100.288	100.857
	P48739	Phosphatidylinositol transfer protein beta isoform OS=Homo sapiens OX=9606 GN=PITPNB PE=1 SV=2	PITPNB	0	68	20	100.019	98.874	99.615	100.078	100.646	102.282	103.219
	Q9H3P7	Golgi resident protein GCP60 OS=Homo sapiens OX=9606 GN=ACBD3 PE=1 SV=4	ACBD3	0	44	19	97.8575	99.0807	97.093	101.263	99.7082	103.655	103.127
	Q9Y2W1	Thyroid hormone receptor-associated protein 3 OS=Homo sapiens OX=9606 GN=THRAP3 PE=1 SV=2	THRAP3	0	67	34	98.1194	96.2788	96.8983	100.617	98.1456	105.398	108.19
	Q8WWN8	Arf-GAP with Rho-GAP domain, ANK repeat and PH domain-containing protein 3 OS=Homo sapiens OX=9606 GN=ARAP3 PE=1 SV=1	ARAP3	0	43	25	96.1601	94.9737	96.3625	105.463	106.045	115.389	117.657
	Q9NUQ9	CYFIP-related Rac1 interactor B OS=Homo sapiens OX=9606 GN=CYRIB PE=1 SV=1	CYRIB	0	60	17	104.667	102.843	106.051	107.687	106.056	88.915	87.1262
	Q9Y2Z0	Protein SGT1 homolog OS=Homo sapiens OX=9606 GN=SUGT1 PE=1 SV=3	SUGT1	0	63	23	93.8283	93.6985	92.304	116.434	120.15	111.147	99.1663
	P67936	Tropomyosin alpha-4 chain OS=Homo sapiens OX=9606 GN=TPM4 PE=1 SV=3	TPM4	0	108	9	100.929	98.0018	99.0331	97.5628	97.9404	93.1818	93.5295
	Q9UKY7	Protein CDV3 homolog OS=Homo sapiens OX=9606 GN=CDV3 PE=1 SV=1	CDV3	0	49	17	91.1544	90.7072	89.9217	116.894	108.768	102.041	104.471
	P06400	Retinoblastoma-associated protein OS=Homo sapiens OX=9606 GN=RB1 PE=1 SV=2	RB1	0	60	34	98.438	97.1454	98.8853	110.699	111.599	109.415	108.78
	Q14247	Src substrate cortactin OS=Homo sapiens OX=9606 GN=CTTN PE=1 SV=2	CTTN	0	73	29	101.714	101.053	99.5697	112.892	112.714	86.199	86.4995
	P16152	Carbonyl reductase [NADPH] 1 OS=Homo sapiens OX=9606 GN=CBR1 PE=1 SV=3	CBR1	0	59	14	99.8276	99.6523	99.6888	98.556	97.4171	105.695	103.385
	O14744	Protein arginine N-methyltransferase 5 OS=Homo sapiens OX=9606 GN=PRMT5 PE=1 SV=4	PRMT5	0	57	25	91.5602	90.8101	93.5429	110.798	112.501	104.161	103.852
	Q9ULW0	Targeting protein for Xklp2 OS=Homo sapiens OX=9606 GN=TPX2 PE=1 SV=2	TPX2	0	52	29	90.1167	89.995	91.0112	100.772	100.531	97.8106	99.1079
	Q0JRZ9	F-BAR domain only protein 2 OS=Homo sapiens OX=9606 GN=FCHO2 PE=1 SV=2	FCHO2	0	41	23	97.3255	97.3131	102.094	97.0697	99.3668	91.6217	94.883
	Q96EY7	Pentatricopeptide repeat domain-containing protein 3, mitochondrial OS=Homo sapiens OX=9606 GN=PTCD3 PE=1 SV=3	PTCD3	0	57	27	95.3055	96.0127	96.7051	100.076	99.9245	104.385	104.905
	P30154	Serine/threonine-protein phosphatase 2A 65 kDa regulatory subunit A beta isoform OS=Homo sapiens OX=9606 GN=PPP2R1B PE=1 SV=3	PPP2R1B	0	65	15	89.2011	87.2262	88.3204	135.209	134.776	102.682	103.643
	P54920	Alpha-soluble NSF attachment protein OS=Homo sapiens OX=9606 GN=NAPA PE=1 SV=3	NAPA	0	52	18	108.63	107.572	109.114	88.3884	88.7112	93.4115	93.1007
	Q96ME1	F-box/LRR-repeat protein 18 OS=Homo sapiens OX=9606 GN=FBXL18 PE=1 SV=2	FBXL18	0	40	23	102.687	105.482	102.25	88.6062	86.862	102.04	100.469
	P06753	Tropomyosin alpha-3 chain OS=Homo sapiens OX=9606 GN=TPM3 PE=1 SV=2	TPM3	0	110	7	104.659	103.628	103.567	91.1978	96.4444	93.2379	96.408
	P14314	Glucosidase 2 subunit beta OS=Homo sapiens OX=9606 GN=PRKCSH PE=1 SV=2	PRKCSH	0	78	18	98.4939	98.1041	96.4368	97.366	95.3987	100.793	101.347
	Q9UEW8	STE20/SPS1-related proline-alanine-rich protein kinase OS=Homo sapiens OX=9606 GN=STK39 PE=1 SV=3	STK39	0	50	13	106.179	106.529	108.736	98.3204	98.304	88.0508	89.6333
	Q9Y617	Phosphoserine aminotransferase OS=Homo sapiens OX=9606 GN=PSAT1 PE=1 SV=2	PSAT1	0	60	21	115.103	112.292	115.358	104.681	106.674	99.3364	98.6235
	P48637	Glutathione synthetase OS=Homo sapiens OX=9606 GN=GSS PE=1 SV=1	GSS	0	64	23	120.651	121.345	121.867	80.2689	79.5808	82.4638	82.0103
	Q9BQ52	Zinc phosphodiesterase ELAC protein 2 OS=Homo sapiens OX=9606 GN=ELAC2 PE=1 SV=2	ELAC2	0	47	22	88.3199	88.8328	90.0432	118.739	119.334	113.301	114.042
	P62879	Guanine nucleotide-binding protein G(I)/G(S)/G(T) subunit beta-2 OS=Homo sapiens OX=9606 GN=GNB2 PE=1 SV=3	GNB2	0	101	6	107.893	104.959	105.734	92.7217	90.623	97.3074	93.869
	P49959	Double-strand break repair protein MRE11 OS=Homo sapiens OX=9606 GN=MRE11 PE=1 SV=3	MRE11	0	54	27	99.8988	100.932	100.771	110.768	109.763	92.1329	93.831
	Q15942	Zyxin OS=Homo sapiens OX=9606 GN=ZYX PE=1 SV=1	ZYX	0	66	16	103.825	105.795	101.791	101.698	99.9747	98.3555	94.6394
	Q6Y7W6	GRB10-interacting GYF protein 2 OS=Homo sapiens OX=9606 GN=GIGYF2 PE=1 SV=1	GIGYF2	0	46	26	99.7094	98.8653	100.402	108.242	108.02	109.408	111.747
	O75400	Pre-mRNA-processing factor 40 homolog A OS=Homo sapiens OX=9606 GN=PRPF40A PE=1 SV=2	PRPF40A	0	61	26	95.6616	96.825	95.9854	110.313	108.957	105.955	107.132
	Q9BTE3	Mini-chromosome maintenance complex-binding protein OS=Homo sapiens OX=9606 GN=MCMBP PE=1 SV=2	MCMBP	0	53	31	93.2519	94.1104	93.6889	114.932	115.937	108.192	110.208
	P41091	Eukaryotic translation initiation factor 2 subunit 3 OS=Homo sapiens OX=9606 GN=EIF2S3 PE=1 SV=3	EIF2S3	0	70	22	101.615	100.54	99.226	106.551	109.731	98.8506	96.8057
	Q16401	26S proteasome non-ATPase regulatory subunit 5 OS=Homo sapiens OX=9606 GN=PSMD5 PE=1 SV=3	PSMD5	0	46	21	103.786	105.238	105.561	90.4864	89.8701	103.209	103.828
	Q15813	Tubulin-specific chaperone E OS=Homo sapiens OX=9606 GN=TBCE PE=1 SV=1	TBCE	0	50	23	103.306	102.966	103.893	104.522	106.893	95.9418	97.2943
	P20936	Ras GTPase-activating protein 1 OS=Homo sapiens OX=9606 GN=RASA1 PE=1 SV=1	RASA1	0	57	32	105.774	105.5	105.966	77.7303	77.7776	102.397	103.231
	Q9BZZ5	Apoptosis inhibitor 5 OS=Homo sapiens OX=9606 GN=API5 PE=1 SV=3	API5	0	60	24	101.681	102.482	101.639	98.1243	100.214	105.269	104.632
	Q9Y5L0	Transportin-3 OS=Homo sapiens OX=9606 GN=TNPO3 PE=1 SV=3	TNPO3	0	56	25	98.1935	97.9781	99.2544	109.875	109.477	101.163	99.38
	Q13217	DnaJ homolog subfamily C member 3 OS=Homo sapiens OX=9606 GN=DNAJC3 PE=1 SV=1	DNAJC3	0	54	26	106.209	104.464	105.468	91.5225	93.8512	94.357	92.2555
	P63241	Eukaryotic translation initiation factor 5A-1 OS=Homo sapiens OX=9606 GN=EIF5A PE=1 SV=2	EIF5A	0	214	13	101.965	99.7991	96.9425	106.005	109.162	98.1864	99.5574
	P18858	DNA ligase 1 OS=Homo sapiens OX=9606 GN=LIG1 PE=1 SV=1	LIG1	0	44	30	90.4463	90.1633	89.9518	114.879	114.33	109.664	112.179
	P18085	ADP-ribosylation factor 4 OS=Homo sapiens OX=9606 GN=ARF4 PE=1 SV=3	ARF4	0	103	8	100.031	102.431	99.7196	97.2111	99.1855	89.8992	90.3046
	Q12789	General transcription factor 3C polypeptide 1 OS=Homo sapiens OX=9606 GN=GTF3C1 PE=1 SV=4	GTF3C1	0	54	42	96.7781	97.8929	98.2891	106.815	106.75	107.909	108.958
	P37837	Transaldolase OS=Homo sapiens OX=9606 GN=TALDO1 PE=1 SV=2	TALDO1	0	81	22	104.802	104.613	101.318	89.3181	89.0671	98.9712	98.2118
	O95486	Protein transport protein Sec24A OS=Homo sapiens OX=9606 GN=SEC24A PE=1 SV=2	SEC24A	0	51	20	99.6706	99.4689	99.3157	105.275	105.744	99.7512	100.011
	Q6DT37	Serine/threonine-protein kinase MRCK gamma OS=Homo sapiens OX=9606 GN=CDC42BPG PE=1 SV=2	CDC42BPG	0	45	30	108.71	108.753	108.642	96.203	95.5365	89.6514	89.4252
	Q7L1Q6	Basic leucine zipper and W2 domain-containing protein 1 OS=Homo sapiens OX=9606 GN=BZW1 PE=1 SV=1	BZW1	0	81	21	89.753	89.0145	90.5385	109.625	109.689	100.868	103.527
	Q9BYX2	TBC1 domain family member 2A OS=Homo sapiens OX=9606 GN=TBC1D2 PE=1 SV=3	TBC1D2	0	54	27	96.4453	96.484	97.2007	103.783	103.7	98.817	99.0769
	P53041	Serine/threonine-protein phosphatase 5 OS=Homo sapiens OX=9606 GN=PPP5C PE=1 SV=1	PPP5C	0	66	24	101.542	100.353	100.611	105.414	106.945	103.835	103.685
	Q96G03	Phosphoglucomutase-2 OS=Homo sapiens OX=9606 GN=PGM2 PE=1 SV=4	PGM2	0	60	30	105.508	104.159	106.048	92.4803	93.0742	98.4862	98.1139
	Q92597	Protein NDRG1 OS=Homo sapiens OX=9606 GN=NDRG1 PE=1 SV=1	NDRG1	0	47	11	97.93	99.3587	98.8832	109.54	111.166	82.7478	85.0097
	P04264	Keratin, type II cytoskeletal 1 OS=Homo sapiens OX=9606 GN=KRT1 PE=1 SV=6	KRT1	0	86	18	77.4515	59.1582	151.984	232.146	114.573	50.8268	182.097
	Q99497	Parkinson disease protein 7 OS=Homo sapiens OX=9606 GN=PARK7 PE=1 SV=2	PARK7	0	96	19	123.987	117.894	112.432	87.5565	97.1996	92.2405	90.3704
	Q15417	Calponin-3 OS=Homo sapiens OX=9606 GN=CNN3 PE=1 SV=1	CNN3	0	67	14	114.369	116.198	117.172	94.9677	94.8413	89.4719	92.0618
	O60568	Multifunctional procollagen lysine hydroxylase and glycosyltransferase LH3 OS=Homo sapiens OX=9606 GN=PLOD3 PE=1 SV=1	PLOD3	0	59	27	106.788	108.588	108.17	92.6115	93.1255	94.0535	93.5923
	Q9Y6K5	2'-5'-oligoadenylate synthase 3 OS=Homo sapiens OX=9606 GN=OAS3 PE=1 SV=3	OAS3	0	53	29	98.6506	99.6793	98.6304	92.711	92.7233	103.366	104.204
	Q6P1N0	Coiled-coil and C2 domain-containing protein 1A OS=Homo sapiens OX=9606 GN=CC2D1A PE=1 SV=1	CC2D1A	0	53	31	107.171	111.853	107.461	95.8654	94.9711	97.3545	95.155
	P42167	Lamina-associated polypeptide 2, isoforms beta/gamma OS=Homo sapiens OX=9606 GN=TMPO PE=1 SV=2	TMPO	0	66	8	101.756	101.135	100.807	110.023	108.681	97.5827	101.544
	O95487	Protein transport protein Sec24B OS=Homo sapiens OX=9606 GN=SEC24B PE=1 SV=2	SEC24B	0	45	22	100.629	100.028	101.069	99.3987	99.5364	101.662	103.167
	P51812	Ribosomal protein S6 kinase alpha-3 OS=Homo sapiens OX=9606 GN=RPS6KA3 PE=1 SV=1	RPS6KA3	0	53	17	103.055	103.569	105.12	100.137	97.3897	99.5716	100.846
	Q7Z5K2	Wings apart-like protein homolog OS=Homo sapiens OX=9606 GN=WAPL PE=1 SV=1	WAPL	0	52	33	97.409	100.067	97.7675	109.17	108.43	107.304	106.5
	P62873	Guanine nucleotide-binding protein G(I)/G(S)/G(T) subunit beta-1 OS=Homo sapiens OX=9606 GN=GNB1 PE=1 SV=3	GNB1	0	98	5	109.072	107.63	109.531	89.4109	87.5622	95.3971	95.2541
	Q96F07	Cytoplasmic FMR1-interacting protein 2 OS=Homo sapiens OX=9606 GN=CYFIP2 PE=1 SV=2	CYFIP2	0	70	14	105.63	105.088	105.03	90.3241	91.0466	99.107	102.678
	Q9UKV8	Protein argonaute-2 OS=Homo sapiens OX=9606 GN=AGO2 PE=1 SV=3	AGO2	0	54	22	97.1097	96.8518	98.752	110.183	109.463	94.9457	94.0735
	Q9HCC0	Methylcrotonoyl-CoA carboxylase beta chain, mitochondrial OS=Homo sapiens OX=9606 GN=MCCC2 PE=1 SV=1	MCCC2	0	45	23	107.197	106.272	108.428	82.8479	82.0874	97.8157	97.4152
	P25786	Proteasome subunit alpha type-1 OS=Homo sapiens OX=9606 GN=PSMA1 PE=1 SV=1	PSMA1	0	60	17	103.257	100.016	100.803	99.5032	100.614	100.703	100.257
	Q86V48	Leucine zipper protein 1 OS=Homo sapiens OX=9606 GN=LUZP1 PE=1 SV=2	LUZP1	0	49	39	99.4483	101.469	98.6938	95.2021	95.4156	106.418	106.892
	O00154	Cytosolic acyl coenzyme A thioester hydrolase OS=Homo sapiens OX=9606 GN=ACOT7 PE=1 SV=3	ACOT7	0	70	16	98.8239	97.4637	97.234	104.77	108.153	94.6914	93.7293
	P82094	TATA element modulatory factor OS=Homo sapiens OX=9606 GN=TMF1 PE=1 SV=2	TMF1	0	47	36	97.3544	99.0159	100.815	104.637	103.152	104.831	105.515
	Q9Y285	Phenylalanine--tRNA ligase alpha subunit OS=Homo sapiens OX=9606 GN=FARSA PE=1 SV=3	FARSA	0	50	18	98.0612	98.9426	99.7721	100.823	102.777	102.394	101.885
	P06493	Cyclin-dependent kinase 1 OS=Homo sapiens OX=9606 GN=CDK1 PE=1 SV=3	CDK1	0	69	16	89.3237	89.2132	90.0077	111.46	112.479	109.077	106.848
	P48449	Lanosterol synthase OS=Homo sapiens OX=9606 GN=LSS PE=1 SV=1	LSS	0	51	28	103.15	103.064	103.119	82.5106	82.3566	100.905	101.209
	P07951	Tropomyosin beta chain OS=Homo sapiens OX=9606 GN=TPM2 PE=1 SV=1	TPM2	0	107	10	101.266	98.9139	98.5181	111.988	110.985	104.964	106.181
	Q08945	FACT complex subunit SSRP1 OS=Homo sapiens OX=9606 GN=SSRP1 PE=1 SV=1	SSRP1	0	84	28	99.3685	98.7391	98.817	107.549	108.49	109.032	109.05
	O60216	Double-strand-break repair protein rad21 homolog OS=Homo sapiens OX=9606 GN=RAD21 PE=1 SV=2	RAD21	0	39	19	102.498	103.649	104.822	105.367	103.989	109.008	108.918
	P09382	Galectin-1 OS=Homo sapiens OX=9606 GN=LGALS1 PE=1 SV=2	LGALS1	0	294	9	117.562	118.325	114.19	87.8716	88.808	83.9462	82.7493
	Q8N3U4	Cohesin subunit SA-2 OS=Homo sapiens OX=9606 GN=STAG2 PE=1 SV=3	STAG2	0	57	27	106.422	105.717	105.876	97.4579	96.397	107.346	105.525
	Q13564	NEDD8-activating enzyme E1 regulatory subunit OS=Homo sapiens OX=9606 GN=NAE1 PE=1 SV=1	NAE1	0	39	18	99.2067	97.8922	101.486	101.364	101.56	101.056	100.864
	P23743	Diacylglycerol kinase alpha OS=Homo sapiens OX=9606 GN=DGKA PE=1 SV=3	DGKA	0	55	27	99.4842	100.243	101.386	99.6215	99.5367	89.592	90.3123
	Q15386	Ubiquitin-protein ligase E3C OS=Homo sapiens OX=9606 GN=UBE3C PE=1 SV=3	UBE3C	0	47	26	101.887	99.6818	102.103	99.4545	100.428	97.2331	96.1823
	Q9HCS7	Pre-mRNA-splicing factor SYF1 OS=Homo sapiens OX=9606 GN=XAB2 PE=1 SV=2	XAB2	0	47	30	95.7755	95.7256	96.653	104.271	104.067	108.45	109.297
	Q9UG63	ATP-binding cassette sub-family F member 2 OS=Homo sapiens OX=9606 GN=ABCF2 PE=1 SV=2	ABCF2	0	60	26	89.2127	95.4968	89.723	117.995	117.598	110.17	109.063
	P42356	Phosphatidylinositol 4-kinase alpha OS=Homo sapiens OX=9606 GN=PI4KA PE=1 SV=4	PI4KA	0	43	35	107.853	107.405	108.876	89.9398	90.4527	95.2351	95.165
	Q8N201	Integrator complex subunit 1 OS=Homo sapiens OX=9606 GN=INTS1 PE=1 SV=2	INTS1	0	43	33	99.0033	99.808	101.141	100.185	101.499	101.324	102.007
	P27695	DNA-(apurinic or apyrimidinic site) endonuclease OS=Homo sapiens OX=9606 GN=APEX1 PE=1 SV=2	APEX1	0	46	20	107.732	104.438	104.016	96.4476	98.1215	102.797	100.078
	P12236	ADP/ATP translocase 3 OS=Homo sapiens OX=9606 GN=SLC25A6 PE=1 SV=4	SLC25A6	0	202	3	105.005	101.956	95.62	100.96	99.6925	97.8564	95.6001
	Q86U86	Protein polybromo-1 OS=Homo sapiens OX=9606 GN=PBRM1 PE=1 SV=1	PBRM1	0	54	41	101.266	101.65	101.397	99.2249	100.351	111.458	112.819
	O95834	Echinoderm microtubule-associated protein-like 2 OS=Homo sapiens OX=9606 GN=EML2 PE=1 SV=1	EML2	0	48	19	115.927	115.678	115.146	70.4908	70.0989	98.3023	96.5877
	Q9UBV2	Protein sel-1 homolog 1 OS=Homo sapiens OX=9606 GN=SEL1L PE=1 SV=3	SEL1L	0	42	22	101.274	99.6079	99.6204	93.7588	94.4661	97.7788	97.5635
	O43252	Bifunctional 3'-phosphoadenosine 5'-phosphosulfate synthase 1 OS=Homo sapiens OX=9606 GN=PAPSS1 PE=1 SV=2	PAPSS1	0	46	25	104.24	103.501	103.481	105.774	104.393	98.8257	99.7759
	Q9BZE4	Nucleolar GTP-binding protein 1 OS=Homo sapiens OX=9606 GN=GTPBP4 PE=1 SV=3	GTPBP4	0	61	35	94.474	94.2178	93.7998	114.051	115.695	105.952	106.088
	Q12797	Aspartyl/asparaginyl beta-hydroxylase OS=Homo sapiens OX=9606 GN=ASPH PE=1 SV=3	ASPH	0	62	31	109.312	108.738	108.599	84.2592	84.6869	98.7519	99.118
	Q96Q15	Serine/threonine-protein kinase SMG1 OS=Homo sapiens OX=9606 GN=SMG1 PE=1 SV=3	SMG1	0	44	34	98.6113	98.7202	100.373	103.512	101.024	102.365	101.719
	P21589	5'-nucleotidase OS=Homo sapiens OX=9606 GN=NT5E PE=1 SV=1	NT5E	0	54	18	92.8477	92.8018	94.3653	112.676	114.114	80.2633	80.6927
	Q14671	Pumilio homolog 1 OS=Homo sapiens OX=9606 GN=PUM1 PE=1 SV=3	PUM1	0	45	18	101.378	102.745	105.354	99.0895	101.122	106.42	106.698
	P08243	Asparagine synthetase [glutamine-hydrolyzing] OS=Homo sapiens OX=9606 GN=ASNS PE=1 SV=4	ASNS	0	57	25	113.772	114.909	113.728	109.734	108.117	100.378	99.6801
	Q00653	Nuclear factor NF-kappa-B p100 subunit OS=Homo sapiens OX=9606 GN=NFKB2 PE=1 SV=4	NFKB2	0	55	34	72.8504	72.3045	73.6781	103.291	102.695	113.491	115.6
	Q9NQW7	Xaa-Pro aminopeptidase 1 OS=Homo sapiens OX=9606 GN=XPNPEP1 PE=1 SV=3	XPNPEP1	0	55	20	100.496	101.21	102.831	94.8752	95.7131	98.8791	97.9492
	P49750	YLP motif-containing protein 1 OS=Homo sapiens OX=9606 GN=YLPM1 PE=1 SV=4	YLPM1	0	52	32	99.2056	99.005	99.8103	100.947	100.377	104.192	106.098
	Q99797	Mitochondrial intermediate peptidase OS=Homo sapiens OX=9606 GN=MIPEP PE=1 SV=2	MIPEP	0	57	24	95.4734	94.6827	95.6078	102.672	104.466	106.405	106.914
	P56537	Eukaryotic translation initiation factor 6 OS=Homo sapiens OX=9606 GN=EIF6 PE=1 SV=1	EIF6	0	46	8	98.128	95.622	97.7189	100.917	103.136	92.2567	94.5788
	O95861	3'(2'),5'-bisphosphate nucleotidase 1 OS=Homo sapiens OX=9606 GN=BPNT1 PE=1 SV=1	BPNT1	0	45	17	111.012	109.619	109.318	86.6106	86.9443	94.3239	92.915
	P23396	40S ribosomal protein S3 OS=Homo sapiens OX=9606 GN=RPS3 PE=1 SV=2	RPS3	0	122	21	97.3457	97.8665	95.2695	104.288	108.52	101.507	102.227
	O43395	U4/U6 small nuclear ribonucleoprotein Prp3 OS=Homo sapiens OX=9606 GN=PRPF3 PE=1 SV=2	PRPF3	0	49	25	100.668	102.389	100.821	107.551	107.511	106.438	106.658
	P28074	Proteasome subunit beta type-5 OS=Homo sapiens OX=9606 GN=PSMB5 PE=1 SV=3	PSMB5	0	47	13	99.8184	94.5316	99.6819	105.811	109.135	95.595	94.6514
	P54727	UV excision repair protein RAD23 homolog B OS=Homo sapiens OX=9606 GN=RAD23B PE=1 SV=1	RAD23B	0	93	15	114.39	114.482	111.897	94.6766	94.5105	86.8149	87.7015
	Q16513	Serine/threonine-protein kinase N2 OS=Homo sapiens OX=9606 GN=PKN2 PE=1 SV=1	PKN2	0	48	30	99.8468	101.701	102.146	105.863	104.556	95.8828	97.0516
	P67809	Y-box-binding protein 1 OS=Homo sapiens OX=9606 GN=YBX1 PE=1 SV=3	YBX1	0	75	13	96.3294	93.3169	94.9641	113.159	114.724	109.909	107.616
	P61224	Ras-related protein Rap-1b OS=Homo sapiens OX=9606 GN=RAP1B PE=1 SV=1	RAP1B	0	83	6	103.83	104.081	102.936	94.5254	96.3669	95.8543	97.5989
	O15511	Actin-related protein 2/3 complex subunit 5 OS=Homo sapiens OX=9606 GN=ARPC5 PE=1 SV=3	ARPC5	0	71	11	101.891	103.505	102.59	91.1045	84.8069	96.71	99.4182
	P15313	V-type proton ATPase subunit B, kidney isoform OS=Homo sapiens OX=9606 GN=ATP6V1B1 PE=1 SV=3	ATP6V1B1	0	49	14	108.408	110.603	111.406	66.3244	67.1622	113.296	111.355
	Q9H7Z7	Prostaglandin E synthase 2 OS=Homo sapiens OX=9606 GN=PTGES2 PE=1 SV=1	PTGES2	0	43	17	95.8591	93.7138	94.1599	100.838	98.7229	104.178	103.022
	P50552	Vasodilator-stimulated phosphoprotein OS=Homo sapiens OX=9606 GN=VASP PE=1 SV=3	VASP	0	63	21	102.726	102.551	102.174	98.5345	95.9011	96.2403	96.3824
	P23786	Carnitine O-palmitoyltransferase 2, mitochondrial OS=Homo sapiens OX=9606 GN=CPT2 PE=1 SV=2	CPT2	0	47	30	100	98.8722	100.396	85.5897	85.8619	94.0348	93.4065
	Q96B97	SH3 domain-containing kinase-binding protein 1 OS=Homo sapiens OX=9606 GN=SH3KBP1 PE=1 SV=2	SH3KBP1	0	58	23	92.492	93.1934	93.955	107.318	106.973	92.6982	93.6312
	Q9HD20	Endoplasmic reticulum transmembrane helix translocase OS=Homo sapiens OX=9606 GN=ATP13A1 PE=1 SV=2	ATP13A1	0	49	30	93.0741	97.257	95.7981	89.1854	89.9568	105.325	105.37
	Q9NR45	Sialic acid synthase OS=Homo sapiens OX=9606 GN=NANS PE=1 SV=2	NANS	0	59	13	109.715	109.32	109.057	88.8863	86.8365	91.4507	91.5212
	Q99439	Calponin-2 OS=Homo sapiens OX=9606 GN=CNN2 PE=1 SV=4	CNN2	0	79	13	104.454	104.397	102.729	98.2533	97.8882	98.4684	99.1008
	P05166	Propionyl-CoA carboxylase beta chain, mitochondrial OS=Homo sapiens OX=9606 GN=PCCB PE=1 SV=3	PCCB	0	42	20	110.77	110.083	111.341	77.0882	77.4624	100.119	100.848
	P55010	Eukaryotic translation initiation factor 5 OS=Homo sapiens OX=9606 GN=EIF5 PE=1 SV=2	EIF5	0	70	22	84.2117	85.412	86.2789	120.444	116.879	104.951	106.786
	Q9Y5X1	Sorting nexin-9 OS=Homo sapiens OX=9606 GN=SNX9 PE=1 SV=1	SNX9	0	47	23	98.4264	100.999	99.3262	101.733	100.938	97.7542	97.0352
	Q9Y613	FH1/FH2 domain-containing protein 1 OS=Homo sapiens OX=9606 GN=FHOD1 PE=1 SV=3	FHOD1	0	46	30	101.074	101.733	104.023	112.807	114.457	97.2175	95.2401
	Q9P0K7	Ankycorbin OS=Homo sapiens OX=9606 GN=RAI14 PE=1 SV=2	RAI14	0	45	34	103.189	103.693	103.784	94.5097	92.9413	90.7319	91.9464
	Q13136	Liprin-alpha-1 OS=Homo sapiens OX=9606 GN=PPFIA1 PE=1 SV=1	PPFIA1	0	46	24	102.927	101.788	102.763	109.103	107.619	92.078	88.4783
	P17480	Nucleolar transcription factor 1 OS=Homo sapiens OX=9606 GN=UBTF PE=1 SV=1	UBTF	0	59	37	101.904	102.521	101.506	105.144	104.821	106.743	109.137
	A1L0T0	2-hydroxyacyl-CoA lyase 2 OS=Homo sapiens OX=9606 GN=ILVBL PE=1 SV=2	ILVBL	0	37	18	96.9525	98.6855	98.1877	95.0011	96.2825	100.464	102.064
	O94808	Glutamine--fructose-6-phosphate aminotransferase [isomerizing] 2 OS=Homo sapiens OX=9606 GN=GFPT2 PE=1 SV=3	GFPT2	0	40	14	89.8148	88.6106	89.1405	104.458	102.744	112.525	113.782
	O75439	Mitochondrial-processing peptidase subunit beta OS=Homo sapiens OX=9606 GN=PMPCB PE=1 SV=2	PMPCB	0	58	20	99.9969	100.244	100.628	97.9051	97.725	100.458	100.672
	Q9UMR2	ATP-dependent RNA helicase DDX19B OS=Homo sapiens OX=9606 GN=DDX19B PE=1 SV=1	DDX19B	0	51	4	89.817	89.6138	90.4108	106.628	108.933	97.5251	99.6894
	O75962	Triple functional domain protein OS=Homo sapiens OX=9606 GN=TRIO PE=1 SV=2	TRIO	0	43	36	105.896	107.675	108.95	92.839	92.7197	91.7909	91.2593
	O95810	Caveolae-associated protein 2 OS=Homo sapiens OX=9606 GN=CAVIN2 PE=1 SV=3	CAVIN2	0	54	17	116.728	117.285	117.627	83.8456	81.0897	92.848	93.2901
	A2RRP1	Neuroblastoma-amplified sequence OS=Homo sapiens OX=9606 GN=NBAS PE=1 SV=2	NBAS	0	42	32	98.2586	98.9069	100.362	100.275	101.682	99.2777	98.6671
	P84085	ADP-ribosylation factor 5 OS=Homo sapiens OX=9606 GN=ARF5 PE=1 SV=2	ARF5	0	125	7	100.464	99.5373	103.562	97.865	98.442	94.2073	95.3112
	Q7KZI7	Serine/threonine-protein kinase MARK2 OS=Homo sapiens OX=9606 GN=MARK2 PE=1 SV=2	MARK2	0	53	23	105.414	104.977	104.959	102.368	102.446	86.6989	85.929
	Q6P597	Kinesin light chain 3 OS=Homo sapiens OX=9606 GN=KLC3 PE=1 SV=2	KLC3	0	39	18	94.4921	94.4266	95.1671	104.557	103.857	95.7736	96.6714
	Q9NVA2	Septin-11 OS=Homo sapiens OX=9606 GN=SEPTIN11 PE=1 SV=3	SEPTIN11	0	53	5	112.745	111.836	112.729	91.5825	90.0815	92.1621	91.8383
	Q5T9A4	ATPase family AAA domain-containing protein 3B OS=Homo sapiens OX=9606 GN=ATAD3B PE=1 SV=1	ATAD3B	0	57	10	88.3582	89.3572	89.3572	120.63	122.277	96.2601	96.4633
	Q8WX93	Palladin OS=Homo sapiens OX=9606 GN=PALLD PE=1 SV=3	PALLD	0	50	23	106.228	105.655	105.974	86.9156	88.2436	111.598	112.056
	Q9NRR5	Ubiquilin-4 OS=Homo sapiens OX=9606 GN=UBQLN4 PE=1 SV=2	UBQLN4	0	46	12	90.9012	91.8336	92.8631	101.542	101.967	105.892	107.974
	Q92917	G-patch domain and KOW motifs-containing protein OS=Homo sapiens OX=9606 GN=GPKOW PE=1 SV=2	GPKOW	0	45	23	94.0054	94.0528	96.3912	106.271	106.529	106.641	108.092
	Q13724	Mannosyl-oligosaccharide glucosidase OS=Homo sapiens OX=9606 GN=MOGS PE=1 SV=5	MOGS	0	48	25	100.075	101.105	100.524	94.1716	92.5161	101.384	101.337
	Q93052	Lipoma-preferred partner OS=Homo sapiens OX=9606 GN=LPP PE=1 SV=1	LPP	0	44	19	112.444	110.959	111.878	82.7525	77.0734	98.4699	96.6601
	Q15691	Microtubule-associated protein RP/EB family member 1 OS=Homo sapiens OX=9606 GN=MAPRE1 PE=1 SV=3	MAPRE1	0	62	17	108.534	106.698	107.05	100.297	99.0172	93.0034	91.4242
	Q5VIR6	Vacuolar protein sorting-associated protein 53 homolog OS=Homo sapiens OX=9606 GN=VPS53 PE=1 SV=2	VPS53	0	42	26	101.994	103.706	104.108	98.4286	98.9202	96.7679	99.6823
	Q12959	Disks large homolog 1 OS=Homo sapiens OX=9606 GN=DLG1 PE=1 SV=2	DLG1	0	44	25	105.381	104.173	105.36	93.0822	92.86	97.6622	96.919
	Q6NZY4	Zinc finger CCHC domain-containing protein 8 OS=Homo sapiens OX=9606 GN=ZCCHC8 PE=1 SV=2	ZCCHC8	0	38	21	96.7878	98.8221	99.2429	115.85	114.929	110.957	114.418
	Q9NUQ6	SPATS2-like protein OS=Homo sapiens OX=9606 GN=SPATS2L PE=1 SV=2	SPATS2L	0	47	22	111.001	110.654	110.24	102.632	101.606	84.0937	85.7215
	Q10570	Cleavage and polyadenylation specificity factor subunit 1 OS=Homo sapiens OX=9606 GN=CPSF1 PE=1 SV=2	CPSF1	0	49	36	98.3737	97.5789	100.78	105.189	103.069	105.49	103.362
	P55036	26S proteasome non-ATPase regulatory subunit 4 OS=Homo sapiens OX=9606 GN=PSMD4 PE=1 SV=1	PSMD4	0	56	14	100.868	100.613	101.71	102.995	104.905	100.305	100.213
	P33527	Multidrug resistance-associated protein 1 OS=Homo sapiens OX=9606 GN=ABCC1 PE=1 SV=3	ABCC1	0	45	29	97.7815	99.8443	101.04	96.9671	96.9448	101.174	101.264
	Q9NVH2	Integrator complex subunit 7 OS=Homo sapiens OX=9606 GN=INTS7 PE=1 SV=1	INTS7	0	42	25	102.522	103.861	102.897	104.687	102.76	110.57	102.181
	Q96JB2	Conserved oligomeric Golgi complex subunit 3 OS=Homo sapiens OX=9606 GN=COG3 PE=1 SV=3	COG3	0	46	25	101.069	101.703	101.296	94.8212	95.2314	102.208	102.156
	O00764	Pyridoxal kinase OS=Homo sapiens OX=9606 GN=PDXK PE=1 SV=1	PDXK	0	56	16	99.6369	98.5867	100.105	100.871	100.243	98.2552	98.6866
	P30419	Glycylpeptide N-tetradecanoyltransferase 1 OS=Homo sapiens OX=9606 GN=NMT1 PE=1 SV=2	NMT1	0	51	14	104.691	103.479	104.482	102.554	102.14	97.0822	97.2577
	Q2NL82	Pre-rRNA-processing protein TSR1 homolog OS=Homo sapiens OX=9606 GN=TSR1 PE=1 SV=1	TSR1	0	60	25	91.5524	93.3159	91.1792	114.486	115.679	109.077	107.78
	P20839	Inosine-5'-monophosphate dehydrogenase 1 OS=Homo sapiens OX=9606 GN=IMPDH1 PE=1 SV=2	IMPDH1	0	44	20	96.4407	96.784	97.4454	111.161	111.867	103.656	104.791
	Q96C19	EF-hand domain-containing protein D2 OS=Homo sapiens OX=9606 GN=EFHD2 PE=1 SV=1	EFHD2	0	144	16	101.88	100.01	99.0899	94.4402	94.4276	98.3215	99.3824
	Q15008	26S proteasome non-ATPase regulatory subunit 6 OS=Homo sapiens OX=9606 GN=PSMD6 PE=1 SV=1	PSMD6	0	55	23	95.9723	96.4585	96.6697	104.042	103.94	100.967	99.6084
	P09493	Tropomyosin alpha-1 chain OS=Homo sapiens OX=9606 GN=TPM1 PE=1 SV=2	TPM1	0	100	6	136.371	133.398	127.716	66.8838	64.2327	86.4893	86.4969
	Q9P0L0	Vesicle-associated membrane protein-associated protein A OS=Homo sapiens OX=9606 GN=VAPA PE=1 SV=3	VAPA	0	66	13	100.068	101.709	99.7319	101.727	101.834	93.7185	96.4885
	Q9Y4X5	E3 ubiquitin-protein ligase ARIH1 OS=Homo sapiens OX=9606 GN=ARIH1 PE=1 SV=2	ARIH1	0	43	20	102.564	101.518	103.138	98.2464	93.1978	104.215	98.952
	P50479	PDZ and LIM domain protein 4 OS=Homo sapiens OX=9606 GN=PDLIM4 PE=1 SV=2	PDLIM4	0	47	17	109.903	109.892	110.133	106.816	105.086	84.4349	84.8124
	P09104	Gamma-enolase OS=Homo sapiens OX=9606 GN=ENO2 PE=1 SV=3	ENO2	0	325	8	106.445	103.592	106.945	95.5334	93.4007	101.735	96.3519
	P00390	Glutathione reductase, mitochondrial OS=Homo sapiens OX=9606 GN=GSR PE=1 SV=2	GSR	0	46	19	123.699	122.216	124.612	80.9044	81.8096	85.8986	86.9233
	Q9BTC0	Death-inducer obliterator 1 OS=Homo sapiens OX=9606 GN=DIDO1 PE=1 SV=5	DIDO1	0	52	36	105.129	104.81	106.506	96.0503	93.9477	99.0859	98.5289
	Q05655	Protein kinase C delta type OS=Homo sapiens OX=9606 GN=PRKCD PE=1 SV=2	PRKCD	0	49	25	112.393	112.448	113.698	89.4578	88.0428	90.8516	88.5976
	P11766	Alcohol dehydrogenase class-3 OS=Homo sapiens OX=9606 GN=ADH5 PE=1 SV=4	ADH5	0	68	18	107.678	105.322	105.648	96.7423	97.2364	100.298	99.4673
	Q8NFF5	FAD synthase OS=Homo sapiens OX=9606 GN=FLAD1 PE=1 SV=1	FLAD1	0	46	24	99.7576	100.374	101.285	96.4113	94.9042	93.4107	92.3855
	Q9BVJ6	U3 small nucleolar RNA-associated protein 14 homolog A OS=Homo sapiens OX=9606 GN=UTP14A PE=1 SV=1	UTP14A	0	54	28	100.581	99.3364	101.869	106.758	106.446	111.342	110.743
	Q9UMS4	Pre-mRNA-processing factor 19 OS=Homo sapiens OX=9606 GN=PRPF19 PE=1 SV=1	PRPF19	0	49	15	101.702	101.117	99.9875	84.2592	98.4963	104.91	104.629
	P51531	Probable global transcription activator SNF2L2 OS=Homo sapiens OX=9606 GN=SMARCA2 PE=1 SV=2	SMARCA2	0	44	13	108.313	110.57	112.24	89.9533	89.0742	98.6518	101.685
	O43237	Cytoplasmic dynein 1 light intermediate chain 2 OS=Homo sapiens OX=9606 GN=DYNC1LI2 PE=1 SV=1	DYNC1LI2	0	50	22	107.401	106.996	108.347	85.95	85.327	98.8045	100.554
	Q15477	Helicase SKI2W OS=Homo sapiens OX=9606 GN=SKIV2L PE=1 SV=3	SKIV2L	0	49	26	98.0079	99.0614	100.401	101.141	100.392	98.0263	97.4136
	Q9NSV4	Protein diaphanous homolog 3 OS=Homo sapiens OX=9606 GN=DIAPH3 PE=1 SV=4	DIAPH3	0	48	33	97.4929	96.2544	95.6722	129.545	128.023	112.672	113.325
	P48634	Protein PRRC2A OS=Homo sapiens OX=9606 GN=PRRC2A PE=1 SV=3	PRRC2A	0	53	27	95.0819	96.4562	97.3998	109.332	106.024	102.004	102.221
	P51991	Heterogeneous nuclear ribonucleoprotein A3 OS=Homo sapiens OX=9606 GN=HNRNPA3 PE=1 SV=2	HNRNPA3	0	82	17	105.301	104.072	102.107	100.08	99.9942	110.265	105.706
	Q10713	Mitochondrial-processing peptidase subunit alpha OS=Homo sapiens OX=9606 GN=PMPCA PE=1 SV=2	PMPCA	0	45	21	100.742	100.254	100.07	96.9554	98.1417	99.2769	99.2186
	P31942	Heterogeneous nuclear ribonucleoprotein H3 OS=Homo sapiens OX=9606 GN=HNRNPH3 PE=1 SV=2	HNRNPH3	0	78	13	94.1553	95.2556	96.8763	104.618	107.479	106.2	105.877
	Q15833	Syntaxin-binding protein 2 OS=Homo sapiens OX=9606 GN=STXBP2 PE=1 SV=2	STXBP2	0	51	25	103.516	104.379	106.345	90.2761	90.7731	96.1147	95.6571
	Q02818	Nucleobindin-1 OS=Homo sapiens OX=9606 GN=NUCB1 PE=1 SV=4	NUCB1	0	51	21	106.969	105.45	106.89	88.119	86.6922	101.978	104.495
	Q6P3W7	SCY1-like protein 2 OS=Homo sapiens OX=9606 GN=SCYL2 PE=1 SV=1	SCYL2	0	44	29	102.482	100.923	101.401	102.036	99.2638	105.497	102.482
	P30519	Heme oxygenase 2 OS=Homo sapiens OX=9606 GN=HMOX2 PE=1 SV=2	HMOX2	0	55	18	96.5099	98.9446	96.8343	110.372	111.337	95.7524	98.0879
	Q14746	Conserved oligomeric Golgi complex subunit 2 OS=Homo sapiens OX=9606 GN=COG2 PE=1 SV=1	COG2	0	40	26	100.428	101.578	101.812	96.3043	95.7869	102.023	102.846
	Q9UNM6	26S proteasome non-ATPase regulatory subunit 13 OS=Homo sapiens OX=9606 GN=PSMD13 PE=1 SV=2	PSMD13	0	65	21	99.3655	97.3457	98.9304	102.279	104.998	96.8759	97.8175
	P30084	Enoyl-CoA hydratase, mitochondrial OS=Homo sapiens OX=9606 GN=ECHS1 PE=1 SV=4	ECHS1	0	52	18	98.3677	97.1942	98.5485	83.8304	83.9181	106.878	105.193
	P13804	Electron transfer flavoprotein subunit alpha, mitochondrial OS=Homo sapiens OX=9606 GN=ETFA PE=1 SV=1	ETFA	0	57	15	111.967	109.897	112.82	76.194	75.4155	92.9515	91.9168
	Q9H845	Complex I assembly factor ACAD9, mitochondrial OS=Homo sapiens OX=9606 GN=ACAD9 PE=1 SV=1	ACAD9	0	53	30	106.85	106.279	105.874	85.3655	86.0724	96.3425	98.418
	P15121	Aldo-keto reductase family 1 member B1 OS=Homo sapiens OX=9606 GN=AKR1B1 PE=1 SV=3	AKR1B1	0	68	17	113.993	111.87	111.682	88.3205	90.1077	92.0064	91.0728
	O60318	Germinal-center associated nuclear protein OS=Homo sapiens OX=9606 GN=MCM3AP PE=1 SV=2	MCM3AP	0	39	24	98.2404	96.111	99.5588	102.203	102.516	104.689	102.713
	O14776	Transcription elongation regulator 1 OS=Homo sapiens OX=9606 GN=TCERG1 PE=1 SV=2	TCERG1	0	65	35	99.0792	98.7177	97.672	107.834	109.899	111.337	113.007
	P52888	Thimet oligopeptidase OS=Homo sapiens OX=9606 GN=THOP1 PE=1 SV=2	THOP1	0	54	28	104.131	102.403	103.743	102.96	103.91	99.7264	99.1229
	P42858	Huntingtin OS=Homo sapiens OX=9606 GN=HTT PE=1 SV=2	HTT	0	50	34	99.1594	99.6868	102.014	100.934	95.8769	101.746	100.534
	P40818	Ubiquitin carboxyl-terminal hydrolase 8 OS=Homo sapiens OX=9606 GN=USP8 PE=1 SV=1	USP8	0	47	32	102.518	103.436	104.018	104.282	103.647	103.79	102.813
	Q9Y394	Dehydrogenase/reductase SDR family member 7 OS=Homo sapiens OX=9606 GN=DHRS7 PE=1 SV=1	DHRS7	0	48	16	97.5194	97.8746	98.0456	89.3804	88.5544	99.6634	102.553
	P51114	Fragile X mental retardation syndrome-related protein 1 OS=Homo sapiens OX=9606 GN=FXR1 PE=1 SV=3	FXR1	0	56	21	99.3316	98.2805	99.7266	114.154	113.974	102.861	100.745
	O00748	Cocaine esterase OS=Homo sapiens OX=9606 GN=CES2 PE=1 SV=1	CES2	0	52	16	62.9651	60.6348	60.3114	116.269	119.628	92.5589	93.2107
	Q6YN16	Hydroxysteroid dehydrogenase-like protein 2 OS=Homo sapiens OX=9606 GN=HSDL2 PE=1 SV=1	HSDL2	0	46	23	104.788	105.802	104.628	87.1547	85.9419	100.411	97.8745
	Q9HAU5	Regulator of nonsense transcripts 2 OS=Homo sapiens OX=9606 GN=UPF2 PE=1 SV=1	UPF2	0	49	31	98.4437	98.9214	101	98.653	100.36	104.084	103.413
	Q8IXB1	DnaJ homolog subfamily C member 10 OS=Homo sapiens OX=9606 GN=DNAJC10 PE=1 SV=2	DNAJC10	0	45	23	97.102	97.8607	97.3615	97.3066	96.8449	104.087	102.653
	Q9H307	Pinin OS=Homo sapiens OX=9606 GN=PNN PE=1 SV=5	PNN	0	53	25	101.146	103.037	102.698	104.002	102.794	108.196	109.813
	P24534	Elongation factor 1-beta OS=Homo sapiens OX=9606 GN=EEF1B2 PE=1 SV=3	EEF1B2	0	112	10	86.2474	91.9942	86.1268	130.125	127.303	95.1123	92.4255
	P17174	Aspartate aminotransferase, cytoplasmic OS=Homo sapiens OX=9606 GN=GOT1 PE=1 SV=3	GOT1	0	63	22	92.2315	90.8949	90.2927	114.911	116.367	97.4075	96.4113
	Q92905	COP9 signalosome complex subunit 5 OS=Homo sapiens OX=9606 GN=COPS5 PE=1 SV=4	COPS5	0	47	14	103.163	100.377	104.739	96.4061	98.7825	98.4107	99.3658
	Q8IWX8	Calcium homeostasis endoplasmic reticulum protein OS=Homo sapiens OX=9606 GN=CHERP PE=1 SV=3	CHERP	0	51	23	95.5831	95.5402	95.851	105.289	107.606	104.321	107.564
	P51003	Poly(A) polymerase alpha OS=Homo sapiens OX=9606 GN=PAPOLA PE=1 SV=4	PAPOLA	0	51	26	95.9615	95.3681	96.5977	106.564	108.81	104.746	105.066
	Q5T6F2	Ubiquitin-associated protein 2 OS=Homo sapiens OX=9606 GN=UBAP2 PE=1 SV=1	UBAP2	0	43	22	94.8446	95.5203	96.0157	118.601	114.304	105.895	106.9
	Q15269	Periodic tryptophan protein 2 homolog OS=Homo sapiens OX=9606 GN=PWP2 PE=2 SV=2	PWP2	0	46	24	94.2376	95.2468	96.8421	110.564	111.13	105.57	104.451
	Q9NXH9	tRNA (guanine(26)-N(2))-dimethyltransferase OS=Homo sapiens OX=9606 GN=TRMT1 PE=1 SV=1	TRMT1	0	48	21	94.1654	93.1217	94.6252	110.93	109.184	101.533	100.726
	Q14966	Zinc finger protein 638 OS=Homo sapiens OX=9606 GN=ZNF638 PE=1 SV=2	ZNF638	0	54	40	98.6625	100.77	99.4689	100.726	99.184	101.727	104.851
	Q6P1M0	Long-chain fatty acid transport protein 4 OS=Homo sapiens OX=9606 GN=SLC27A4 PE=1 SV=1	SLC27A4	0	45	25	85.4603	89.1246	86.7626	105.481	104.633	105.656	103.041
	P62829	60S ribosomal protein L23 OS=Homo sapiens OX=9606 GN=RPL23 PE=1 SV=1	RPL23	0	195	14	99.2982	98.0444	98.9881	103.894	104.412	102.299	101.157
	Q15031	Probable leucine--tRNA ligase, mitochondrial OS=Homo sapiens OX=9606 GN=LARS2 PE=1 SV=2	LARS2	0	48	24	96.732	97.1302	98.4676	97.1709	96.6222	105.843	106.717
	Q9H4L5	Oxysterol-binding protein-related protein 3 OS=Homo sapiens OX=9606 GN=OSBPL3 PE=1 SV=1	OSBPL3	0	37	20	108.163	108.503	109.682	97.7536	97.7923	92.2214	92.3079
	Q9NQ88	Fructose-2,6-bisphosphatase TIGAR OS=Homo sapiens OX=9606 GN=TIGAR PE=1 SV=1	TIGAR	0	49	14	103.172	104.725	104.872	97.8258	98.828	98.2152	97.5919
	Q9NQC3	Reticulon-4 OS=Homo sapiens OX=9606 GN=RTN4 PE=1 SV=2	RTN4	0	98	7	98.5946	99.0169	100.568	97.6013	95.9273	92.6141	93.9026
	Q99623	Prohibitin-2 OS=Homo sapiens OX=9606 GN=PHB2 PE=1 SV=2	PHB2	0	88	24	91.6714	93.2954	91.2572	100.452	100.471	104.207	103.114
	O43264	Centromere/kinetochore protein zw10 homolog OS=Homo sapiens OX=9606 GN=ZW10 PE=1 SV=3	ZW10	0	43	23	96.6846	96.9606	98.0107	115.319	115.528	96.9015	97.2983
	P62979	Ubiquitin-40S ribosomal protein S27a OS=Homo sapiens OX=9606 GN=RPS27A PE=1 SV=2	RPS27A	0	123	5	94.6228	99.7559	97.0287	112.772	110.097	102.726	102.799
	Q9BYT8	Neurolysin, mitochondrial OS=Homo sapiens OX=9606 GN=NLN PE=1 SV=1	NLN	0	45	28	95.5722	94.867	96.7149	114.598	114.085	92.1322	92.0095
	Q8WWQ0	PH-interacting protein OS=Homo sapiens OX=9606 GN=PHIP PE=1 SV=2	PHIP	0	40	25	98.9038	100.533	99.0401	103.391	103.074	112.382	111.277
	Q9NUU7	ATP-dependent RNA helicase DDX19A OS=Homo sapiens OX=9606 GN=DDX19A PE=1 SV=1	DDX19A	0	50	5	96.376	97.7155	98.461	107.425	104.391	105.299	106.396
	Q13596	Sorting nexin-1 OS=Homo sapiens OX=9606 GN=SNX1 PE=1 SV=3	SNX1	0	51	19	101.57	101.654	101.686	95.9121	95.3039	98.5454	99.0588
	Q15642	Cdc42-interacting protein 4 OS=Homo sapiens OX=9606 GN=TRIP10 PE=1 SV=3	TRIP10	0	53	22	99.3303	98.214	98.6253	89.9264	90.5498	107.38	107.398
	Q9Y2U8	Inner nuclear membrane protein Man1 OS=Homo sapiens OX=9606 GN=LEMD3 PE=1 SV=2	LEMD3	0	46	26	99.8206	99.2471	100.574	100.743	99.9831	104.292	104.517
	Q69YN4	Protein virilizer homolog OS=Homo sapiens OX=9606 GN=VIRMA PE=1 SV=2	VIRMA	0	42	30	94.9203	95.1919	95.589	106.439	106.257	103.919	104.857
	O95352	Ubiquitin-like modifier-activating enzyme ATG7 OS=Homo sapiens OX=9606 GN=ATG7 PE=1 SV=1	ATG7	0	42	22	103.215	106.188	104.942	92.0156	91.864	98.7473	99.7565
	Q14562	ATP-dependent RNA helicase DHX8 OS=Homo sapiens OX=9606 GN=DHX8 PE=1 SV=1	DHX8	0	51	26	98.6072	99.4517	100.158	102.117	101.431	106.8	106.492
	P01130	Low-density lipoprotein receptor OS=Homo sapiens OX=9606 GN=LDLR PE=1 SV=1	LDLR	0	52	22	81.1315	79.6144	79.2875	104.795	104.309	97.7071	96.4211
	Q9H9A6	Leucine-rich repeat-containing protein 40 OS=Homo sapiens OX=9606 GN=LRRC40 PE=1 SV=1	LRRC40	0	41	22	100.176	99.7238	100.562	105.158	105.266	99.8421	99.7033
	O15084	Serine/threonine-protein phosphatase 6 regulatory ankyrin repeat subunit A OS=Homo sapiens OX=9606 GN=ANKRD28 PE=1 SV=5	ANKRD28	0	38	18	101.414	102.238	101.131	99.3627	98.1317	100.755	101.195
	O94915	Protein furry homolog-like OS=Homo sapiens OX=9606 GN=FRYL PE=1 SV=2	FRYL	0	47	42	103.156	103.325	106.389	102.014	101.639	94.2953	93.417
	Q9UBU9	Nuclear RNA export factor 1 OS=Homo sapiens OX=9606 GN=NXF1 PE=1 SV=1	NXF1	0	41	21	94.5361	93.6249	94.8217	110.926	111.19	98.3606	98.8819
	Q9Y2H6	Fibronectin type-III domain-containing protein 3A OS=Homo sapiens OX=9606 GN=FNDC3A PE=1 SV=4	FNDC3A	0	40	24	103.201	112.436	103.85	98.8473	99.4074	95.1804	92.5046
	Q6NZI2	Caveolae-associated protein 1 OS=Homo sapiens OX=9606 GN=CAVIN1 PE=1 SV=1	CAVIN1	0	65	16	112.119	114.57	111.642	91.3365	91.4605	82.968	84.0164
	P13645	Keratin, type I cytoskeletal 10 OS=Homo sapiens OX=9606 GN=KRT10 PE=1 SV=6	KRT10	0	181	14	57.9496	60.6744	162.067	351.185	131.95	49.3472	79.0047
	P55209	Nucleosome assembly protein 1-like 1 OS=Homo sapiens OX=9606 GN=NAP1L1 PE=1 SV=1	NAP1L1	0	71	14	91.2672	91.5205	92.6397	117.078	117.215	103.648	106.136
	Q9Y6E0	Serine/threonine-protein kinase 24 OS=Homo sapiens OX=9606 GN=STK24 PE=1 SV=1	STK24	0	50	10	104.132	104.394	102.706	100.804	99.2836	98.7453	98.55
	P83436	Conserved oligomeric Golgi complex subunit 7 OS=Homo sapiens OX=9606 GN=COG7 PE=1 SV=1	COG7	0	40	23	100.23	100.518	101.891	98.1582	98.4802	101.961	102.36
	Q13867	Bleomycin hydrolase OS=Homo sapiens OX=9606 GN=BLMH PE=1 SV=1	BLMH	0	46	21	100.873	100.845	101.555	101.206	101.04	108.163	107.733
	P62826	GTP-binding nuclear protein Ran OS=Homo sapiens OX=9606 GN=RAN PE=1 SV=3	RAN	0	82	12	97.4692	96.0341	96.1986	106.233	105.939	106.61	102.878
	Q6P3X3	Tetratricopeptide repeat protein 27 OS=Homo sapiens OX=9606 GN=TTC27 PE=1 SV=1	TTC27	0	40	23	93.2427	91.0948	91.7321	118.253	116.608	103.971	102.922
	P62841	40S ribosomal protein S15 OS=Homo sapiens OX=9606 GN=RPS15 PE=1 SV=2	RPS15	0	118	7	94.4648	95.0652	96.8278	106.413	108.298	101.3	105.532
	P0DP25	Calmodulin-3 OS=Homo sapiens OX=9606 GN=CALM3 PE=1 SV=1	CALM3	0	140	10	94.0193	93.706	100.898	88.7643	93.9872	94.7156	93.8103
	P17812	CTP synthase 1 OS=Homo sapiens OX=9606 GN=CTPS1 PE=1 SV=2	CTPS1	0	52	22	91.2859	93.2438	91.4659	112.574	115.004	102.835	101.994
	P29966	Myristoylated alanine-rich C-kinase substrate OS=Homo sapiens OX=9606 GN=MARCKS PE=1 SV=4	MARCKS	0	60	11	108.063	104.487	108.193	87.5399	84.7077	90.4751	96.9597
	O14950	Myosin regulatory light chain 12B OS=Homo sapiens OX=9606 GN=MYL12B PE=1 SV=2	MYL12B	0	117	12	100.326	101.396	100.69	96.3515	96.2883	97.4529	101.001
	Q14790	Caspase-8 OS=Homo sapiens OX=9606 GN=CASP8 PE=1 SV=1	CASP8	0	51	22	93.4642	93.9374	94.2251	113.052	111.967	97.8706	97.7855
	Q9H9E3	Conserved oligomeric Golgi complex subunit 4 OS=Homo sapiens OX=9606 GN=COG4 PE=1 SV=3	COG4	0	44	21	101.002	99.4526	102.077	95.6387	94.1479	102.213	101.691
	Q96ST3	Paired amphipathic helix protein Sin3a OS=Homo sapiens OX=9606 GN=SIN3A PE=1 SV=2	SIN3A	0	40	27	100.889	100.041	103.16	101.037	101.654	105.006	106.452
	Q9BW27	Nuclear pore complex protein Nup85 OS=Homo sapiens OX=9606 GN=NUP85 PE=1 SV=1	NUP85	0	39	20	96.137	97.3583	99.062	106.403	106.056	103.312	103.259
	P55809	Succinyl-CoA:3-ketoacid coenzyme A transferase 1, mitochondrial OS=Homo sapiens OX=9606 GN=OXCT1 PE=1 SV=1	OXCT1	0	40	19	112.842	110.233	111.125	90.0097	91.6867	88.8648	87.756
	Q15637	Splicing factor 1 OS=Homo sapiens OX=9606 GN=SF1 PE=1 SV=4	SF1	0	48	13	107.722	103.812	104.437	112.517	100.296	106.915	87.5894
	P22059	Oxysterol-binding protein 1 OS=Homo sapiens OX=9606 GN=OSBP PE=1 SV=1	OSBP	0	51	25	103.884	104.773	104.183	93.6838	92.5443	97.8684	97.3945
	P28066	Proteasome subunit alpha type-5 OS=Homo sapiens OX=9606 GN=PSMA5 PE=1 SV=3	PSMA5	0	117	12	98.0138	98.3958	98.8085	100.901	100.638	100.275	101.801
	Q8N8S7	Protein enabled homolog OS=Homo sapiens OX=9606 GN=ENAH PE=1 SV=2	ENAH	0	48	19	104.185	103.846	104.977	104.628	102.876	101.959	103.199
	Q8NB90	ATPase family protein 2 homolog OS=Homo sapiens OX=9606 GN=SPATA5 PE=1 SV=3	SPATA5	0	43	25	90.7447	92.1251	91.374	106.962	105.913	113.239	114.909
	Q9H2U1	ATP-dependent DNA/RNA helicase DHX36 OS=Homo sapiens OX=9606 GN=DHX36 PE=1 SV=2	DHX36	0	45	28	97.8472	98.2438	99.6502	107.856	108.826	103.216	103.954
	P50416	Carnitine O-palmitoyltransferase 1, liver isoform OS=Homo sapiens OX=9606 GN=CPT1A PE=1 SV=2	CPT1A	0	54	29	83.9436	85.272	86.106	117.398	119.574	92.4172	92.0965
	O95747	Serine/threonine-protein kinase OSR1 OS=Homo sapiens OX=9606 GN=OXSR1 PE=1 SV=1	OXSR1	0	50	19	103.533	103.951	105.894	93.4552	92.7717	90.9358	92.5934
	Q96P48	Arf-GAP with Rho-GAP domain, ANK repeat and PH domain-containing protein 1 OS=Homo sapiens OX=9606 GN=ARAP1 PE=1 SV=3	ARAP1	0	40	28	96.0307	97.1916	96.8616	112.366	113.739	91.6334	92.1163
	P22392	Nucleoside diphosphate kinase B OS=Homo sapiens OX=9606 GN=NME2 PE=1 SV=1	NME2	0	140	3	94.3194	94.3661	93.9209	103.631	106.71	111.292	102.359
	Q9Y5X3	Sorting nexin-5 OS=Homo sapiens OX=9606 GN=SNX5 PE=1 SV=1	SNX5	0	44	18	103.286	100.547	100.138	97.4425	98.4196	100.467	102.384
	Q9Y450	HBS1-like protein OS=Homo sapiens OX=9606 GN=HBS1L PE=1 SV=1	HBS1L	0	40	25	99.5609	98.9365	100.637	104.609	104.038	103.367	103.895
	P50579	Methionine aminopeptidase 2 OS=Homo sapiens OX=9606 GN=METAP2 PE=1 SV=1	METAP2	0	49	15	93.0309	94.2973	92.6026	114.093	112.384	100.778	103.787
	Q15061	WD repeat-containing protein 43 OS=Homo sapiens OX=9606 GN=WDR43 PE=1 SV=3	WDR43	0	47	21	93.3558	91.386	95.1349	114.028	114.487	109.405	106.89
	Q8IUD2	ELKS/Rab6-interacting/CAST family member 1 OS=Homo sapiens OX=9606 GN=ERC1 PE=1 SV=1	ERC1	0	46	23	98.3543	98.6202	99.7567	106.001	103.191	98.4657	99.2494
	P68036	Ubiquitin-conjugating enzyme E2 L3 OS=Homo sapiens OX=9606 GN=UBE2L3 PE=1 SV=1	UBE2L3	0	119	3	99.234	100.68	102.351	102.215	101.107	98.7883	102.216
	Q9H078	Caseinolytic peptidase B protein homolog OS=Homo sapiens OX=9606 GN=CLPB PE=1 SV=1	CLPB	0	39	20	93.3841	93.4385	93.4501	116.313	119.377	97.5175	96.5878
	O15228	Dihydroxyacetone phosphate acyltransferase OS=Homo sapiens OX=9606 GN=GNPAT PE=1 SV=1	GNPAT	0	42	26	94.7411	92.8357	94.7582	97.8591	97.4788	105.514	106.407
	Q9UBQ5	Eukaryotic translation initiation factor 3 subunit K OS=Homo sapiens OX=9606 GN=EIF3K PE=1 SV=1	EIF3K	0	94	10	96.1799	94.1793	95.0564	112.055	111.479	100.015	97.9629
	P28288	ATP-binding cassette sub-family D member 3 OS=Homo sapiens OX=9606 GN=ABCD3 PE=1 SV=1	ABCD3	0	52	24	101.162	104.805	102.222	97.2164	96.3179	99.0913	98.6754
	O43815	Striatin OS=Homo sapiens OX=9606 GN=STRN PE=1 SV=4	STRN	0	46	27	103.303	101.832	102.56	95.3835	95.3569	99.3445	98.9738
	Q9Y5K5	Ubiquitin carboxyl-terminal hydrolase isozyme L5 OS=Homo sapiens OX=9606 GN=UCHL5 PE=1 SV=3	UCHL5	0	45	18	97.0751	94.8916	96.165	107.792	108.917	105.05	106.567
	Q96SB4	SRSF protein kinase 1 OS=Homo sapiens OX=9606 GN=SRPK1 PE=1 SV=2	SRPK1	0	41	16	92.3322	92.6672	93.4205	115.687	118.742	104.479	105.706
	Q6PJT7	Zinc finger CCCH domain-containing protein 14 OS=Homo sapiens OX=9606 GN=ZC3H14 PE=1 SV=1	ZC3H14	0	39	20	103.524	101.389	103.053	111.859	105.166	103.896	106.026
	P57737	Coronin-7 OS=Homo sapiens OX=9606 GN=CORO7 PE=1 SV=2	CORO7	0	41	22	104.054	104.802	105.938	93.2052	92.2572	101.242	99.6423
	O14908	PDZ domain-containing protein GIPC1 OS=Homo sapiens OX=9606 GN=GIPC1 PE=1 SV=2	GIPC1	0	46	19	106.112	108.254	105.89	94.1092	93.0251	95.553	95.9391
	P22307	Sterol carrier protein 2 OS=Homo sapiens OX=9606 GN=SCP2 PE=1 SV=2	SCP2	0	57	22	110.135	109.647	108.338	80.9182	79.7716	95.9754	97.5725
	Q52LJ0	Protein FAM98B OS=Homo sapiens OX=9606 GN=FAM98B PE=1 SV=2	FAM98B	0	44	14	102.286	103.206	99.7946	94.5714	94.6741	105.931	106.914
	P10768	S-formylglutathione hydrolase OS=Homo sapiens OX=9606 GN=ESD PE=1 SV=2	ESD	0	104	13	99.4558	103.514	99.3365	94.2594	94.878	105.982	103.406
	Q8WVM8	Sec1 family domain-containing protein 1 OS=Homo sapiens OX=9606 GN=SCFD1 PE=1 SV=4	SCFD1	0	33	19	101.196	102.106	101.262	101.433	107.913	90.371	90.7415
	P22087	rRNA 2'-O-methyltransferase fibrillarin OS=Homo sapiens OX=9606 GN=FBL PE=1 SV=2	FBL	0	57	17	93.9757	93.9533	94.0978	104.284	107.171	103.382	103.356
	Q9Y6M1	Insulin-like growth factor 2 mRNA-binding protein 2 OS=Homo sapiens OX=9606 GN=IGF2BP2 PE=1 SV=2	IGF2BP2	0	51	23	101.835	101.639	103.304	100.317	102.741	96.7052	96.4847
	Q8IVT2	Mitotic interactor and substrate of PLK1 OS=Homo sapiens OX=9606 GN=MISP PE=1 SV=1	MISP	0	41	23	92.3796	91.4608	93.5609	104.993	103.671	98.8851	99.7105
	Q9NX58	Cell growth-regulating nucleolar protein OS=Homo sapiens OX=9606 GN=LYAR PE=1 SV=2	LYAR	0	53	20	87.9462	85.4654	86.9211	120.102	116.839	112.828	111.849
	P04899	Guanine nucleotide-binding protein G(i) subunit alpha-2 OS=Homo sapiens OX=9606 GN=GNAI2 PE=1 SV=3	GNAI2	0	44	10	110.423	109.591	109.751	81.3758	81.2688	94.6564	92.9558
	Q9NW13	RNA-binding protein 28 OS=Homo sapiens OX=9606 GN=RBM28 PE=1 SV=3	RBM28	0	53	32	94.2719	94.4438	93.4841	119.752	120.116	113.501	114.693
	Q99666	RANBP2-like and GRIP domain-containing protein 5/6 OS=Homo sapiens OX=9606 GN=RGPD5 PE=1 SV=3	RGPD5	0	58	2	93.45	104.249	93.8783	105.459	112.181	103.765	101.791
	Q14571	Inositol 1,4,5-trisphosphate receptor type 2 OS=Homo sapiens OX=9606 GN=ITPR2 PE=1 SV=2	ITPR2	0	53	29	105.585	105.938	106.266	85.3483	85.9908	99.2753	99.984
	P19838	Nuclear factor NF-kappa-B p105 subunit OS=Homo sapiens OX=9606 GN=NFKB1 PE=1 SV=2	NFKB1	0	44	29	99.3607	97.9088	98.1763	97.0311	99.4731	105.808	106.367
	Q9C0C9	(E3-independent) E2 ubiquitin-conjugating enzyme OS=Homo sapiens OX=9606 GN=UBE2O PE=1 SV=3	UBE2O	0	44	26	96.1311	97.2668	98.9697	104.292	105.346	110.515	112.87
	Q2M2I8	AP2-associated protein kinase 1 OS=Homo sapiens OX=9606 GN=AAK1 PE=1 SV=3	AAK1	0	35	20	114.224	114.186	114.363	92.9199	92.6145	90.9024	88.2319
	O60333	Kinesin-like protein KIF1B OS=Homo sapiens OX=9606 GN=KIF1B PE=1 SV=5	KIF1B	0	45	24	101.733	101.747	101.118	99.0136	97.5585	100.506	98.9938
	Q66K14	TBC1 domain family member 9B OS=Homo sapiens OX=9606 GN=TBC1D9B PE=1 SV=3	TBC1D9B	0	43	27	103.663	104.24	102.455	88.787	87.8401	101.46	100.181
	O75475	PC4 and SFRS1-interacting protein OS=Homo sapiens OX=9606 GN=PSIP1 PE=1 SV=1	PSIP1	0	49	25	113.197	110.196	111.149	95.6588	96.9737	105.045	105.917
	Q9NQX3	Gephyrin OS=Homo sapiens OX=9606 GN=GPHN PE=1 SV=1	GPHN	0	38	24	101.414	101.844	102.185	106.083	102.98	101.818	102.157
	O14787	Transportin-2 OS=Homo sapiens OX=9606 GN=TNPO2 PE=1 SV=3	TNPO2	0	40	14	102.45	102.791	104.98	88.6886	89.2756	97.7331	97.1684
	P46379	Large proline-rich protein BAG6 OS=Homo sapiens OX=9606 GN=BAG6 PE=1 SV=2	BAG6	0	39	21	102.703	100.113	100.081	104.115	105.603	98.0178	96.9239
	Q9NRY4	Rho GTPase-activating protein 35 OS=Homo sapiens OX=9606 GN=ARHGAP35 PE=1 SV=3	ARHGAP35	0	39	25	109.792	112.184	110.866	88.6994	88.0291	101.783	100.847
	O00469	Procollagen-lysine,2-oxoglutarate 5-dioxygenase 2 OS=Homo sapiens OX=9606 GN=PLOD2 PE=1 SV=2	PLOD2	0	47	20	111.051	112.997	113.783	90.3898	90.9731	91.3049	90.4075
	P35908	Keratin, type II cytoskeletal 2 epidermal OS=Homo sapiens OX=9606 GN=KRT2 PE=1 SV=2	KRT2	0	265	12	52.9645	54.7184	113.609	381.595	149.251	53.364	78.0111
	Q9H1A4	Anaphase-promoting complex subunit 1 OS=Homo sapiens OX=9606 GN=ANAPC1 PE=1 SV=1	ANAPC1	0	49	33	97.4731	100.196	100.069	105.641	104.519	105.145	105.316
	P54819	Adenylate kinase 2, mitochondrial OS=Homo sapiens OX=9606 GN=AK2 PE=1 SV=2	AK2	0	58	13	100.287	102.048	101.912	91.7001	90.246	99.9117	102.708
	Q8N3F8	MICAL-like protein 1 OS=Homo sapiens OX=9606 GN=MICALL1 PE=1 SV=2	MICALL1	0	46	28	106.37	107.379	105.971	85.2422	83.7976	101.852	102.84
	Q9Y305	Acyl-coenzyme A thioesterase 9, mitochondrial OS=Homo sapiens OX=9606 GN=ACOT9 PE=1 SV=2	ACOT9	0	40	17	102.302	103.534	105.303	93.7011	94.1098	88.5088	88.042
	Q12849	G-rich sequence factor 1 OS=Homo sapiens OX=9606 GN=GRSF1 PE=1 SV=3	GRSF1	0	41	20	89.9314	92.1209	90.556	113.614	116.287	108.164	105.8
	O95786	Antiviral innate immune response receptor RIG-I OS=Homo sapiens OX=9606 GN=DDX58 PE=1 SV=2	DDX58	0	45	31	106.957	105.861	106.264	81.032	82.047	104.248	105.495
	P49023	Paxillin OS=Homo sapiens OX=9606 GN=PXN PE=1 SV=3	PXN	0	48	23	112.691	114.14	113.924	98.4428	92.3536	90.5138	86.701
	P51572	B-cell receptor-associated protein 31 OS=Homo sapiens OX=9606 GN=BCAP31 PE=1 SV=3	BCAP31	0	66	18	103.932	103.687	102.128	86.7372	88.2447	100.65	100.647
	Q9H4A3	Serine/threonine-protein kinase WNK1 OS=Homo sapiens OX=9606 GN=WNK1 PE=1 SV=2	WNK1	0	47	30	105.154	105.925	105.899	92.4844	89.8179	96.0731	96.2524
	P61289	Proteasome activator complex subunit 3 OS=Homo sapiens OX=9606 GN=PSME3 PE=1 SV=1	PSME3	0	68	15	92.9856	92.8351	94.7615	111.362	112.506	99.5553	100.344
	Q5VT52	Regulation of nuclear pre-mRNA domain-containing protein 2 OS=Homo sapiens OX=9606 GN=RPRD2 PE=1 SV=1	RPRD2	0	39	27	102.466	102.397	104.17	98.7896	96.9915	106.399	108.195
	P08621	U1 small nuclear ribonucleoprotein 70 kDa OS=Homo sapiens OX=9606 GN=SNRNP70 PE=1 SV=2	SNRNP70	0	64	21	99.4328	98.4215	96.7562	106.138	107.894	106.238	105.446
	Q15758	Neutral amino acid transporter B(0) OS=Homo sapiens OX=9606 GN=SLC1A5 PE=1 SV=2	SLC1A5	0	53	13	94.3726	95.9536	93.9649	120.432	119.958	108.157	108.582
	P21912	Succinate dehydrogenase [ubiquinone] iron-sulfur subunit, mitochondrial OS=Homo sapiens OX=9606 GN=SDHB PE=1 SV=3	SDHB	0	53	19	94.5132	94.3975	93.7461	94.1017	94.4891	105.91	107.053
	Q9Y295	Developmentally-regulated GTP-binding protein 1 OS=Homo sapiens OX=9606 GN=DRG1 PE=1 SV=1	DRG1	0	46	21	99.0509	98.626	97.552	107.894	108.655	104.89	107.215
	Q9UI12	V-type proton ATPase subunit H OS=Homo sapiens OX=9606 GN=ATP6V1H PE=1 SV=1	ATP6V1H	0	40	24	106.041	106.746	107.98	86.8104	86.6165	99.9626	100.157
	Q9Y2T2	AP-3 complex subunit mu-1 OS=Homo sapiens OX=9606 GN=AP3M1 PE=1 SV=1	AP3M1	0	47	12	105.353	104.287	105.858	93.5564	93.0058	99.4182	98.9569
	Q8NCW5	NAD(P)H-hydrate epimerase OS=Homo sapiens OX=9606 GN=NAXE PE=1 SV=2	NAXE	0	52	13	97.675	96.9495	97.2711	102.744	102.159	98.2752	99.05
	O43290	U4/U6.U5 tri-snRNP-associated protein 1 OS=Homo sapiens OX=9606 GN=SART1 PE=1 SV=1	SART1	0	42	24	92.5608	92.7131	95.1757	114.074	110.235	98.6856	100.094
	Q9NR12	PDZ and LIM domain protein 7 OS=Homo sapiens OX=9606 GN=PDLIM7 PE=1 SV=1	PDLIM7	0	46	18	101.202	99.9437	101.002	108.688	103.328	98.4879	93.7732
	Q9H6S0	3'-5' RNA helicase YTHDC2 OS=Homo sapiens OX=9606 GN=YTHDC2 PE=1 SV=2	YTHDC2	0	42	32	97.3357	97.505	99.4797	101.289	101.802	104.301	106.07
	P39748	Flap endonuclease 1 OS=Homo sapiens OX=9606 GN=FEN1 PE=1 SV=1	FEN1	0	48	18	94.7801	96.0378	95.1065	125.803	127.877	92.2378	92.4666
	Q8NFW8	N-acylneuraminate cytidylyltransferase OS=Homo sapiens OX=9606 GN=CMAS PE=1 SV=2	CMAS	0	40	23	100.44	100.682	101.726	95.963	95.7061	92.3625	90.5336
	Q5QJE6	Deoxynucleotidyltransferase terminal-interacting protein 2 OS=Homo sapiens OX=9606 GN=DNTTIP2 PE=1 SV=2	DNTTIP2	0	36	22	97.0888	97.382	95.8977	107.864	106.169	109.385	110.087
	Q96CS3	FAS-associated factor 2 OS=Homo sapiens OX=9606 GN=FAF2 PE=1 SV=2	FAF2	0	46	18	100.965	100.925	100.844	96.2326	95.6567	98.6498	97.8484
	P50995	Annexin A11 OS=Homo sapiens OX=9606 GN=ANXA11 PE=1 SV=1	ANXA11	0	69	20	106.097	104.804	104.4	81.3119	80.7113	93.7291	92.6806
	Q6IN85	Serine/threonine-protein phosphatase 4 regulatory subunit 3A OS=Homo sapiens OX=9606 GN=PPP4R3A PE=1 SV=1	PPP4R3A	0	44	15	95.9244	96.6852	97.3577	102.34	103.993	106.857	110.314
	O60524	Nuclear export mediator factor NEMF OS=Homo sapiens OX=9606 GN=NEMF PE=1 SV=4	NEMF	0	51	27	103.442	105.068	103.2	97.6514	98.4681	102.224	102.583
	Q8IZL8	Proline-, glutamic acid- and leucine-rich protein 1 OS=Homo sapiens OX=9606 GN=PELP1 PE=1 SV=2	PELP1	0	36	19	95.2071	96.4196	97.3054	105.542	104.714	102.749	104.008
	P11177	Pyruvate dehydrogenase E1 component subunit beta, mitochondrial OS=Homo sapiens OX=9606 GN=PDHB PE=1 SV=3	PDHB	0	49	15	97.9522	98.1383	98.0966	90.5776	90.1155	98.9291	99.4607
	P23258	Tubulin gamma-1 chain OS=Homo sapiens OX=9606 GN=TUBG1 PE=1 SV=2	TUBG1	0	36	17	104.762	105.391	104.188	99.0957	97.478	99.4093	101.234
	Q9BY32	Inosine triphosphate pyrophosphatase OS=Homo sapiens OX=9606 GN=ITPA PE=1 SV=2	ITPA	0	50	13	100.846	101.142	103.165	100.576	98.7678	98.157	97.9263
	Q562R1	Beta-actin-like protein 2 OS=Homo sapiens OX=9606 GN=ACTBL2 PE=1 SV=2	ACTBL2	0	511	6	91.0223	101.293	93.7413	105.712	101.246	90.8843	102.403
	P12235	ADP/ATP translocase 1 OS=Homo sapiens OX=9606 GN=SLC25A4 PE=1 SV=4	SLC25A4	0	166	4	93.4096	95.1689	94.1928	86.9667	87.9844	100.437	98.3355
	P15531	Nucleoside diphosphate kinase A OS=Homo sapiens OX=9606 GN=NME1 PE=1 SV=1	NME1	0	111	6	104.112	102.844	103.158	86.956	91.1014	106.882	110.21
	Q9Y2X7	ARF GTPase-activating protein GIT1 OS=Homo sapiens OX=9606 GN=GIT1 PE=1 SV=2	GIT1	0	39	18	101.898	104.458	104.611	88.5802	88.3957	101.983	105.172
	Q5VTR2	E3 ubiquitin-protein ligase BRE1A OS=Homo sapiens OX=9606 GN=RNF20 PE=1 SV=2	RNF20	0	45	27	98.1883	97.3628	99.2855	103.02	103.322	103.36	106.468
	P57678	Gem-associated protein 4 OS=Homo sapiens OX=9606 GN=GEMIN4 PE=1 SV=2	GEMIN4	0	47	25	89.4314	88.7397	89.0726	116.763	119.407	109.017	109.59
	P55735	Protein SEC13 homolog OS=Homo sapiens OX=9606 GN=SEC13 PE=1 SV=3	SEC13	0	45	14	103.456	102.409	103.393	95.9535	95.8756	98.209	97.2876
	Q5JTV8	Torsin-1A-interacting protein 1 OS=Homo sapiens OX=9606 GN=TOR1AIP1 PE=1 SV=2	TOR1AIP1	0	45	19	97.856	98.1798	98.8833	99.3148	97.5017	98.2722	99.9629
	Q9H0B6	Kinesin light chain 2 OS=Homo sapiens OX=9606 GN=KLC2 PE=1 SV=1	KLC2	0	44	18	91.0309	89.5666	89.0433	120.189	115.932	95.2529	95.8589
	P61586	Transforming protein RhoA OS=Homo sapiens OX=9606 GN=RHOA PE=1 SV=1	RHOA	0	76	5	102.193	102.363	96.5689	102.973	104.187	101.885	101.435
	Q9BZF1	Oxysterol-binding protein-related protein 8 OS=Homo sapiens OX=9606 GN=OSBPL8 PE=1 SV=3	OSBPL8	0	45	25	100.677	99.8951	100.773	108.959	110.229	92.0638	92.8179
	Q9BTT0	Acidic leucine-rich nuclear phosphoprotein 32 family member E OS=Homo sapiens OX=9606 GN=ANP32E PE=1 SV=1	ANP32E	0	83	9	92.7569	94.0897	95.5347	107.397	103.131	106.282	107.786
	Q9UHG3	Prenylcysteine oxidase 1 OS=Homo sapiens OX=9606 GN=PCYOX1 PE=1 SV=3	PCYOX1	0	38	21	94.5182	93.8961	95.9771	89.7045	91.5555	99.0165	98.1509
	P51149	Ras-related protein Rab-7a OS=Homo sapiens OX=9606 GN=RAB7A PE=1 SV=1	RAB7A	0	62	15	96.8045	97.0082	96.7519	102.531	102.886	98.4621	98.7572
	Q9H2P0	Activity-dependent neuroprotector homeobox protein OS=Homo sapiens OX=9606 GN=ADNP PE=1 SV=1	ADNP	0	41	29	114.556	115.22	115.793	94.9508	95.2635	102.538	102.435
	Q14315	Filamin-C OS=Homo sapiens OX=9606 GN=FLNC PE=1 SV=3	FLNC	0	90	2	87.128	92.9194	86.0852	113.149	107.213	97.8606	92.759
	O14745	Na(+)/H(+) exchange regulatory cofactor NHE-RF1 OS=Homo sapiens OX=9606 GN=SLC9A3R1 PE=1 SV=4	SLC9A3R1	0	50	17	106.343	105.958	104.386	92.7982	93.5272	98.2682	99.18
	Q14677	Clathrin interactor 1 OS=Homo sapiens OX=9606 GN=CLINT1 PE=1 SV=1	CLINT1	0	51	22	108.069	108.934	107.14	95.8307	95.5887	99.1847	100.631
	Q9BT78	COP9 signalosome complex subunit 4 OS=Homo sapiens OX=9606 GN=COPS4 PE=1 SV=1	COPS4	0	40	21	103.313	102.095	104.51	99.4975	99.4047	97.6589	99.029
	O15230	Laminin subunit alpha-5 OS=Homo sapiens OX=9606 GN=LAMA5 PE=1 SV=8	LAMA5	0	36	30	107.768	107.505	108.431	97.3068	95.2463	99.0829	98.8807
	P04040	Catalase OS=Homo sapiens OX=9606 GN=CAT PE=1 SV=3	CAT	0	40	19	101.806	101.703	102.237	92.3689	92.4273	106.269	109.128
	Q9UNZ2	NSFL1 cofactor p47 OS=Homo sapiens OX=9606 GN=NSFL1C PE=1 SV=2	NSFL1C	0	43	16	98.1168	98.9621	99.713	100.4	101.355	102.205	102.297
	P18031	Tyrosine-protein phosphatase non-receptor type 1 OS=Homo sapiens OX=9606 GN=PTPN1 PE=1 SV=1	PTPN1	0	54	21	115.02	115.141	117.724	90.4267	89.786	79.3047	79.3381
	Q96CV9	Optineurin OS=Homo sapiens OX=9606 GN=OPTN PE=1 SV=3	OPTN	0	45	27	100.824	103.86	102.623	91.2995	88.3249	87.7523	91.1266
	P40222	Alpha-taxilin OS=Homo sapiens OX=9606 GN=TXLNA PE=1 SV=3	TXLNA	0	48	29	97.2282	99.8358	97.2656	109.913	109.073	100.118	101.633
	P08754	Guanine nucleotide-binding protein G(i) subunit alpha-3 OS=Homo sapiens OX=9606 GN=GNAI3 PE=1 SV=3	GNAI3	0	48	7	99.4299	99.3388	101.257	98.0516	99.4405	100.321	97.4361
	Q9Y2L5	Trafficking protein particle complex subunit 8 OS=Homo sapiens OX=9606 GN=TRAPPC8 PE=1 SV=2	TRAPPC8	0	40	29	101.583	101.489	102.826	100.575	99.9513	100.253	101.131
	Q8IZH2	5'-3' exoribonuclease 1 OS=Homo sapiens OX=9606 GN=XRN1 PE=1 SV=1	XRN1	0	42	26	101.718	103.436	102.699	97.1884	97.7032	99.6359	102.382
	P13928	Annexin A8 OS=Homo sapiens OX=9606 GN=ANXA8 PE=1 SV=3	ANXA8	0	81	2	102.288	103.068	104.352	86.5277	88.592	95.3031	92.179
	Q86XL3	Ankyrin repeat and LEM domain-containing protein 2 OS=Homo sapiens OX=9606 GN=ANKLE2 PE=1 SV=4	ANKLE2	0	39	29	96.1325	99.8221	100.284	102.295	102.514	106.466	105.704
	Q01105	Protein SET OS=Homo sapiens OX=9606 GN=SET PE=1 SV=3	SET	0	92	13	104.22	105.43	105.685	93.3964	94.8449	94.6629	96.9852
	Q96K76	Ubiquitin carboxyl-terminal hydrolase 47 OS=Homo sapiens OX=9606 GN=USP47 PE=1 SV=3	USP47	0	38	26	101.442	102.586	102.996	102.441	102.358	101.26	101.335
	P11310	Medium-chain specific acyl-CoA dehydrogenase, mitochondrial OS=Homo sapiens OX=9606 GN=ACADM PE=1 SV=1	ACADM	0	45	19	102.562	99.1704	100.943	86.1974	85.894	95.7873	94.6522
	P30086	Phosphatidylethanolamine-binding protein 1 OS=Homo sapiens OX=9606 GN=PEBP1 PE=1 SV=3	PEBP1	0	57	11	106.334	106.76	105.547	90.7415	88.502	102.026	100.802
	Q13443	Disintegrin and metalloproteinase domain-containing protein 9 OS=Homo sapiens OX=9606 GN=ADAM9 PE=1 SV=1	ADAM9	0	42	20	111.76	112.614	112.418	98.0034	94.8959	92.7691	91.7932
	P47756	F-actin-capping protein subunit beta OS=Homo sapiens OX=9606 GN=CAPZB PE=1 SV=4	CAPZB	0	82	22	106.749	104.479	102.723	93.568	94.1222	98.5517	97.0398
	P53634	Dipeptidyl peptidase 1 OS=Homo sapiens OX=9606 GN=CTSC PE=1 SV=2	CTSC	0	48	15	91.7023	91.6197	93.0975	123.077	125.279	76.4573	74.7994
	O96019	Actin-like protein 6A OS=Homo sapiens OX=9606 GN=ACTL6A PE=1 SV=1	ACTL6A	0	47	15	96.3927	96.3978	96.8452	106.343	105.282	105.579	106.116
	Q7L0Y3	tRNA methyltransferase 10 homolog C OS=Homo sapiens OX=9606 GN=TRMT10C PE=1 SV=2	TRMT10C	0	50	24	95.2685	94.9523	95.3494	95.6349	95.6665	104.96	107.474
	Q9NZM3	Intersectin-2 OS=Homo sapiens OX=9606 GN=ITSN2 PE=1 SV=3	ITSN2	0	43	28	94.9538	95.9351	96.5897	98.7397	97.1235	105.193	106.301
	P53582	Methionine aminopeptidase 1 OS=Homo sapiens OX=9606 GN=METAP1 PE=1 SV=2	METAP1	0	30	15	101.864	101.272	99.3074	110.512	107.208	101.328	98.7591
	Q9UL46	Proteasome activator complex subunit 2 OS=Homo sapiens OX=9606 GN=PSME2 PE=1 SV=4	PSME2	0	56	16	111.398	105.704	111.231	76.5831	76.3965	101.155	103.203
	Q96A49	Synapse-associated protein 1 OS=Homo sapiens OX=9606 GN=SYAP1 PE=1 SV=1	SYAP1	0	42	21	88.314	89.0324	91.1114	118.554	114.693	105.675	108.583
	P82933	28S ribosomal protein S9, mitochondrial OS=Homo sapiens OX=9606 GN=MRPS9 PE=1 SV=2	MRPS9	0	52	22	92.3601	92.807	94.1935	102.543	102.961	103.412	104.716
	Q02809	Procollagen-lysine,2-oxoglutarate 5-dioxygenase 1 OS=Homo sapiens OX=9606 GN=PLOD1 PE=1 SV=2	PLOD1	0	48	25	101.561	102.152	103.266	108.022	109.996	94.7663	97.1002
	Q14533	Keratin, type II cuticular Hb1 OS=Homo sapiens OX=9606 GN=KRT81 PE=1 SV=3	KRT81	0	197	1	99.9746	99.4427	99.9021	98.0851	92.9197	91.1772	88.1868
	O00487	26S proteasome non-ATPase regulatory subunit 14 OS=Homo sapiens OX=9606 GN=PSMD14 PE=1 SV=1	PSMD14	0	66	15	100.633	98.357	98.6318	104.584	107.798	98.1358	99.5422
	Q14254	Flotillin-2 OS=Homo sapiens OX=9606 GN=FLOT2 PE=1 SV=2	FLOT2	0	48	25	111.349	112.532	110.421	78.0916	77.8725	98.8266	98.4139
	Q9HAU0	Pleckstrin homology domain-containing family A member 5 OS=Homo sapiens OX=9606 GN=PLEKHA5 PE=1 SV=1	PLEKHA5	0	45	33	121.138	121.118	121.683	87.9219	86.7066	88.9632	87.5029
	P19525	Interferon-induced, double-stranded RNA-activated protein kinase OS=Homo sapiens OX=9606 GN=EIF2AK2 PE=1 SV=2	EIF2AK2	0	51	17	102.571	101.627	102.63	99.7767	100.625	103.445	104.912
	Q9P0M6	Core histone macro-H2A.2 OS=Homo sapiens OX=9606 GN=MACROH2A2 PE=1 SV=3	MACROH2A2	0	57	13	108.25	109.109	110.83	65.0938	63.5328	113.507	111.632
	Q9NVI1	Fanconi anemia group I protein OS=Homo sapiens OX=9606 GN=FANCI PE=1 SV=4	FANCI	0	40	26	89.0942	90.73	91.9513	119.602	118.914	116.786	116.105
	Q9P2D3	HEAT repeat-containing protein 5B OS=Homo sapiens OX=9606 GN=HEATR5B PE=1 SV=2	HEATR5B	0	36	25	101.559	102.46	102.592	100.523	104.266	99.4181	98.3615
	Q9Y277	Voltage-dependent anion-selective channel protein 3 OS=Homo sapiens OX=9606 GN=VDAC3 PE=1 SV=1	VDAC3	0	59	10	93.4649	96.1871	93.6113	89.5392	91.505	102.498	98.8369
	P62834	Ras-related protein Rap-1A OS=Homo sapiens OX=9606 GN=RAP1A PE=1 SV=1	RAP1A	0	68	5	106.96	108.824	109.19	91.2647	89.8885	89.8939	92.4254
	Q14738	Serine/threonine-protein phosphatase 2A 56 kDa regulatory subunit delta isoform OS=Homo sapiens OX=9606 GN=PPP2R5D PE=1 SV=1	PPP2R5D	0	46	20	103.105	101.63	103.02	99.8946	101.513	100.997	101.045
	P49590	Histidine--tRNA ligase, mitochondrial OS=Homo sapiens OX=9606 GN=HARS2 PE=1 SV=1	HARS2	0	50	15	100.385	99.7651	100.827	98.4792	97.5371	101.323	97.1463
	Q92696	Geranylgeranyl transferase type-2 subunit alpha OS=Homo sapiens OX=9606 GN=RABGGTA PE=1 SV=2	RABGGTA	0	43	23	96.2027	96.8381	95.6199	106.132	106.592	102.465	99.8246
	Q92769	Histone deacetylase 2 OS=Homo sapiens OX=9606 GN=HDAC2 PE=1 SV=2	HDAC2	0	47	15	97.2949	95.2435	95.5255	112.911	113.574	103.216	100.87
	Q9GZR7	ATP-dependent RNA helicase DDX24 OS=Homo sapiens OX=9606 GN=DDX24 PE=1 SV=1	DDX24	0	38	25	94.5822	94.1587	94.8705	112.854	114.517	106.976	107.6
	Q9ULA0	Aspartyl aminopeptidase OS=Homo sapiens OX=9606 GN=DNPEP PE=1 SV=2	DNPEP	0	42	17	101.146	97.4806	98.7025	100.824	97.9504	100.826	98.2524
	Q6KC79	Nipped-B-like protein OS=Homo sapiens OX=9606 GN=NIPBL PE=1 SV=2	NIPBL	0	50	40	103.815	103.338	104.547	97.6816	97.1478	105.906	106.163
	Q9Y2Q3	Glutathione S-transferase kappa 1 OS=Homo sapiens OX=9606 GN=GSTK1 PE=1 SV=3	GSTK1	0	47	12	106.472	106.606	105.609	82.7598	81.9015	92.8803	92.7932
	P13929	Beta-enolase OS=Homo sapiens OX=9606 GN=ENO3 PE=1 SV=5	ENO3	0	334	1	106.051	103.207	107.514	104.264	102.191	96.9903	97.7217
	Q08209	Serine/threonine-protein phosphatase 2B catalytic subunit alpha isoform OS=Homo sapiens OX=9606 GN=PPP3CA PE=1 SV=1	PPP3CA	0	40	10	107.689	107.778	107.184	99.7331	99.0794	94.0014	93.6271
	P78417	Glutathione S-transferase omega-1 OS=Homo sapiens OX=9606 GN=GSTO1 PE=1 SV=2	GSTO1	0	68	19	109.237	107.108	108.128	95.604	94.7693	94.7946	93.8642
	Q14376	UDP-glucose 4-epimerase OS=Homo sapiens OX=9606 GN=GALE PE=1 SV=2	GALE	0	38	15	97.7521	96.4632	96.1793	102.147	102.774	97.7052	96.2032
	Q5VT79	Annexin A8-like protein 1 OS=Homo sapiens OX=9606 GN=ANXA8L1 PE=2 SV=2	ANXA8L1	0	75	2	102.444	103.145	100.462	90.7979	90.3152	92.9511	98.0209
	Q9UK76	Jupiter microtubule associated homolog 1 OS=Homo sapiens OX=9606 GN=JPT1 PE=1 SV=3	JPT1	0	70	7	96.8812	95.5825	95.2849	104.603	109.15	90.7137	101.093
	Q68E01	Integrator complex subunit 3 OS=Homo sapiens OX=9606 GN=INTS3 PE=1 SV=1	INTS3	0	43	25	99.363	98.3551	99.6865	102.897	102.888	103.924	104.686
	P26232	Catenin alpha-2 OS=Homo sapiens OX=9606 GN=CTNNA2 PE=1 SV=5	CTNNA2	0	57	2	108.87	106.81	108.324	90.861	86.0795	95.7825	95.317
	Q8NI36	WD repeat-containing protein 36 OS=Homo sapiens OX=9606 GN=WDR36 PE=1 SV=1	WDR36	0	37	22	92.5443	93.2089	94.8506	111.571	114.573	106.141	105.359
	Q08380	Galectin-3-binding protein OS=Homo sapiens OX=9606 GN=LGALS3BP PE=1 SV=1	LGALS3BP	0	36	15	110.267	109.687	108.234	69.5442	67.2084	112.279	111.968
	O15355	Protein phosphatase 1G OS=Homo sapiens OX=9606 GN=PPM1G PE=1 SV=1	PPM1G	0	44	20	93.3027	93.4179	93.4723	109.072	109.485	108.272	109.852
	Q9BZL6	Serine/threonine-protein kinase D2 OS=Homo sapiens OX=9606 GN=PRKD2 PE=1 SV=3	PRKD2	0	33	15	100.193	100.337	102.106	99.5328	96.4412	97.0773	96.8794
	Q8IWA0	WD repeat-containing protein 75 OS=Homo sapiens OX=9606 GN=WDR75 PE=1 SV=1	WDR75	0	43	27	92.8273	95.1257	93.7258	112.275	113.482	106.657	104.849
	Q8N4C8	Misshapen-like kinase 1 OS=Homo sapiens OX=9606 GN=MINK1 PE=1 SV=2	MINK1	0	44	17	101.079	100.94	101.495	94.8945	96.6738	95.181	95.376
	P12931	Proto-oncogene tyrosine-protein kinase Src OS=Homo sapiens OX=9606 GN=SRC PE=1 SV=3	SRC	0	38	11	112.171	112.049	114.93	89.2592	88.8496	88.8244	89.1947
	Q9Y2V7	Conserved oligomeric Golgi complex subunit 6 OS=Homo sapiens OX=9606 GN=COG6 PE=1 SV=2	COG6	0	31	15	103.091	99.3192	103.093	96.6876	94.7633	104.27	101.835
	O00139	Kinesin-like protein KIF2A OS=Homo sapiens OX=9606 GN=KIF2A PE=1 SV=3	KIF2A	0	42	24	104.757	106.671	104.31	101.88	101.216	98.5381	97.142
	Q92615	La-related protein 4B OS=Homo sapiens OX=9606 GN=LARP4B PE=1 SV=3	LARP4B	0	38	21	100.997	101.736	99.8931	101.884	100.451	109.849	108.647
	O00468	Agrin OS=Homo sapiens OX=9606 GN=AGRN PE=1 SV=6	AGRN	0	38	30	100.915	100.259	100.02	102.075	102.301	97.7367	95.6186
	Q04446	1,4-alpha-glucan-branching enzyme OS=Homo sapiens OX=9606 GN=GBE1 PE=1 SV=3	GBE1	0	51	21	114.295	114.81	114.314	88.6158	88.6693	92.389	91.2716
	P18564	Integrin beta-6 OS=Homo sapiens OX=9606 GN=ITGB6 PE=1 SV=2	ITGB6	0	41	21	115.545	113.483	112.994	83.7211	78.8207	87.5854	86.0643
	Q01995	Transgelin OS=Homo sapiens OX=9606 GN=TAGLN PE=1 SV=4	TAGLN	0	80	16	97.6287	97.8396	96.2254	108.18	108.534	81.96	83.4518
	Q9NTX5	Ethylmalonyl-CoA decarboxylase OS=Homo sapiens OX=9606 GN=ECHDC1 PE=1 SV=2	ECHDC1	0	34	13	99.3128	101.799	100.538	97.5513	98.0845	98.7981	100.314
	P62820	Ras-related protein Rab-1A OS=Homo sapiens OX=9606 GN=RAB1A PE=1 SV=3	RAB1A	0	86	7	101.343	103.035	100.536	97.0638	95.8093	96.735	98.0288
	Q9UPT8	Zinc finger CCCH domain-containing protein 4 OS=Homo sapiens OX=9606 GN=ZC3H4 PE=1 SV=3	ZC3H4	0	36	21	96.7239	96.5161	96.9411	99.4512	94.0507	105.888	106.801
	P05141	ADP/ATP translocase 2 OS=Homo sapiens OX=9606 GN=SLC25A5 PE=1 SV=7	SLC25A5	0	159	5	91.0471	91.5675	92.9162	96.9607	97.9173	105.506	103.82
	Q8IYD1	Eukaryotic peptide chain release factor GTP-binding subunit ERF3B OS=Homo sapiens OX=9606 GN=GSPT2 PE=1 SV=2	GSPT2	0	56	1	101.229	100.818	96.5961	110.03	112.982	100.532	99.5298
	O94901	SUN domain-containing protein 1 OS=Homo sapiens OX=9606 GN=SUN1 PE=1 SV=3	SUN1	0	34	21	98.6092	97.7866	97.8009	89.4704	88.0941	103.858	105.003
	Q12774	Rho guanine nucleotide exchange factor 5 OS=Homo sapiens OX=9606 GN=ARHGEF5 PE=1 SV=3	ARHGEF5	0	38	18	102.546	103.414	104.649	92.62	92.332	96.9607	97.9011
	Q9Y570	Protein phosphatase methylesterase 1 OS=Homo sapiens OX=9606 GN=PPME1 PE=1 SV=3	PPME1	0	48	20	97.9142	98.9644	99.1676	122.225	123.807	85.207	85.1474
	Q15003	Condensin complex subunit 2 OS=Homo sapiens OX=9606 GN=NCAPH PE=1 SV=3	NCAPH	0	41	27	91.9616	94.4567	93.1237	124.446	121.267	106.031	113.327
	P23588	Eukaryotic translation initiation factor 4B OS=Homo sapiens OX=9606 GN=EIF4B PE=1 SV=2	EIF4B	0	62	23	98.0137	96.6828	97.0793	113.663	115.444	100.45	101.654
	P62906	60S ribosomal protein L10a OS=Homo sapiens OX=9606 GN=RPL10A PE=1 SV=2	RPL10A	0	75	14	98.436	97.8095	97.1795	105.676	106.091	102.996	102.046
	Q5T5P2	Sickle tail protein homolog OS=Homo sapiens OX=9606 GN=KIAA1217 PE=1 SV=2	KIAA1217	0	46	32	123.057	123.252	123.073	85.1483	82.3989	93.9822	95.1729
	O14818	Proteasome subunit alpha type-7 OS=Homo sapiens OX=9606 GN=PSMA7 PE=1 SV=1	PSMA7	0	52	18	102.518	101.086	101.799	97.9317	97.673	99.9929	98.6569
	Q9UNF1	Melanoma-associated antigen D2 OS=Homo sapiens OX=9606 GN=MAGED2 PE=1 SV=2	MAGED2	0	36	21	95.5298	95.5752	93.3688	91.7444	90.5014	106.235	104.516
	O95470	Sphingosine-1-phosphate lyase 1 OS=Homo sapiens OX=9606 GN=SGPL1 PE=1 SV=3	SGPL1	0	43	21	98.7675	99.5235	98.7236	89.2294	90.3968	98.836	98.2234
	Q99661	Kinesin-like protein KIF2C OS=Homo sapiens OX=9606 GN=KIF2C PE=1 SV=2	KIF2C	0	36	24	76.1018	74.8427	76.8112	125.008	125.865	106.348	105.922
	Q15738	Sterol-4-alpha-carboxylate 3-dehydrogenase, decarboxylating OS=Homo sapiens OX=9606 GN=NSDHL PE=1 SV=2	NSDHL	0	48	21	104.679	103.097	103.803	91.9372	92.9202	93.6179	91.5992
	P22570	NADPH:adrenodoxin oxidoreductase, mitochondrial OS=Homo sapiens OX=9606 GN=FDXR PE=1 SV=3	FDXR	0	44	22	94.6007	94.1098	93.7697	93.3956	93.0925	101.018	101.519
	P78406	mRNA export factor OS=Homo sapiens OX=9606 GN=RAE1 PE=1 SV=1	RAE1	0	35	16	102.312	100.637	102.508	99.3814	99.2199	98.4927	99.3379
	P50502	Hsc70-interacting protein OS=Homo sapiens OX=9606 GN=ST13 PE=1 SV=2	ST13	0	62	14	100.769	100.553	98.6077	107.1	109.057	98.6842	99.9524
	P60900	Proteasome subunit alpha type-6 OS=Homo sapiens OX=9606 GN=PSMA6 PE=1 SV=1	PSMA6	0	65	16	102.355	98.8331	101.751	92.2955	99.532	99.4912	100.946
	P61019	Ras-related protein Rab-2A OS=Homo sapiens OX=9606 GN=RAB2A PE=1 SV=1	RAB2A	0	50	6	95.1779	94.9631	96.0635	100.06	101.742	104.82	102.306
	Q9UHD1	Cysteine and histidine-rich domain-containing protein 1 OS=Homo sapiens OX=9606 GN=CHORDC1 PE=1 SV=2	CHORDC1	0	43	20	85.6158	82.8688	85.7398	150.685	147.198	101.813	95.3103
	P49841	Glycogen synthase kinase-3 beta OS=Homo sapiens OX=9606 GN=GSK3B PE=1 SV=2	GSK3B	0	39	12	107.62	107.846	109.546	96.181	97.5998	95.6748	96.558
	Q8WWY3	U4/U6 small nuclear ribonucleoprotein Prp31 OS=Homo sapiens OX=9606 GN=PRPF31 PE=1 SV=2	PRPF31	0	44	20	94.8893	96.7181	96.1487	102.359	103.499	105.643	106.766
	P54725	UV excision repair protein RAD23 homolog A OS=Homo sapiens OX=9606 GN=RAD23A PE=1 SV=1	RAD23A	0	68	11	102.146	102.858	100.949	97.5527	98.2508	100.645	99.4165
	O15042	U2 snRNP-associated SURP motif-containing protein OS=Homo sapiens OX=9606 GN=U2SURP PE=1 SV=2	U2SURP	0	51	32	99.0465	97.0438	98.3677	107.3	106.386	107.016	106.353
	Q9HC38	Glyoxalase domain-containing protein 4 OS=Homo sapiens OX=9606 GN=GLOD4 PE=1 SV=1	GLOD4	0	51	17	100.691	99.8955	99.8866	95.2464	95.1771	101.085	100.789
	Q99829	Copine-1 OS=Homo sapiens OX=9606 GN=CPNE1 PE=1 SV=1	CPNE1	0	47	16	123.287	121.539	121.761	78.5011	76.4818	84.8889	84.3558
	P49257	Protein ERGIC-53 OS=Homo sapiens OX=9606 GN=LMAN1 PE=1 SV=2	LMAN1	0	41	21	97.0683	96.9575	98.8599	93.8597	93.8094	103.174	104.627
	Q9NYY8	FAST kinase domain-containing protein 2, mitochondrial OS=Homo sapiens OX=9606 GN=FASTKD2 PE=1 SV=1	FASTKD2	0	39	19	87.5375	87.8139	89.874	114.564	115.963	108.438	110.55
	Q86UK7	E3 ubiquitin-protein ligase ZNF598 OS=Homo sapiens OX=9606 GN=ZNF598 PE=1 SV=1	ZNF598	0	39	24	95.7226	94.1272	94.8136	107.503	106.644	108.731	109.592
	P53350	Serine/threonine-protein kinase PLK1 OS=Homo sapiens OX=9606 GN=PLK1 PE=1 SV=1	PLK1	0	42	18	82.122	83.1068	83.5538	118.815	120.039	108.815	108.281
	O75822	Eukaryotic translation initiation factor 3 subunit J OS=Homo sapiens OX=9606 GN=EIF3J PE=1 SV=2	EIF3J	0	45	16	95.4158	96.6649	95.3874	110.058	106.713	104.836	108.738
	Q96EP5	DAZ-associated protein 1 OS=Homo sapiens OX=9606 GN=DAZAP1 PE=1 SV=1	DAZAP1	0	55	10	106.309	101.912	104.123	98.2033	97.7042	103.23	97.8724
	O60826	Coiled-coil domain-containing protein 22 OS=Homo sapiens OX=9606 GN=CCDC22 PE=1 SV=1	CCDC22	0	36	21	104.825	107.064	105.648	94.1431	94.0309	92.9347	92.0781
	Q9H4G0	Band 4.1-like protein 1 OS=Homo sapiens OX=9606 GN=EPB41L1 PE=1 SV=2	EPB41L1	0	40	22	141.878	142.727	143.139	58.4409	56.2677	68.126	68.2835
	O14802	DNA-directed RNA polymerase III subunit RPC1 OS=Homo sapiens OX=9606 GN=POLR3A PE=1 SV=2	POLR3A	0	39	30	86.952	88.7314	88.6344	112.227	109.868	113.937	110.854
	Q9C0E2	Exportin-4 OS=Homo sapiens OX=9606 GN=XPO4 PE=1 SV=2	XPO4	0	45	30	99.6616	98.1126	99.3762	103.421	104.177	101.681	103.019
	P15559	NAD(P)H dehydrogenase [quinone] 1 OS=Homo sapiens OX=9606 GN=NQO1 PE=1 SV=1	NQO1	0	74	13	113.17	113.161	114.253	95.7362	96.8866	78.6679	78.6018
	Q00796	Sorbitol dehydrogenase OS=Homo sapiens OX=9606 GN=SORD PE=1 SV=4	SORD	0	51	16	96.7079	95.6675	95.4771	103.434	105.08	101.843	101.655
	Q9Y224	RNA transcription, translation and transport factor protein OS=Homo sapiens OX=9606 GN=RTRAF PE=1 SV=1	RTRAF	0	51	16	96.3133	96.8726	97.9766	103.188	102.76	101.348	102.584
	P42226	Signal transducer and activator of transcription 6 OS=Homo sapiens OX=9606 GN=STAT6 PE=1 SV=1	STAT6	0	41	22	106.026	106.251	106.326	93.0629	93.506	90.2639	89.7903
	Q3LXA3	Triokinase/FMN cyclase OS=Homo sapiens OX=9606 GN=TKFC PE=1 SV=2	TKFC	0	31	16	100.619	100.925	100.62	82.6898	83.2785	94.4744	96.0064
	O95819	Mitogen-activated protein kinase kinase kinase kinase 4 OS=Homo sapiens OX=9606 GN=MAP4K4 PE=1 SV=2	MAP4K4	0	36	14	96.3848	95.182	99.1089	104.544	106.324	96.3342	96.1225
	O14981	TATA-binding protein-associated factor 172 OS=Homo sapiens OX=9606 GN=BTAF1 PE=1 SV=2	BTAF1	0	42	31	97.606	97.7706	97.9142	103.117	104.701	104.564	105.827
	Q5T3I0	G patch domain-containing protein 4 OS=Homo sapiens OX=9606 GN=GPATCH4 PE=1 SV=2	GPATCH4	0	39	21	86.913	87.3015	87.9803	126.541	127.441	110.273	112.75
	Q6PI48	Aspartate--tRNA ligase, mitochondrial OS=Homo sapiens OX=9606 GN=DARS2 PE=1 SV=1	DARS2	0	46	23	100.347	100.3	100.636	96.2614	96.8533	95.3131	96.0185
	Q2TAY7	WD40 repeat-containing protein SMU1 OS=Homo sapiens OX=9606 GN=SMU1 PE=1 SV=2	SMU1	0	45	20	96.554	95.4429	97.1158	103.65	104.809	106.448	105.412
	P13861	cAMP-dependent protein kinase type II-alpha regulatory subunit OS=Homo sapiens OX=9606 GN=PRKAR2A PE=1 SV=2	PRKAR2A	0	42	19	105.021	104.441	103.824	94.097	93.801	94.4816	93.9588
	Q99733	Nucleosome assembly protein 1-like 4 OS=Homo sapiens OX=9606 GN=NAP1L4 PE=1 SV=1	NAP1L4	0	54	18	102.748	103.352	102.185	100.499	100.416	101.938	102.591
	Q15058	Kinesin-like protein KIF14 OS=Homo sapiens OX=9606 GN=KIF14 PE=1 SV=1	KIF14	0	41	33	94.9507	94.4374	95.7571	115.622	112.118	103.057	102.544
	Q9UBQ7	Glyoxylate reductase/hydroxypyruvate reductase OS=Homo sapiens OX=9606 GN=GRHPR PE=1 SV=1	GRHPR	0	34	14	112.017	109.705	110.794	84.1849	84.2478	93.3326	92.0838
	Q13907	Isopentenyl-diphosphate Delta-isomerase 1 OS=Homo sapiens OX=9606 GN=IDI1 PE=1 SV=2	IDI1	0	59	14	93.4642	93.535	94.8604	96.9303	98.6622	99.6911	99.2317
	P36957	Dihydrolipoyllysine-residue succinyltransferase component of 2-oxoglutarate dehydrogenase complex, mitochondrial OS=Homo sapiens OX=9606 GN=DLST PE=1 SV=4	DLST	0	61	16	99.4558	99.3682	98.8867	97.417	98.0538	93.3892	92.419
	P51148	Ras-related protein Rab-5C OS=Homo sapiens OX=9606 GN=RAB5C PE=1 SV=2	RAB5C	0	58	7	103.797	102.522	103.54	97.7485	103.057	94.7195	94.9158
	Q309B1	Tripartite motif-containing protein 16-like protein OS=Homo sapiens OX=9606 GN=TRIM16L PE=2 SV=3	TRIM16L	0	40	1	88.8979	97.9575	117.776	79.272	90.3134	118.059	100.222
	Q93050	V-type proton ATPase 116 kDa subunit a1 OS=Homo sapiens OX=9606 GN=ATP6V0A1 PE=1 SV=3	ATP6V0A1	0	35	18	99.8935	100.116	100.951	84.0705	83.7498	101.567	100.549
	Q9Y6A5	Transforming acidic coiled-coil-containing protein 3 OS=Homo sapiens OX=9606 GN=TACC3 PE=1 SV=1	TACC3	0	38	26	74.9355	75.3349	77.0448	116.306	116.458	107.848	111.164
	P61026	Ras-related protein Rab-10 OS=Homo sapiens OX=9606 GN=RAB10 PE=1 SV=1	RAB10	0	71	13	98.3184	98.0281	98.0326	93.8504	95.0066	98.0722	97.5165
	O00471	Exocyst complex component 5 OS=Homo sapiens OX=9606 GN=EXOC5 PE=1 SV=1	EXOC5	0	43	26	105.645	104.838	107.431	95.5468	95.3573	93.6329	95.2719
	Q15398	Disks large-associated protein 5 OS=Homo sapiens OX=9606 GN=DLGAP5 PE=1 SV=2	DLGAP5	0	42	26	83.4857	83.9493	84.6873	123.726	123.602	103.188	105.466
	P22061	Protein-L-isoaspartate(D-aspartate) O-methyltransferase OS=Homo sapiens OX=9606 GN=PCMT1 PE=1 SV=4	PCMT1	0	35	12	104.025	104.033	103.243	103.796	104.22	95.1524	96.3827
	P40121	Macrophage-capping protein OS=Homo sapiens OX=9606 GN=CAPG PE=1 SV=2	CAPG	0	55	12	109.13	110.919	107.337	87.2218	86.7616	89.0464	89.9308
	P30405	Peptidyl-prolyl cis-trans isomerase F, mitochondrial OS=Homo sapiens OX=9606 GN=PPIF PE=1 SV=1	PPIF	0	46	9	83.5854	82.334	84.74	105.737	105.027	107.215	104.312
	O76054	SEC14-like protein 2 OS=Homo sapiens OX=9606 GN=SEC14L2 PE=1 SV=1	SEC14L2	0	48	17	114.673	114.876	114.831	83.6029	84.1871	82.1503	82.2012
	Q5VZK9	F-actin-uncapping protein LRRC16A OS=Homo sapiens OX=9606 GN=CARMIL1 PE=1 SV=1	CARMIL1	0	44	32	108.559	108.382	111.116	90.2577	90.0149	98.7426	98.212
	Q8TD30	Alanine aminotransferase 2 OS=Homo sapiens OX=9606 GN=GPT2 PE=1 SV=1	GPT2	0	33	14	110.801	111.874	111.897	89.9023	91.2973	102.641	104.982
	Q14155	Rho guanine nucleotide exchange factor 7 OS=Homo sapiens OX=9606 GN=ARHGEF7 PE=1 SV=2	ARHGEF7	0	37	17	110.034	108.807	109.034	90.1128	89.4987	96.6377	97.2645
	Q6ZN28	Metastasis-associated in colon cancer protein 1 OS=Homo sapiens OX=9606 GN=MACC1 PE=1 SV=2	MACC1	0	35	21	108.026	106.712	109.641	84.0885	82.8125	98.4649	95.5796
	Q7Z3B4	Nucleoporin p54 OS=Homo sapiens OX=9606 GN=NUP54 PE=1 SV=2	NUP54	0	38	19	98.0641	97.8131	98.7141	102.733	104.04	103.177	101.4
	Q99961	Endophilin-A2 OS=Homo sapiens OX=9606 GN=SH3GL1 PE=1 SV=1	SH3GL1	0	48	20	101.494	102.823	101.542	99.5898	98.0896	98.3096	100.767
	Q9Y512	Sorting and assembly machinery component 50 homolog OS=Homo sapiens OX=9606 GN=SAMM50 PE=1 SV=3	SAMM50	0	44	18	91.572	95.5181	94.1041	98.0309	98.8993	101.008	101.735
	P60660	Myosin light polypeptide 6 OS=Homo sapiens OX=9606 GN=MYL6 PE=1 SV=2	MYL6	0	80	9	110.823	109.882	105.605	91.7909	93.7946	93.1904	94.4246
	Q9H6R4	Nucleolar protein 6 OS=Homo sapiens OX=9606 GN=NOL6 PE=1 SV=2	NOL6	0	38	24	100.155	97.8306	97.6279	111.633	109.673	108.933	106.617
	Q99598	Translin-associated protein X OS=Homo sapiens OX=9606 GN=TSNAX PE=1 SV=1	TSNAX	0	37	17	98.1794	98.6051	99.374	94.9324	96.1291	100.416	101.19
	Q8N6R0	eEF1A lysine and N-terminal methyltransferase OS=Homo sapiens OX=9606 GN=EEF1AKNMT PE=1 SV=1	EEF1AKNMT	0	35	23	95.4583	99.285	98.9967	101.469	103.249	97.4224	99.1693
	Q8N0X7	Spartin OS=Homo sapiens OX=9606 GN=SPART PE=1 SV=1	SPART	0	44	24	102.233	100.482	100.26	120.949	122.857	108.304	109.428
	Q02241	Kinesin-like protein KIF23 OS=Homo sapiens OX=9606 GN=KIF23 PE=1 SV=3	KIF23	0	40	25	87.8795	87.1302	89.1443	113.851	115.339	106.523	107.079
	O60678	Protein arginine N-methyltransferase 3 OS=Homo sapiens OX=9606 GN=PRMT3 PE=1 SV=4	PRMT3	0	34	20	91.577	95.4987	91.5892	120.382	120.883	102.218	97.8657
	O75976	Carboxypeptidase D OS=Homo sapiens OX=9606 GN=CPD PE=1 SV=2	CPD	0	39	28	115.915	116.87	115.356	89.083	87.3233	92.3818	92.0693
	P46108	Adapter molecule crk OS=Homo sapiens OX=9606 GN=CRK PE=1 SV=2	CRK	0	42	16	100.007	98.9078	102.81	92.9577	96.8357	100.672	102.197
	P61201	COP9 signalosome complex subunit 2 OS=Homo sapiens OX=9606 GN=COPS2 PE=1 SV=1	COPS2	0	42	20	103.397	102.476	102.543	106.566	104.411	101.08	102.051
	Q9UHQ9	NADH-cytochrome b5 reductase 1 OS=Homo sapiens OX=9606 GN=CYB5R1 PE=1 SV=1	CYB5R1	0	48	17	93.1806	94.7376	94.024	83.3697	84.9433	96.1707	96.7104
	P16422	Epithelial cell adhesion molecule OS=Homo sapiens OX=9606 GN=EPCAM PE=1 SV=2	EPCAM	0	45	11	91.5868	92.4883	93.1104	122.911	123.981	106.99	108.913
	Q08AF3	Schlafen family member 5 OS=Homo sapiens OX=9606 GN=SLFN5 PE=1 SV=1	SLFN5	0	40	27	99.6072	99.6087	99.3962	90.7225	89.9614	89.3176	86.4815
	Q8TBA6	Golgin subfamily A member 5 OS=Homo sapiens OX=9606 GN=GOLGA5 PE=1 SV=3	GOLGA5	0	35	24	94.4721	95.9989	96.5998	99.751	98.0802	101.886	102.814
	Q12907	Vesicular integral-membrane protein VIP36 OS=Homo sapiens OX=9606 GN=LMAN2 PE=1 SV=1	LMAN2	0	37	13	105.584	104.845	105.739	91.6586	92.8259	97.6313	95.277
	Q13330	Metastasis-associated protein MTA1 OS=Homo sapiens OX=9606 GN=MTA1 PE=1 SV=2	MTA1	0	44	18	98.8257	100.458	100.375	95.0672	95.8386	107.265	104.984
	P47989	Xanthine dehydrogenase/oxidase OS=Homo sapiens OX=9606 GN=XDH PE=1 SV=4	XDH	0	35	20	92.9109	95.0499	94.7353	106.39	107.686	90.2919	90.5536
	Q14CX7	N-alpha-acetyltransferase 25, NatB auxiliary subunit OS=Homo sapiens OX=9606 GN=NAA25 PE=1 SV=1	NAA25	0	49	31	99.6737	100.472	101.23	105.345	106.727	108.372	108.931
	Q9UIQ6	Leucyl-cystinyl aminopeptidase OS=Homo sapiens OX=9606 GN=LNPEP PE=1 SV=3	LNPEP	0	32	21	104.216	105.043	104.76	90.8031	90.8621	95.9808	98.1646
	Q969X6	U3 small nucleolar RNA-associated protein 4 homolog OS=Homo sapiens OX=9606 GN=UTP4 PE=1 SV=1	UTP4	0	40	21	92.2581	92.2637	93.6613	113.859	115.187	106.817	105.966
	Q13601	KRR1 small subunit processome component homolog OS=Homo sapiens OX=9606 GN=KRR1 PE=1 SV=4	KRR1	0	39	19	97.2895	97.5387	97.0193	104.558	104.426	107.714	109.846
	P41240	Tyrosine-protein kinase CSK OS=Homo sapiens OX=9606 GN=CSK PE=1 SV=1	CSK	0	41	21	101.799	101.96	99.2403	98.1734	99.7653	104.835	102.553
	Q8WU90	Zinc finger CCCH domain-containing protein 15 OS=Homo sapiens OX=9606 GN=ZC3H15 PE=1 SV=1	ZC3H15	0	45	24	96.6952	96.351	94.7782	116.736	112.02	105.96	107.78
	Q14498	RNA-binding protein 39 OS=Homo sapiens OX=9606 GN=RBM39 PE=1 SV=2	RBM39	0	44	14	101.007	102.53	101.291	105.493	106.219	105.98	107.905
	Q16539	Mitogen-activated protein kinase 14 OS=Homo sapiens OX=9606 GN=MAPK14 PE=1 SV=3	MAPK14	0	35	15	109.133	107.599	105.342	100.698	100.593	97.0772	96.8508
	Q13185	Chromobox protein homolog 3 OS=Homo sapiens OX=9606 GN=CBX3 PE=1 SV=4	CBX3	0	98	11	100.459	100.211	98.2766	114.179	113.809	111.427	111.216
	P62987	Ubiquitin-60S ribosomal protein L40 OS=Homo sapiens OX=9606 GN=UBA52 PE=1 SV=2	UBA52	0	123	1	101.961	101.619	101.632	110.916	104.036	102.699	101.283
	O95833	Chloride intracellular channel protein 3 OS=Homo sapiens OX=9606 GN=CLIC3 PE=1 SV=2	CLIC3	0	49	13	128.918	130.235	127.943	77.5347	75.163	65.8813	64.1337
	Q9Y217	Myotubularin-related protein 6 OS=Homo sapiens OX=9606 GN=MTMR6 PE=1 SV=3	MTMR6	0	32	22	97.9971	97.0359	97.0905	102.131	101.64	102.036	102.67
	P07947	Tyrosine-protein kinase Yes OS=Homo sapiens OX=9606 GN=YES1 PE=1 SV=3	YES1	0	41	11	97.8848	99.2818	101.015	97.3111	98.6796	100.515	100.447
	Q9UKG1	DCC-interacting protein 13-alpha OS=Homo sapiens OX=9606 GN=APPL1 PE=1 SV=1	APPL1	0	30	18	102.08	101.207	100.224	98.8995	98.8405	104.138	103.88
	Q8NFC6	Biorientation of chromosomes in cell division protein 1-like 1 OS=Homo sapiens OX=9606 GN=BOD1L1 PE=1 SV=2	BOD1L1	0	40	29	99.6084	98.3914	100.491	103.928	101.863	106.033	106.494
	O96005	Cleft lip and palate transmembrane protein 1 OS=Homo sapiens OX=9606 GN=CLPTM1 PE=1 SV=1	CLPTM1	0	40	13	89.3338	90.8124	90.3324	101.464	105.89	106.388	106.002
	P08708	40S ribosomal protein S17 OS=Homo sapiens OX=9606 GN=RPS17 PE=1 SV=2	RPS17	0	61	9	97.1633	96.2069	99.3682	104.945	106.766	101.426	102.525
	Q8WTW3	Conserved oligomeric Golgi complex subunit 1 OS=Homo sapiens OX=9606 GN=COG1 PE=1 SV=1	COG1	0	37	25	93.0012	93.5565	93.5049	99.9615	97.9724	106.17	104.31
	Q99707	Methionine synthase OS=Homo sapiens OX=9606 GN=MTR PE=1 SV=2	MTR	0	38	24	102.53	102.885	104.739	110.425	109.858	94.2965	94.1986
	Q99879	Histone H2B type 1-M OS=Homo sapiens OX=9606 GN=H2BC14 PE=1 SV=3	H2BC14	0	399	1	86.8645	94.1205	91.8549	120.46	116.938	117.786	98.7879
	O75947	ATP synthase subunit d, mitochondrial OS=Homo sapiens OX=9606 GN=ATP5PD PE=1 SV=3	ATP5PD	0	107	14	92.5028	92.8678	94.4139	94.5006	90.6603	105.842	107.441
	Q7Z3U7	Protein MON2 homolog OS=Homo sapiens OX=9606 GN=MON2 PE=1 SV=3	MON2	0	44	29	105.603	105.495	108.259	97.3289	96.7252	96.8852	97.0704
	Q8IYB3	Serine/arginine repetitive matrix protein 1 OS=Homo sapiens OX=9606 GN=SRRM1 PE=1 SV=2	SRRM1	0	50	16	97.4369	95.9776	96.5815	102.47	102.573	104.74	107.056
	P26006	Integrin alpha-3 OS=Homo sapiens OX=9606 GN=ITGA3 PE=1 SV=5	ITGA3	0	44	17	107.544	108.681	107.871	95.3571	96.9704	84.5468	85.0113
	Q8IY67	Ribonucleoprotein PTB-binding 1 OS=Homo sapiens OX=9606 GN=RAVER1 PE=1 SV=1	RAVER1	0	29	14	102.413	101.57	104.414	101.04	101.712	108.487	106.763
	Q53FA7	Quinone oxidoreductase PIG3 OS=Homo sapiens OX=9606 GN=TP53I3 PE=1 SV=2	TP53I3	0	44	16	125.278	125.029	124.085	66.5207	64.4619	83.3209	82.1906
	O00303	Eukaryotic translation initiation factor 3 subunit F OS=Homo sapiens OX=9606 GN=EIF3F PE=1 SV=1	EIF3F	0	51	14	95.299	95.2087	96.537	109.715	111.782	101.245	101.846
	Q14103	Heterogeneous nuclear ribonucleoprotein D0 OS=Homo sapiens OX=9606 GN=HNRNPD PE=1 SV=1	HNRNPD	0	65	15	109.526	105.989	104.613	101.251	100.309	106.325	103.212
	Q15050	Ribosome biogenesis regulatory protein homolog OS=Homo sapiens OX=9606 GN=RRS1 PE=1 SV=2	RRS1	0	49	20	95.7425	93.9341	94.2326	117.24	115.732	109.685	110.188
	Q92734	Protein TFG OS=Homo sapiens OX=9606 GN=TFG PE=1 SV=2	TFG	0	43	12	102.581	117.335	101.993	96.513	96.7513	101.136	97.0644
	Q96JH7	Deubiquitinating protein VCPIP1 OS=Homo sapiens OX=9606 GN=VCPIP1 PE=1 SV=2	VCPIP1	0	37	28	97.9569	98.5818	99.8883	99.5839	98.0232	97.646	98.9444
	Q14195	Dihydropyrimidinase-related protein 3 OS=Homo sapiens OX=9606 GN=DPYSL3 PE=1 SV=1	DPYSL3	0	39	15	86.9839	86.9638	89.6892	108.539	109.147	111.574	113.476
	Q9BYD6	39S ribosomal protein L1, mitochondrial OS=Homo sapiens OX=9606 GN=MRPL1 PE=1 SV=2	MRPL1	0	45	17	93.6803	92.3725	92.1025	106.375	107.757	101.378	103.653
	Q03426	Mevalonate kinase OS=Homo sapiens OX=9606 GN=MVK PE=1 SV=1	MVK	0	36	15	115.152	114.097	115.534	87.4084	86.4893	93.4005	94.3947
	Q00325	Phosphate carrier protein, mitochondrial OS=Homo sapiens OX=9606 GN=SLC25A3 PE=1 SV=2	SLC25A3	0	77	16	95.5481	98.8949	94.7862	93.9855	96.7549	94.1592	94.1279
	P23284	Peptidyl-prolyl cis-trans isomerase B OS=Homo sapiens OX=9606 GN=PPIB PE=1 SV=2	PPIB	0	112	17	95.7893	94.1724	94.231	97.9126	97.6411	108.569	107.915
	P00568	Adenylate kinase isoenzyme 1 OS=Homo sapiens OX=9606 GN=AK1 PE=1 SV=3	AK1	0	58	15	107.846	106.665	106.535	88.2613	91.6382	93.6209	93.0507
	Q5T440	Putative transferase CAF17, mitochondrial OS=Homo sapiens OX=9606 GN=IBA57 PE=1 SV=1	IBA57	0	35	12	96.4936	94.8484	98.7805	94.3267	96.1127	102.109	98.3374
	P20020	Plasma membrane calcium-transporting ATPase 1 OS=Homo sapiens OX=9606 GN=ATP2B1 PE=1 SV=4	ATP2B1	0	38	10	93.0609	96.5184	99.3055	109.531	109.406	105.521	107.339
	Q8IXQ6	Protein mono-ADP-ribosyltransferase PARP9 OS=Homo sapiens OX=9606 GN=PARP9 PE=1 SV=2	PARP9	0	37	22	99.0487	98.5894	99.9422	85.6567	84.573	100.671	101.233
	P19784	Casein kinase II subunit alpha' OS=Homo sapiens OX=9606 GN=CSNK2A2 PE=1 SV=1	CSNK2A2	0	37	18	97.5772	97.3799	98.229	99.9254	102.303	101.936	100.425
	Q96T88	E3 ubiquitin-protein ligase UHRF1 OS=Homo sapiens OX=9606 GN=UHRF1 PE=1 SV=1	UHRF1	0	35	20	95.2341	95.2677	95.2515	121.187	119.768	109.467	108.383
	Q52LW3	Rho GTPase-activating protein 29 OS=Homo sapiens OX=9606 GN=ARHGAP29 PE=1 SV=2	ARHGAP29	0	41	29	94.5511	100.925	95.123	115.208	114.465	91.1751	89.0138
	P43034	Platelet-activating factor acetylhydrolase IB subunit beta OS=Homo sapiens OX=9606 GN=PAFAH1B1 PE=1 SV=2	PAFAH1B1	0	44	18	103.967	101.855	103.717	97.992	99.3118	95.8401	95.0873
	P28070	Proteasome subunit beta type-4 OS=Homo sapiens OX=9606 GN=PSMB4 PE=1 SV=4	PSMB4	0	62	8	101.735	99.2729	101.708	95.3869	96.6574	101.269	99.3542
	Q13148	TAR DNA-binding protein 43 OS=Homo sapiens OX=9606 GN=TARDBP PE=1 SV=1	TARDBP	0	46	12	97.8935	97.8478	99.8296	102.689	103.669	101.972	102.218
	Q2NKX8	DNA excision repair protein ERCC-6-like OS=Homo sapiens OX=9606 GN=ERCC6L PE=1 SV=1	ERCC6L	0	37	27	95.7392	94.9685	94.4481	117.314	115.73	111.071	111.223
	Q5T1M5	FK506-binding protein 15 OS=Homo sapiens OX=9606 GN=FKBP15 PE=1 SV=2	FKBP15	0	38	25	104.813	106.168	106.227	94.4878	92.3035	96.6493	99.4963
	Q13573	SNW domain-containing protein 1 OS=Homo sapiens OX=9606 GN=SNW1 PE=1 SV=1	SNW1	0	50	22	99.2745	97.2426	98.6048	108.28	108.494	107.109	108.235
	Q96PZ0	Pseudouridylate synthase 7 homolog OS=Homo sapiens OX=9606 GN=PUS7 PE=1 SV=2	PUS7	0	34	21	88.4102	88.8145	88.6856	118.342	119.73	103.701	104.899
	Q9NTZ6	RNA-binding protein 12 OS=Homo sapiens OX=9606 GN=RBM12 PE=1 SV=1	RBM12	0	53	23	96.9386	96.2134	97.7983	102.721	104.167	99.1842	101.981
	Q9UJU6	Drebrin-like protein OS=Homo sapiens OX=9606 GN=DBNL PE=1 SV=1	DBNL	0	53	16	106.953	107.052	106.26	94.2484	93.7427	90.0299	91.4375
	O94919	Endonuclease domain-containing 1 protein OS=Homo sapiens OX=9606 GN=ENDOD1 PE=1 SV=2	ENDOD1	0	38	14	98.9146	102.196	102.357	97.3932	96.5718	85.2447	87.1396
	Q14185	Dedicator of cytokinesis protein 1 OS=Homo sapiens OX=9606 GN=DOCK1 PE=1 SV=2	DOCK1	0	40	30	98.0711	100.688	100.922	91.2166	87.0973	107.232	106.48
	Q99700	Ataxin-2 OS=Homo sapiens OX=9606 GN=ATXN2 PE=1 SV=2	ATXN2	0	42	24	101.018	100.954	100.947	108.857	107.643	98.6424	97.8489
	Q8IX12	Cell division cycle and apoptosis regulator protein 1 OS=Homo sapiens OX=9606 GN=CCAR1 PE=1 SV=2	CCAR1	0	49	29	99.291	98.5515	100.148	104.332	100.965	98.7058	100.274
	O43615	Mitochondrial import inner membrane translocase subunit TIM44 OS=Homo sapiens OX=9606 GN=TIMM44 PE=1 SV=2	TIMM44	0	41	23	95.5333	94.9073	96.2478	104.585	105.49	103.559	105.741
	Q14694	Ubiquitin carboxyl-terminal hydrolase 10 OS=Homo sapiens OX=9606 GN=USP10 PE=1 SV=2	USP10	0	36	23	96.4541	97.3046	98.0019	109.527	110.852	104.011	105.187
	Q13523	Serine/threonine-protein kinase PRP4 homolog OS=Homo sapiens OX=9606 GN=PRPF4B PE=1 SV=3	PRPF4B	0	51	27	105.122	105.786	106.842	95.7491	95.0571	105.718	107.096
	Q9NZN3	EH domain-containing protein 3 OS=Homo sapiens OX=9606 GN=EHD3 PE=1 SV=2	EHD3	0	40	1	103.884	100.29	102.29	115.853	108.242	76.8654	77.6892
	P48729	Casein kinase I isoform alpha OS=Homo sapiens OX=9606 GN=CSNK1A1 PE=1 SV=2	CSNK1A1	0	49	18	93.0281	92.5088	94.6534	113.608	115.607	93.713	91.9173
	P28482	Mitogen-activated protein kinase 1 OS=Homo sapiens OX=9606 GN=MAPK1 PE=1 SV=3	MAPK1	0	40	11	111.189	113.541	114.5	106.497	107.608	71.4674	69.5322
	P30044	Peroxiredoxin-5, mitochondrial OS=Homo sapiens OX=9606 GN=PRDX5 PE=1 SV=4	PRDX5	0	65	10	97.9083	98.4519	95.746	108.136	110.974	81.173	83.39
	Q9HDC9	Adipocyte plasma membrane-associated protein OS=Homo sapiens OX=9606 GN=APMAP PE=1 SV=2	APMAP	0	40	14	88.3897	87.8421	89.3516	98.1891	101.514	103.078	103.117
	Q96T51	RUN and FYVE domain-containing protein 1 OS=Homo sapiens OX=9606 GN=RUFY1 PE=1 SV=2	RUFY1	0	43	26	101.63	100.827	101.206	95.9322	95.7206	103.692	104.102
	Q9BZE1	39S ribosomal protein L37, mitochondrial OS=Homo sapiens OX=9606 GN=MRPL37 PE=1 SV=2	MRPL37	0	45	17	96.9658	95.3152	98.0277	99.3982	97.5874	105.869	104.016
	P49755	Transmembrane emp24 domain-containing protein 10 OS=Homo sapiens OX=9606 GN=TMED10 PE=1 SV=2	TMED10	0	61	8	100.525	98.8704	98.2952	90.3302	89.7934	101.679	100.046
	Q9BST9	Rhotekin OS=Homo sapiens OX=9606 GN=RTKN PE=1 SV=2	RTKN	0	39	19	91.6346	90.796	91.0544	110.904	112.056	93.5734	93.58
	Q9NR50	Translation initiation factor eIF-2B subunit gamma OS=Homo sapiens OX=9606 GN=EIF2B3 PE=1 SV=1	EIF2B3	0	35	20	96.2165	96.3405	97.703	111.679	111.099	94.6024	94.4849
	O43172	U4/U6 small nuclear ribonucleoprotein Prp4 OS=Homo sapiens OX=9606 GN=PRPF4 PE=1 SV=2	PRPF4	0	34	17	97.0785	98.4542	98.3207	104.206	104.177	105.202	105.226
	Q9NQR4	Omega-amidase NIT2 OS=Homo sapiens OX=9606 GN=NIT2 PE=1 SV=1	NIT2	0	42	16	99.1501	99.039	99.4867	93.9469	94.9544	95.7603	96.3241
	Q92599	Septin-8 OS=Homo sapiens OX=9606 GN=SEPTIN8 PE=1 SV=4	SEPTIN8	0	38	13	109.864	113.381	108.898	91.041	91.2777	91.8098	89.9496
	O95758	Polypyrimidine tract-binding protein 3 OS=Homo sapiens OX=9606 GN=PTBP3 PE=1 SV=2	PTBP3	0	34	9	104.224	101.326	101.758	93.0742	93.1159	102.552	100.865
	P61163	Alpha-centractin OS=Homo sapiens OX=9606 GN=ACTR1A PE=1 SV=1	ACTR1A	0	40	9	103.778	104.073	105.486	95.7628	97.2561	94.3087	95.2253
	Q9BR76	Coronin-1B OS=Homo sapiens OX=9606 GN=CORO1B PE=1 SV=1	CORO1B	0	52	19	118.513	116.409	115.897	89.1217	90.1527	75.0757	75.1114
	Q10471	Polypeptide N-acetylgalactosaminyltransferase 2 OS=Homo sapiens OX=9606 GN=GALNT2 PE=1 SV=1	GALNT2	0	50	20	100.284	101.233	101.025	102.097	100.971	93.4504	94.0155
	P62913	60S ribosomal protein L11 OS=Homo sapiens OX=9606 GN=RPL11 PE=1 SV=2	RPL11	0	155	9	98.1469	97.492	97.6277	100.76	105.131	101.36	102.122
	P21291	Cysteine and glycine-rich protein 1 OS=Homo sapiens OX=9606 GN=CSRP1 PE=1 SV=3	CSRP1	0	60	12	93.9939	91.7213	91.4526	95.4173	91.2171	119.577	112.965
	Q6ZVM7	TOM1-like protein 2 OS=Homo sapiens OX=9606 GN=TOM1L2 PE=1 SV=1	TOM1L2	0	28	21	98.9998	99.9222	99.3556	85.3105	84.257	107.648	108.965
	P80723	Brain acid soluble protein 1 OS=Homo sapiens OX=9606 GN=BASP1 PE=1 SV=2	BASP1	0	39	16	152.547	149.631	151.415	66.3147	64.6772	52.4377	52.9009
	O43396	Thioredoxin-like protein 1 OS=Homo sapiens OX=9606 GN=TXNL1 PE=1 SV=3	TXNL1	0	34	15	94.8027	95.4316	97.4312	112.521	111.686	101.557	104.157
	P05187	Alkaline phosphatase, placental type OS=Homo sapiens OX=9606 GN=ALPP PE=1 SV=2	ALPP	0	31	4	120.837	116.737	125.824	77.2575	73.8056	108.299	103.59
	Q9UNS2	COP9 signalosome complex subunit 3 OS=Homo sapiens OX=9606 GN=COPS3 PE=1 SV=3	COPS3	0	36	15	101.523	101.418	100.744	107.082	109.297	100.016	101.69
	Q96CW1	AP-2 complex subunit mu OS=Homo sapiens OX=9606 GN=AP2M1 PE=1 SV=2	AP2M1	0	48	21	110.627	111.713	111.439	88.8516	89.2378	91.58	92.511
	O00560	Syntenin-1 OS=Homo sapiens OX=9606 GN=SDCBP PE=1 SV=1	SDCBP	0	40	9	94.8831	92.5048	95.0245	101.315	104.012	99.427	99.0529
	P62805	Histone H4 OS=Homo sapiens OX=9606 GN=H4C1 PE=1 SV=2	H4C1	0	319	14	93.4476	100.709	92.967	104.54	107.86	108.112	113.634
	Q96CW5	Gamma-tubulin complex component 3 OS=Homo sapiens OX=9606 GN=TUBGCP3 PE=1 SV=2	TUBGCP3	0	36	27	103.242	104.073	106.088	96.8163	97.7886	103.496	103.816
	Q86SF2	N-acetylgalactosaminyltransferase 7 OS=Homo sapiens OX=9606 GN=GALNT7 PE=1 SV=1	GALNT7	0	38	23	96.8071	99.1832	100.088	97.9391	100.213	100.774	101.364
	Q9UP83	Conserved oligomeric Golgi complex subunit 5 OS=Homo sapiens OX=9606 GN=COG5 PE=1 SV=3	COG5	0	33	20	101.033	102.582	101.461	98.9618	98.7354	100.878	98.9254
	P51398	28S ribosomal protein S29, mitochondrial OS=Homo sapiens OX=9606 GN=DAP3 PE=1 SV=1	DAP3	0	40	18	96.5379	96.1394	95.097	102.1	106.489	99.1577	99.55
	Q96TA2	ATP-dependent zinc metalloprotease YME1L1 OS=Homo sapiens OX=9606 GN=YME1L1 PE=1 SV=2	YME1L1	0	39	22	93.6202	93.8226	94.8222	109.433	110.396	103.69	105.175
	Q8NBS9	Thioredoxin domain-containing protein 5 OS=Homo sapiens OX=9606 GN=TXNDC5 PE=1 SV=2	TXNDC5	0	53	16	92.1371	93.6399	93.2084	98.0779	98.5191	106.615	109.411
	O15212	Prefoldin subunit 6 OS=Homo sapiens OX=9606 GN=PFDN6 PE=1 SV=1	PFDN6	0	48	12	101.774	102.552	100.739	102.137	97.6768	102.925	104.282
	Q8IYB8	ATP-dependent RNA helicase SUPV3L1, mitochondrial OS=Homo sapiens OX=9606 GN=SUPV3L1 PE=1 SV=1	SUPV3L1	0	36	21	92.4699	91.8972	94.3081	98.4736	100.377	106.256	106.625
	Q53GS9	U4/U6.U5 tri-snRNP-associated protein 2 OS=Homo sapiens OX=9606 GN=USP39 PE=1 SV=2	USP39	0	43	17	100.017	100.216	100.734	105.116	103.695	105.936	105.97
	O95248	Myotubularin-related protein 5 OS=Homo sapiens OX=9606 GN=SBF1 PE=1 SV=4	SBF1	0	34	24	99.8829	100.68	101.279	91.6439	93.4813	99.3184	99.4473
	Q96KG9	N-terminal kinase-like protein OS=Homo sapiens OX=9606 GN=SCYL1 PE=1 SV=1	SCYL1	0	33	19	86.4603	87.7988	87.8036	131.904	132.178	93.9911	93.7237
	Q9NV70	Exocyst complex component 1 OS=Homo sapiens OX=9606 GN=EXOC1 PE=1 SV=4	EXOC1	0	37	28	104.7	104.417	106.772	93.9731	94.0963	94.3558	93.52
	P30040	Endoplasmic reticulum resident protein 29 OS=Homo sapiens OX=9606 GN=ERP29 PE=1 SV=4	ERP29	0	60	12	98.6931	98.5186	97.9642	96.9234	97.429	102.762	103.337
	P57053	Histone H2B type F-S OS=Homo sapiens OX=9606 GN=H2BS1 PE=1 SV=2	H2BS1	0	376	1	86.9969	92.2526	93.428	117.223	107.754	101.367	114.917
	Q7Z3K3	Pogo transposable element with ZNF domain OS=Homo sapiens OX=9606 GN=POGZ PE=1 SV=2	POGZ	0	32	23	100.131	100.687	100.797	98.3159	96.9553	104.918	104.147
	P49862	Kallikrein-7 OS=Homo sapiens OX=9606 GN=KLK7 PE=1 SV=1	KLK7	0	32	13	117.168	114.595	114.084	66.5078	66.1155	76.4622	78.2562
	Q02878	60S ribosomal protein L6 OS=Homo sapiens OX=9606 GN=RPL6 PE=1 SV=3	RPL6	0	84	18	99.5873	98.8114	97.3322	105.682	106.195	102.168	100.6
	Q9UNH7	Sorting nexin-6 OS=Homo sapiens OX=9606 GN=SNX6 PE=1 SV=1	SNX6	0	45	18	109.492	107.393	108.319	89.677	89.6747	94.3954	95.5438
	Q9UI10	Translation initiation factor eIF-2B subunit delta OS=Homo sapiens OX=9606 GN=EIF2B4 PE=1 SV=2	EIF2B4	0	34	18	97.718	97.9485	99.0975	107.214	104.154	98.5454	95.6588
	Q01469	Fatty acid-binding protein 5 OS=Homo sapiens OX=9606 GN=FABP5 PE=1 SV=3	FABP5	0	67	13	86.5592	84.3816	84.9813	120.606	125.907	109.806	110.948
	Q8TDD1	ATP-dependent RNA helicase DDX54 OS=Homo sapiens OX=9606 GN=DDX54 PE=1 SV=2	DDX54	0	34	24	97.4391	95.7879	96.6575	112.131	112.861	111.742	110.146
	Q13510	Acid ceramidase OS=Homo sapiens OX=9606 GN=ASAH1 PE=1 SV=5	ASAH1	0	45	14	98.9372	94.3345	101.016	82.5058	82.6591	98.7645	98.8294
	P31350	Ribonucleoside-diphosphate reductase subunit M2 OS=Homo sapiens OX=9606 GN=RRM2 PE=1 SV=1	RRM2	0	39	14	96.5673	93.1376	97.1752	112.69	113.309	100.215	101.77
	Q8NEB9	Phosphatidylinositol 3-kinase catalytic subunit type 3 OS=Homo sapiens OX=9606 GN=PIK3C3 PE=1 SV=1	PIK3C3	0	35	20	94.5297	96.3727	98.8581	103.042	104.627	99.2921	98.9554
	Q8IY37	Probable ATP-dependent RNA helicase DHX37 OS=Homo sapiens OX=9606 GN=DHX37 PE=1 SV=1	DHX37	0	36	22	100.011	104.492	102.38	102.755	103.744	107.631	108.671
	Q8N257	Histone H2B type 3-B OS=Homo sapiens OX=9606 GN=H2BU1 PE=1 SV=3	H2BU1	0	356	1	101.693	88.7553	89.6601	109.293	90.022	112.912	116.621
	O75436	Vacuolar protein sorting-associated protein 26A OS=Homo sapiens OX=9606 GN=VPS26A PE=1 SV=2	VPS26A	0	40	15	100.977	100.455	101.182	98.903	100.003	95.5144	94.8185
	O14936	Peripheral plasma membrane protein CASK OS=Homo sapiens OX=9606 GN=CASK PE=1 SV=3	CASK	0	39	26	116.875	116.348	117.843	80.2479	79.6179	90.8963	92.672
	P04179	Superoxide dismutase [Mn], mitochondrial OS=Homo sapiens OX=9606 GN=SOD2 PE=1 SV=3	SOD2	0	81	10	97.5296	98.4639	100.544	80.7991	78.8146	95.2436	96.1063
	P55795	Heterogeneous nuclear ribonucleoprotein H2 OS=Homo sapiens OX=9606 GN=HNRNPH2 PE=1 SV=1	HNRNPH2	0	59	6	101.796	101.57	101.694	88.3845	89.129	98.4583	96.9337
	P29353	SHC-transforming protein 1 OS=Homo sapiens OX=9606 GN=SHC1 PE=1 SV=4	SHC1	0	33	16	115.258	117.413	118.888	85.7024	85.6762	86.8183	87.361
	O43719	HIV Tat-specific factor 1 OS=Homo sapiens OX=9606 GN=HTATSF1 PE=1 SV=1	HTATSF1	0	36	19	95.4201	96.41	97.8209	104.496	98.7038	101.921	104.531
	Q9UJC3	Protein Hook homolog 1 OS=Homo sapiens OX=9606 GN=HOOK1 PE=1 SV=2	HOOK1	0	37	23	107.106	106.378	108.214	105.562	104.264	96.609	95.2459
	P17066	Heat shock 70 kDa protein 6 OS=Homo sapiens OX=9606 GN=HSPA6 PE=1 SV=2	HSPA6	0	146	3	89.0611	88.6553	87.0562	119.695	120.65	87.7006	89.431
	P82650	28S ribosomal protein S22, mitochondrial OS=Homo sapiens OX=9606 GN=MRPS22 PE=1 SV=1	MRPS22	0	36	19	89.8889	89.1258	90.3141	103.314	104.81	101.662	103.545
	Q6XQN6	Nicotinate phosphoribosyltransferase OS=Homo sapiens OX=9606 GN=NAPRT PE=1 SV=2	NAPRT	0	29	14	82.1821	83.0878	83.2636	136.542	137.273	79.3113	78.9003
	O75489	NADH dehydrogenase [ubiquinone] iron-sulfur protein 3, mitochondrial OS=Homo sapiens OX=9606 GN=NDUFS3 PE=1 SV=1	NDUFS3	0	52	17	98.6878	97.0668	97.202	95.9288	97.991	102.196	100.704
	Q14151	Scaffold attachment factor B2 OS=Homo sapiens OX=9606 GN=SAFB2 PE=1 SV=1	SAFB2	0	47	21	100.266	99.6357	98.8059	105.25	106.995	103.902	106.859
	Q9H6Z4	Ran-binding protein 3 OS=Homo sapiens OX=9606 GN=RANBP3 PE=1 SV=1	RANBP3	0	36	17	102.405	102.705	103.376	98.5665	100.551	102.826	105.526
	Q9UNF0	Protein kinase C and casein kinase substrate in neurons protein 2 OS=Homo sapiens OX=9606 GN=PACSIN2 PE=1 SV=2	PACSIN2	0	46	20	110.998	112.712	110.226	88.7426	88.2548	99.8674	103.065
	Q15435	Protein phosphatase 1 regulatory subunit 7 OS=Homo sapiens OX=9606 GN=PPP1R7 PE=1 SV=1	PPP1R7	0	36	16	102.059	101.846	102.398	91.495	89.6677	97.1997	97.451
	O60784	Target of Myb protein 1 OS=Homo sapiens OX=9606 GN=TOM1 PE=1 SV=2	TOM1	0	26	17	101.587	102.579	100.175	89.8748	85.28	93.9578	91.2157
	P48506	Glutamate--cysteine ligase catalytic subunit OS=Homo sapiens OX=9606 GN=GCLC PE=1 SV=2	GCLC	0	34	18	108.778	107.46	111.562	91.468	90.1866	88.3848	87.1094
	Q9H993	Damage-control phosphatase ARMT1 OS=Homo sapiens OX=9606 GN=ARMT1 PE=1 SV=1	ARMT1	0	37	15	104.509	105.282	106.254	98.0968	99.1954	95.9934	97.0498
	P29590	Protein PML OS=Homo sapiens OX=9606 GN=PML PE=1 SV=3	PML	0	43	27	105.416	104.023	103.025	81.3024	79.6206	104.903	103.791
	P38117	Electron transfer flavoprotein subunit beta OS=Homo sapiens OX=9606 GN=ETFB PE=1 SV=3	ETFB	0	50	16	111.42	109.019	109.429	80.0829	79.8652	91.318	90.9353
	Q9Y6E2	Basic leucine zipper and W2 domain-containing protein 2 OS=Homo sapiens OX=9606 GN=BZW2 PE=1 SV=1	BZW2	0	50	22	93.517	93.1964	91.6464	112.449	113.027	105.634	105.908
	Q96T23	Remodeling and spacing factor 1 OS=Homo sapiens OX=9606 GN=RSF1 PE=1 SV=2	RSF1	0	41	30	98.9845	99.22	99.8919	112.126	111.729	92.9336	93.5893
	Q86TI2	Dipeptidyl peptidase 9 OS=Homo sapiens OX=9606 GN=DPP9 PE=1 SV=3	DPP9	0	32	22	102.316	105.497	104.35	96.1095	95.7081	99.8047	97.3418
	Q3KQU3	MAP7 domain-containing protein 1 OS=Homo sapiens OX=9606 GN=MAP7D1 PE=1 SV=1	MAP7D1	0	41	24	98.7637	98.4092	96.354	113.316	108.254	96.9678	95.2482
	Q14139	Ubiquitin conjugation factor E4 A OS=Homo sapiens OX=9606 GN=UBE4A PE=1 SV=2	UBE4A	0	34	22	93.7799	90.976	95.0154	119.123	119.538	92.7879	91.3906
	O00541	Pescadillo homolog OS=Homo sapiens OX=9606 GN=PES1 PE=1 SV=1	PES1	0	39	21	92.95	93.534	95.1262	114.349	115.546	105.126	106.737
	P14550	Aldo-keto reductase family 1 member A1 OS=Homo sapiens OX=9606 GN=AKR1A1 PE=1 SV=3	AKR1A1	0	42	21	103.292	102.282	101.418	83.1519	82.9304	99.2765	99.3647
	O94804	Serine/threonine-protein kinase 10 OS=Homo sapiens OX=9606 GN=STK10 PE=1 SV=1	STK10	0	42	28	106.067	105.864	106.914	97.9043	98.5619	94.0673	92.9715
	O75150	E3 ubiquitin-protein ligase BRE1B OS=Homo sapiens OX=9606 GN=RNF40 PE=1 SV=5	RNF40	0	35	22	96.9181	98.4537	98.7898	103.755	101.866	105.038	104.428
	Q9HCY8	Protein S100-A14 OS=Homo sapiens OX=9606 GN=S100A14 PE=1 SV=1	S100A14	0	127	8	102.235	101.476	99.9044	91.5163	95.4293	93.0515	96.3073
	Q9NZ08	Endoplasmic reticulum aminopeptidase 1 OS=Homo sapiens OX=9606 GN=ERAP1 PE=1 SV=3	ERAP1	0	38	22	94.7378	96.3404	97.2292	81.7016	82.6212	107.419	109.483
	O94905	Erlin-2 OS=Homo sapiens OX=9606 GN=ERLIN2 PE=1 SV=1	ERLIN2	0	37	16	100.154	99.5848	99.3842	85.394	86.6462	99.5604	97.5116
	P07948	Tyrosine-protein kinase Lyn OS=Homo sapiens OX=9606 GN=LYN PE=1 SV=3	LYN	0	35	17	94.8916	94.6565	97.1509	104.413	103.974	100.46	100.192
	O76070	Gamma-synuclein OS=Homo sapiens OX=9606 GN=SNCG PE=1 SV=2	SNCG	0	42	10	109.832	110.324	108.676	80.4965	78.3021	88.6954	90.7786
	Q13547	Histone deacetylase 1 OS=Homo sapiens OX=9606 GN=HDAC1 PE=1 SV=1	HDAC1	0	43	16	111.03	106.88	107.07	92.8056	90.7732	109.866	109.22
	O43790	Keratin, type II cuticular Hb6 OS=Homo sapiens OX=9606 GN=KRT86 PE=1 SV=1	KRT86	0	178	1	85.7304	93.2806	114.774	94.9245	97.8472	89.4446	98.2125
	P08134	Rho-related GTP-binding protein RhoC OS=Homo sapiens OX=9606 GN=RHOC PE=1 SV=1	RHOC	0	55	2	109.366	108.541	105.053	97.4339	97.1388	85.45	84.4563
	Q14847	LIM and SH3 domain protein 1 OS=Homo sapiens OX=9606 GN=LASP1 PE=1 SV=2	LASP1	0	68	17	114.272	113.579	111.314	91.5483	89.9134	91.4753	91.3446
	Q8TE77	Protein phosphatase Slingshot homolog 3 OS=Homo sapiens OX=9606 GN=SSH3 PE=1 SV=2	SSH3	0	31	19	100.612	101.647	102.048	102.981	100.511	85.4079	83.9507
	Q9NYF8	Bcl-2-associated transcription factor 1 OS=Homo sapiens OX=9606 GN=BCLAF1 PE=1 SV=2	BCLAF1	0	48	26	102.275	101.056	101.728	96.6484	95.7401	98.9467	99.3998
	Q9NXF1	Testis-expressed protein 10 OS=Homo sapiens OX=9606 GN=TEX10 PE=1 SV=2	TEX10	0	35	24	94.1122	94.694	96.3534	106.223	105.791	103.379	102.669
	Q9H9Y6	DNA-directed RNA polymerase I subunit RPA2 OS=Homo sapiens OX=9606 GN=POLR1B PE=1 SV=2	POLR1B	0	39	27	92.6157	96.2053	93.7925	113.161	114.848	112.48	113.707
	Q8IWV8	E3 ubiquitin-protein ligase UBR2 OS=Homo sapiens OX=9606 GN=UBR2 PE=1 SV=1	UBR2	0	32	27	99.1381	98.7809	100.873	107.641	107.167	105.081	103.8
	Q15067	Peroxisomal acyl-coenzyme A oxidase 1 OS=Homo sapiens OX=9606 GN=ACOX1 PE=1 SV=3	ACOX1	0	34	15	96.345	94.6511	96.129	88.3998	89.7036	97.7453	99.5029
	Q02487	Desmocollin-2 OS=Homo sapiens OX=9606 GN=DSC2 PE=1 SV=1	DSC2	0	34	12	103.92	100.916	102.06	98.7917	98.2907	101.815	102.228
	Q9HAV0	Guanine nucleotide-binding protein subunit beta-4 OS=Homo sapiens OX=9606 GN=GNB4 PE=1 SV=3	GNB4	0	37	7	98.6501	96.0827	96.4801	107.386	106.673	106.604	105.685
	P78316	Nucleolar protein 14 OS=Homo sapiens OX=9606 GN=NOP14 PE=1 SV=3	NOP14	0	34	22	95.2085	96.2167	97.9298	107.194	109.099	110.89	111.6
	Q9P2B4	CTTNBP2 N-terminal-like protein OS=Homo sapiens OX=9606 GN=CTTNBP2NL PE=1 SV=2	CTTNBP2NL	0	37	23	96.845	98.7945	97.4031	97.1193	96.0957	100.065	100.804
	Q96JG6	Syndetin OS=Homo sapiens OX=9606 GN=VPS50 PE=1 SV=3	VPS50	0	33	25	104.136	103.969	104.735	97.7558	96.0382	97.6101	97.2463
	P25098	Beta-adrenergic receptor kinase 1 OS=Homo sapiens OX=9606 GN=GRK2 PE=1 SV=2	GRK2	0	36	17	92.5271	94.2185	93.5141	109.74	109.003	97.3746	98.3299
	O60231	Pre-mRNA-splicing factor ATP-dependent RNA helicase DHX16 OS=Homo sapiens OX=9606 GN=DHX16 PE=1 SV=2	DHX16	0	39	23	92.7412	92.9094	93.4675	110.1	108.868	109.863	108.146
	Q8TEM1	Nuclear pore membrane glycoprotein 210 OS=Homo sapiens OX=9606 GN=NUP210 PE=1 SV=3	NUP210	0	41	27	101.108	102.424	102.717	82.5658	82.2638	109.886	110.586
	Q9BVQ7	Spermatogenesis-associated protein 5-like protein 1 OS=Homo sapiens OX=9606 GN=SPATA5L1 PE=1 SV=2	SPATA5L1	0	32	22	92.7018	93.5224	92.0066	102.9	101.677	110.96	109.476
	Q6L8Q7	2',5'-phosphodiesterase 12 OS=Homo sapiens OX=9606 GN=PDE12 PE=1 SV=2	PDE12	0	33	17	98.8045	97.8322	97.3932	102.147	102.033	104.738	101.872
	P05387	60S acidic ribosomal protein P2 OS=Homo sapiens OX=9606 GN=RPLP2 PE=1 SV=1	RPLP2	0	102	8	99.0147	97.9446	96.6615	105.236	104.501	101.85	101.588
	Q15276	Rab GTPase-binding effector protein 1 OS=Homo sapiens OX=9606 GN=RABEP1 PE=1 SV=2	RABEP1	0	32	23	96.7716	99.7905	97.8687	110.602	109.616	98.519	100.002
	Q16795	NADH dehydrogenase [ubiquinone] 1 alpha subcomplex subunit 9, mitochondrial OS=Homo sapiens OX=9606 GN=NDUFA9 PE=1 SV=2	NDUFA9	0	41	18	99.0731	98.6235	100.227	92.3886	92.1922	101.873	102.847
	Q9BSJ2	Gamma-tubulin complex component 2 OS=Homo sapiens OX=9606 GN=TUBGCP2 PE=1 SV=2	TUBGCP2	0	41	27	101.815	102.802	102.99	97.5975	96.5247	103.459	104.148
	O95140	Mitofusin-2 OS=Homo sapiens OX=9606 GN=MFN2 PE=1 SV=3	MFN2	0	28	16	89.4193	88.2238	91.2599	96.6065	98.9802	98.4145	98.9384
	O00204	Sulfotransferase 2B1 OS=Homo sapiens OX=9606 GN=SULT2B1 PE=1 SV=2	SULT2B1	0	35	12	86.67	86.3449	87.9442	116.175	118.208	90.1735	89.4817
	Q14192	Four and a half LIM domains protein 2 OS=Homo sapiens OX=9606 GN=FHL2 PE=1 SV=3	FHL2	0	45	17	121.86	121.172	120.276	90.9454	88.3942	74.7818	70.719
	Q6UN15	Pre-mRNA 3'-end-processing factor FIP1 OS=Homo sapiens OX=9606 GN=FIP1L1 PE=1 SV=1	FIP1L1	0	32	12	100.118	100.645	99.9158	105.065	102.804	105.119	107.37
	Q03518	Antigen peptide transporter 1 OS=Homo sapiens OX=9606 GN=TAP1 PE=1 SV=2	TAP1	0	29	16	93.4815	99.0541	94.707	74.9194	73.2294	109.914	110.16
	Q8IWT6	Volume-regulated anion channel subunit LRRC8A OS=Homo sapiens OX=9606 GN=LRRC8A PE=1 SV=1	LRRC8A	0	30	16	94.2529	94.548	94.937	95.8642	101.001	106.213	106.553
	Q9NPQ8	Synembryn-A OS=Homo sapiens OX=9606 GN=RIC8A PE=1 SV=3	RIC8A	0	37	17	93.2034	93.2828	94.0202	110.339	112.677	93.3114	93.5559
	Q969V3	Nicalin OS=Homo sapiens OX=9606 GN=NCLN PE=1 SV=2	NCLN	0	34	18	96.6427	96.2569	95.9102	97.0633	97.6175	101.732	101.147
	O60749	Sorting nexin-2 OS=Homo sapiens OX=9606 GN=SNX2 PE=1 SV=2	SNX2	0	41	18	107.671	107.729	109.048	92.046	93.2318	95.9133	98.9647
	O75843	AP-1 complex subunit gamma-like 2 OS=Homo sapiens OX=9606 GN=AP1G2 PE=1 SV=1	AP1G2	0	32	17	103.56	106.163	103.129	97.7645	96.8307	101.017	97.1341
	Q12996	Cleavage stimulation factor subunit 3 OS=Homo sapiens OX=9606 GN=CSTF3 PE=1 SV=1	CSTF3	0	40	24	102.075	102.55	101.962	101.601	103.117	98.78	98.0324
	Q7Z2T5	TRMT1-like protein OS=Homo sapiens OX=9606 GN=TRMT1L PE=1 SV=2	TRMT1L	0	32	23	98.5952	101.955	102.838	97.5943	97.3463	96.4896	95.9074
	Q53GQ0	Very-long-chain 3-oxoacyl-CoA reductase OS=Homo sapiens OX=9606 GN=HSD17B12 PE=1 SV=2	HSD17B12	0	39	15	97.506	97.3019	97.9339	88.2244	89.5337	103.761	104.128
	Q16698	2,4-dienoyl-CoA reductase [(3E)-enoyl-CoA-producing], mitochondrial OS=Homo sapiens OX=9606 GN=DECR1 PE=1 SV=1	DECR1	0	32	18	106.208	105.076	106.823	86.1211	86.2587	90.3064	92.0025
	Q9NWH9	SAFB-like transcription modulator OS=Homo sapiens OX=9606 GN=SLTM PE=1 SV=2	SLTM	0	44	26	100.15	99.0739	97.3301	106.3	108.473	102.836	103.761
	Q8IWE2	Protein NOXP20 OS=Homo sapiens OX=9606 GN=FAM114A1 PE=1 SV=2	FAM114A1	0	31	17	105.387	106.268	106.934	95.6847	89.3272	92.9869	94.0006
	Q53EL6	Programmed cell death protein 4 OS=Homo sapiens OX=9606 GN=PDCD4 PE=1 SV=2	PDCD4	0	29	17	132.334	134.764	135.807	68.6424	66.0537	77.9743	80.2448
	Q9P2K8	eIF-2-alpha kinase GCN2 OS=Homo sapiens OX=9606 GN=EIF2AK4 PE=1 SV=3	EIF2AK4	0	39	24	97.2991	93.1178	96.6158	100.539	99.966	109.572	103.836
	O15460	Prolyl 4-hydroxylase subunit alpha-2 OS=Homo sapiens OX=9606 GN=P4HA2 PE=1 SV=1	P4HA2	0	30	17	106.55	105.86	107.083	111.292	110.222	94.4583	93.7992
	Q9H0H5	Rac GTPase-activating protein 1 OS=Homo sapiens OX=9606 GN=RACGAP1 PE=1 SV=1	RACGAP1	0	38	23	94.1015	93.915	93.7888	119.131	115.069	108.949	107.89
	Q9BYK8	Helicase with zinc finger domain 2 OS=Homo sapiens OX=9606 GN=HELZ2 PE=1 SV=6	HELZ2	0	33	28	100.335	100.429	98.6854	84.5359	86.7328	99.1758	98.5265
	Q9Y697	Cysteine desulfurase, mitochondrial OS=Homo sapiens OX=9606 GN=NFS1 PE=1 SV=3	NFS1	0	30	17	104.07	104.262	103.859	89.5262	89.8981	100.958	100.994
	Q9Y383	Putative RNA-binding protein Luc7-like 2 OS=Homo sapiens OX=9606 GN=LUC7L2 PE=1 SV=2	LUC7L2	0	45	12	101.804	102.012	100.936	101.957	98.9606	100.697	103.399
	O60879	Protein diaphanous homolog 2 OS=Homo sapiens OX=9606 GN=DIAPH2 PE=1 SV=1	DIAPH2	0	43	29	109.075	110.009	110.563	91.049	91.6289	96.6449	94.8039
	O43660	Pleiotropic regulator 1 OS=Homo sapiens OX=9606 GN=PLRG1 PE=1 SV=1	PLRG1	0	36	17	96.175	92.9421	98.1513	101.4	103.412	105.025	103.301
	P62266	40S ribosomal protein S23 OS=Homo sapiens OX=9606 GN=RPS23 PE=1 SV=3	RPS23	0	144	9	97.7749	97.177	96.6112	105.091	106.198	102.474	101.937
	Q9NUQ3	Gamma-taxilin OS=Homo sapiens OX=9606 GN=TXLNG PE=1 SV=2	TXLNG	0	44	22	93.3717	92.1265	93.5641	121.914	123.544	105.172	107.028
	P16989	Y-box-binding protein 3 OS=Homo sapiens OX=9606 GN=YBX3 PE=1 SV=4	YBX3	0	48	9	97.3242	96.6658	98.0408	112.848	112.096	108.069	110.463
	Q99570	Phosphoinositide 3-kinase regulatory subunit 4 OS=Homo sapiens OX=9606 GN=PIK3R4 PE=1 SV=3	PIK3R4	0	33	26	92.8204	92.8629	96.6704	111.889	111.584	104.598	104.172
	Q92520	Protein FAM3C OS=Homo sapiens OX=9606 GN=FAM3C PE=1 SV=1	FAM3C	0	47	14	103.014	105.479	103.247	101.001	100.605	89.3578	90.9074
	Q5VW32	BRO1 domain-containing protein BROX OS=Homo sapiens OX=9606 GN=BROX PE=1 SV=1	BROX	0	47	19	106.78	107.661	107.08	92.0168	91.1016	93.3191	93.2206
	P13693	Translationally-controlled tumor protein OS=Homo sapiens OX=9606 GN=TPT1 PE=1 SV=1	TPT1	0	116	10	99.5018	101.911	95.5573	119.23	120.584	95.4602	95.664
	Q6YHK3	CD109 antigen OS=Homo sapiens OX=9606 GN=CD109 PE=1 SV=2	CD109	0	35	26	107.965	102.132	108.595	94.7873	95.2942	95.9803	95.2287
	Q9H0L4	Cleavage stimulation factor subunit 2 tau variant OS=Homo sapiens OX=9606 GN=CSTF2T PE=1 SV=1	CSTF2T	0	43	8	101.014	100.267	100.654	98.9562	98.0402	101.642	102.739
	P62753	40S ribosomal protein S6 OS=Homo sapiens OX=9606 GN=RPS6 PE=1 SV=1	RPS6	0	109	15	98.0918	98.0407	96.7003	106.529	108.669	102.016	101.134
	Q8WVX9	Fatty acyl-CoA reductase 1 OS=Homo sapiens OX=9606 GN=FAR1 PE=1 SV=1	FAR1	0	38	16	100.302	100.977	100.235	105.899	106.819	110.636	109.359
	Q9Y2R4	Probable ATP-dependent RNA helicase DDX52 OS=Homo sapiens OX=9606 GN=DDX52 PE=1 SV=3	DDX52	0	34	20	96.6621	97.7085	97.0759	115.227	113.883	111.851	111.545
	Q2M389	WASH complex subunit 4 OS=Homo sapiens OX=9606 GN=WASHC4 PE=1 SV=2	WASHC4	0	37	26	105.089	103.776	105.708	96.5137	96.0302	98.9841	97.8369
	P50542	Peroxisomal targeting signal 1 receptor OS=Homo sapiens OX=9606 GN=PEX5 PE=1 SV=3	PEX5	0	27	16	94.7143	95.394	97.1493	102.301	102.301	104.088	105.634
	Q9Y2Z4	Tyrosine--tRNA ligase, mitochondrial OS=Homo sapiens OX=9606 GN=YARS2 PE=1 SV=2	YARS2	0	34	18	95.3076	95.108	95.7505	98.9774	97.8358	103.641	102.575
	P46937	Transcriptional coactivator YAP1 OS=Homo sapiens OX=9606 GN=YAP1 PE=1 SV=2	YAP1	0	35	15	103.462	102.819	101.237	116.277	115.392	85.1941	86.768
	Q9UKF6	Cleavage and polyadenylation specificity factor subunit 3 OS=Homo sapiens OX=9606 GN=CPSF3 PE=1 SV=1	CPSF3	0	32	20	95.3272	93.5293	95.7434	104.427	106.107	103.657	106.021
	Q9Y4W2	Ribosomal biogenesis protein LAS1L OS=Homo sapiens OX=9606 GN=LAS1L PE=1 SV=2	LAS1L	0	38	24	92.4115	93.3752	94.5704	107.42	107.94	105.376	105.865
	Q9GZS3	WD repeat-containing protein 61 OS=Homo sapiens OX=9606 GN=WDR61 PE=1 SV=1	WDR61	0	31	11	98.5536	97.5674	99.0841	101.53	101.311	98.9055	99.6659
	Q92890	Ubiquitin recognition factor in ER-associated degradation protein 1 OS=Homo sapiens OX=9606 GN=UFD1 PE=1 SV=3	UFD1	0	39	14	99.231	98.9066	98.6514	99.7245	100.736	99.0563	97.8996
	Q9Y2J8	Protein-arginine deiminase type-2 OS=Homo sapiens OX=9606 GN=PADI2 PE=1 SV=2	PADI2	0	29	19	93.2694	94.1208	94.2487	45.6139	44.0703	139.416	139.727
	Q9P289	Serine/threonine-protein kinase 26 OS=Homo sapiens OX=9606 GN=STK26 PE=1 SV=2	STK26	0	48	7	91.0337	91.6486	92.3855	109.076	108.177	101.427	104.121
	O75955	Flotillin-1 OS=Homo sapiens OX=9606 GN=FLOT1 PE=1 SV=3	FLOT1	0	33	19	107.243	109.361	108.481	83.9238	80.4064	99.1117	99.5668
	P50452	Serpin B8 OS=Homo sapiens OX=9606 GN=SERPINB8 PE=1 SV=2	SERPINB8	0	45	21	90.9684	94.8888	90.852	103.66	107.28	91.8412	91.2783
	P62241	40S ribosomal protein S8 OS=Homo sapiens OX=9606 GN=RPS8 PE=1 SV=2	RPS8	0	75	12	98.5616	96.0062	94.8021	108.261	108.227	108.178	106.158
	Q9BSC4	Nucleolar protein 10 OS=Homo sapiens OX=9606 GN=NOL10 PE=1 SV=1	NOL10	0	33	21	100.065	99.6252	98.36	106.433	107.132	105.645	105.333
	Q9UBS4	DnaJ homolog subfamily B member 11 OS=Homo sapiens OX=9606 GN=DNAJB11 PE=1 SV=1	DNAJB11	0	41	14	95.2998	95.6799	97.3829	97.3042	97.1914	104.205	104.691
	P07741	Adenine phosphoribosyltransferase OS=Homo sapiens OX=9606 GN=APRT PE=1 SV=2	APRT	0	63	12	99.9147	101.459	100.004	94.4536	94.467	96.5289	98.0939
	P10321	HLA class I histocompatibility antigen, C alpha chain OS=Homo sapiens OX=9606 GN=HLA-C PE=1 SV=3	HLA-C	0	34	6	95.3551	95.4047	96.989	79.711	77.1838	103.139	105.928
	P41567	Eukaryotic translation initiation factor 1 OS=Homo sapiens OX=9606 GN=EIF1 PE=1 SV=1	EIF1	0	29	2	93.8655	93.497	94.3742	115.036	110.51	103.492	109.242
	O60361	Putative nucleoside diphosphate kinase OS=Homo sapiens OX=9606 GN=NME2P1 PE=5 SV=1	NME2P1	0	71	1	67.1709	73.2368	81.6851	99.8752	107.545	102.084	114.352
	O75821	Eukaryotic translation initiation factor 3 subunit G OS=Homo sapiens OX=9606 GN=EIF3G PE=1 SV=2	EIF3G	0	50	17	95.9289	93.2072	93.4427	117.779	105.54	105.977	104.914
	Q13823	Nucleolar GTP-binding protein 2 OS=Homo sapiens OX=9606 GN=GNL2 PE=1 SV=1	GNL2	0	37	23	91.8583	92.3853	91.2717	116.073	115.918	105.902	108.007
	Q6NUM9	All-trans-retinol 13,14-reductase OS=Homo sapiens OX=9606 GN=RETSAT PE=1 SV=2	RETSAT	0	37	21	89.8633	90.5118	90.4032	92.6125	94.0895	96.857	94.6646
	Q8N573	Oxidation resistance protein 1 OS=Homo sapiens OX=9606 GN=OXR1 PE=1 SV=2	OXR1	0	34	21	108.159	108.637	108.556	102.972	102.399	94.0181	94.6872
	Q643R3	Lysophospholipid acyltransferase LPCAT4 OS=Homo sapiens OX=9606 GN=LPCAT4 PE=1 SV=1	LPCAT4	0	32	16	91.2287	93.2645	92.2212	92.0834	90.0197	95.264	96.1353
	O15446	DNA-directed RNA polymerase I subunit RPA34 OS=Homo sapiens OX=9606 GN=POLR1G PE=1 SV=1	POLR1G	0	31	12	88.3918	88.9998	88.8485	117.422	116.834	103.951	106.93
	Q8NHV4	Protein NEDD1 OS=Homo sapiens OX=9606 GN=NEDD1 PE=1 SV=1	NEDD1	0	33	21	104.647	103.349	103.838	102.751	102.127	102.785	105.039
	Q9Y3P9	Rab GTPase-activating protein 1 OS=Homo sapiens OX=9606 GN=RABGAP1 PE=1 SV=3	RABGAP1	0	35	25	101.457	101.659	102.432	104.902	101.033	96.1718	97.7288
	Q16204	Coiled-coil domain-containing protein 6 OS=Homo sapiens OX=9606 GN=CCDC6 PE=1 SV=2	CCDC6	0	33	23	103.374	105.253	105.129	97.509	98.6878	98.7052	101.632
	Q13308	Inactive tyrosine-protein kinase 7 OS=Homo sapiens OX=9606 GN=PTK7 PE=1 SV=2	PTK7	0	32	23	112.111	113.152	111.518	75.3824	70.7516	81.8107	80.7535
	Q13042	Cell division cycle protein 16 homolog OS=Homo sapiens OX=9606 GN=CDC16 PE=1 SV=2	CDC16	0	31	21	94.1145	100.896	98.4992	103.636	105.718	101.743	101.557
	Q86X10	Ral GTPase-activating protein subunit beta OS=Homo sapiens OX=9606 GN=RALGAPB PE=1 SV=1	RALGAPB	0	30	20	100.575	100.634	103.421	93.629	93.0594	98.302	99.1804
	P99999	Cytochrome c OS=Homo sapiens OX=9606 GN=CYCS PE=1 SV=2	CYCS	0	83	8	92.2692	89.5158	87.7413	101.003	99.6918	100.758	100.379
	Q16850	Lanosterol 14-alpha demethylase OS=Homo sapiens OX=9606 GN=CYP51A1 PE=1 SV=3	CYP51A1	0	39	19	78.0645	77.1556	77.8358	112.106	113.602	120.386	119.578
	P21359	Neurofibromin OS=Homo sapiens OX=9606 GN=NF1 PE=1 SV=2	NF1	0	38	28	106.73	105.622	107.212	92.941	92.5059	101.785	99.6275
	Q9UPT5	Exocyst complex component 7 OS=Homo sapiens OX=9606 GN=EXOC7 PE=1 SV=3	EXOC7	0	40	22	108.902	106.758	106.59	94.9642	92.3465	94.3136	92.9179
	P30048	Thioredoxin-dependent peroxide reductase, mitochondrial OS=Homo sapiens OX=9606 GN=PRDX3 PE=1 SV=3	PRDX3	0	47	7	101.761	101.552	102.441	87.3796	88.3618	100.407	101.288
	Q6ZNB6	NF-X1-type zinc finger protein NFXL1 OS=Homo sapiens OX=9606 GN=NFXL1 PE=1 SV=2	NFXL1	0	31	23	97.803	98.3042	97.5861	107.691	101.373	105.763	101.547
	P13674	Prolyl 4-hydroxylase subunit alpha-1 OS=Homo sapiens OX=9606 GN=P4HA1 PE=1 SV=2	P4HA1	0	34	17	118.477	119.234	118.287	90.7235	89.3658	92.6634	92.7697
	Q9P287	BRCA2 and CDKN1A-interacting protein OS=Homo sapiens OX=9606 GN=BCCIP PE=1 SV=1	BCCIP	0	38	17	93.7359	94.0652	93.6825	118.189	120.407	108.072	109.628
	Q15785	Mitochondrial import receptor subunit TOM34 OS=Homo sapiens OX=9606 GN=TOMM34 PE=1 SV=2	TOMM34	0	35	17	107.314	106.818	106.509	109.331	107.662	88.9025	89.9237
	O60739	Eukaryotic translation initiation factor 1b OS=Homo sapiens OX=9606 GN=EIF1B PE=1 SV=2	EIF1B	0	29	2	94.9661	95.2652	97.1452	101.589	101.238	99.1448	102.537
	Q7Z4S6	Kinesin-like protein KIF21A OS=Homo sapiens OX=9606 GN=KIF21A PE=1 SV=2	KIF21A	0	38	23	92.2556	93.9601	93.1463	115.075	116.688	104.684	105.459
	Q92667	A-kinase anchor protein 1, mitochondrial OS=Homo sapiens OX=9606 GN=AKAP1 PE=1 SV=1	AKAP1	0	33	21	96.2555	96.4289	97.0965	102.49	104.536	109.816	111.718
	P25440	Bromodomain-containing protein 2 OS=Homo sapiens OX=9606 GN=BRD2 PE=1 SV=2	BRD2	0	31	16	85.0773	84.8081	85.7194	99.7903	97.3028	99.293	101.582
	P46100	Transcriptional regulator ATRX OS=Homo sapiens OX=9606 GN=ATRX PE=1 SV=5	ATRX	0	33	28	113.186	110.872	111.433	92.5843	90.3031	101.494	100.05
	Q9UPN7	Serine/threonine-protein phosphatase 6 regulatory subunit 1 OS=Homo sapiens OX=9606 GN=PPP6R1 PE=1 SV=5	PPP6R1	0	29	18	99.6787	100.164	97.7068	101.406	98.9699	100.171	100.965
	P01112	GTPase HRas OS=Homo sapiens OX=9606 GN=HRAS PE=1 SV=1	HRAS	0	28	3	106.612	107.555	105.819	83.7144	81.741	95.9013	96.0437
	Q15717	ELAV-like protein 1 OS=Homo sapiens OX=9606 GN=ELAVL1 PE=1 SV=2	ELAVL1	0	40	12	100.572	99.9499	99.8898	100.003	101.458	107.806	106.494
	O43684	Mitotic checkpoint protein BUB3 OS=Homo sapiens OX=9606 GN=BUB3 PE=1 SV=1	BUB3	0	39	14	98.1729	96.8147	98.1531	106.713	106.668	107.373	104.687
	O75312	Zinc finger protein ZPR1 OS=Homo sapiens OX=9606 GN=ZPR1 PE=1 SV=1	ZPR1	0	37	17	92.9814	92.5432	91.7275	129.136	127.474	89.0498	87.7153
	Q06203	Amidophosphoribosyltransferase OS=Homo sapiens OX=9606 GN=PPAT PE=1 SV=1	PPAT	0	35	19	89.1022	88.4486	90.5509	111.298	113.402	113.017	114.748
	Q16630	Cleavage and polyadenylation specificity factor subunit 6 OS=Homo sapiens OX=9606 GN=CPSF6 PE=1 SV=2	CPSF6	0	34	12	99.1072	99.2783	100.659	99.1328	100.101	107.695	107.531
	Q9Y618	Nuclear receptor corepressor 2 OS=Homo sapiens OX=9606 GN=NCOR2 PE=1 SV=3	NCOR2	0	35	24	98.1554	100.855	108.508	92.7657	91.1968	106.783	107.498
	Q99805	Transmembrane 9 superfamily member 2 OS=Homo sapiens OX=9606 GN=TM9SF2 PE=1 SV=1	TM9SF2	0	41	14	92.1982	90.5804	92.9088	102.544	102.26	106.488	105.551
	Q99543	DnaJ homolog subfamily C member 2 OS=Homo sapiens OX=9606 GN=DNAJC2 PE=1 SV=4	DNAJC2	0	35	20	97.4964	98.5168	98.5256	109.634	109.832	108.666	108.085
	O14979	Heterogeneous nuclear ribonucleoprotein D-like OS=Homo sapiens OX=9606 GN=HNRNPDL PE=1 SV=3	HNRNPDL	0	48	13	97.9418	96.6297	96.7462	113.915	113.907	108.53	111.069
	O43399	Tumor protein D54 OS=Homo sapiens OX=9606 GN=TPD52L2 PE=1 SV=2	TPD52L2	0	44	16	107.177	106.836	105.18	98.0445	97.5353	87.5189	88.8473
	Q9Y5P4	Ceramide transfer protein OS=Homo sapiens OX=9606 GN=CERT1 PE=1 SV=1	CERT1	0	36	25	96.3219	96.1658	96.5604	102.522	100.087	99.936	100.026
	P51116	Fragile X mental retardation syndrome-related protein 2 OS=Homo sapiens OX=9606 GN=FXR2 PE=1 SV=2	FXR2	0	33	15	96.6029	97.4508	98.9631	106.447	102.509	102.133	100.851
	Q9UGV2	Protein NDRG3 OS=Homo sapiens OX=9606 GN=NDRG3 PE=1 SV=2	NDRG3	0	27	9	110.465	129.657	111.148	93.9111	94.6417	91.476	88.524
	Q15650	Activating signal cointegrator 1 OS=Homo sapiens OX=9606 GN=TRIP4 PE=1 SV=4	TRIP4	0	35	19	96.7681	95.4273	97.8629	100.899	99.0308	98.165	97.5799
	P62750	60S ribosomal protein L23a OS=Homo sapiens OX=9606 GN=RPL23A PE=1 SV=1	RPL23A	0	173	13	97.564	99.3192	96.7737	105.806	106.687	103.304	103.075
	Q9BYG3	MKI67 FHA domain-interacting nucleolar phosphoprotein OS=Homo sapiens OX=9606 GN=NIFK PE=1 SV=1	NIFK	0	41	15	95.1681	93.3592	95.8143	106.702	108.426	108.97	109.659
	Q13153	Serine/threonine-protein kinase PAK 1 OS=Homo sapiens OX=9606 GN=PAK1 PE=1 SV=2	PAK1	0	34	7	100.648	99.8942	99.5642	138.635	137.179	77.7109	78.032
	P16401	Histone H1.5 OS=Homo sapiens OX=9606 GN=H1-5 PE=1 SV=3	H1-5	0	113	12	98.1651	97.7016	94.227	114.362	112.687	112.08	113.268
	P30566	Adenylosuccinate lyase OS=Homo sapiens OX=9606 GN=ADSL PE=1 SV=2	ADSL	0	38	17	94.2965	95.9628	97.6905	107.858	107.988	105.155	105.39
	Q86UV5	Ubiquitin carboxyl-terminal hydrolase 48 OS=Homo sapiens OX=9606 GN=USP48 PE=1 SV=1	USP48	0	32	21	104.484	104.167	104.776	99.4354	99.4206	104.9	106.194
	P25789	Proteasome subunit alpha type-4 OS=Homo sapiens OX=9606 GN=PSMA4 PE=1 SV=1	PSMA4	0	52	13	101.261	96.857	100.653	97.7366	98.6055	100.257	100.079
	Q5SSJ5	Heterochromatin protein 1-binding protein 3 OS=Homo sapiens OX=9606 GN=HP1BP3 PE=1 SV=1	HP1BP3	0	52	23	100.073	101.262	99.5318	88.3511	85.8069	100.501	100.294
	Q8N392	Rho GTPase-activating protein 18 OS=Homo sapiens OX=9606 GN=ARHGAP18 PE=1 SV=3	ARHGAP18	0	33	18	113.661	113.957	115.797	96.4985	97.339	93.004	91.4597
	Q8TDB6	E3 ubiquitin-protein ligase DTX3L OS=Homo sapiens OX=9606 GN=DTX3L PE=1 SV=1	DTX3L	0	30	21	104.66	103.997	104.974	83.9083	80.5661	101.865	103.955
	P60981	Destrin OS=Homo sapiens OX=9606 GN=DSTN PE=1 SV=3	DSTN	0	147	16	93.4974	93.1534	91.1689	96.9792	95.7256	111.501	107.367
	Q9P015	39S ribosomal protein L15, mitochondrial OS=Homo sapiens OX=9606 GN=MRPL15 PE=1 SV=1	MRPL15	0	40	16	94.1272	92.9955	93.2652	100.719	98.7935	103.216	104.469
	Q9BQ67	Glutamate-rich WD repeat-containing protein 1 OS=Homo sapiens OX=9606 GN=GRWD1 PE=1 SV=1	GRWD1	0	32	14	95.2569	96.325	94.5284	111.795	111.323	104.232	102.055
	Q96FW1	Ubiquitin thioesterase OTUB1 OS=Homo sapiens OX=9606 GN=OTUB1 PE=1 SV=2	OTUB1	0	36	12	99.9376	97.9782	98.9005	109.436	112.937	85.5692	85.5977
	P04637	Cellular tumor antigen p53 OS=Homo sapiens OX=9606 GN=TP53 PE=1 SV=4	TP53	0	36	15	116.558	110.79	110.049	74.3574	72.7606	105.842	105.446
	O76003	Glutaredoxin-3 OS=Homo sapiens OX=9606 GN=GLRX3 PE=1 SV=2	GLRX3	0	39	14	94.9559	94.2258	93.8787	114.291	113.635	106.741	106.699
	P40261	Nicotinamide N-methyltransferase OS=Homo sapiens OX=9606 GN=NNMT PE=1 SV=1	NNMT	0	37	12	135.189	136.22	134.65	63.4854	61.4872	73.7492	73.0889
	Q9Y2P4	Long-chain fatty acid transport protein 6 OS=Homo sapiens OX=9606 GN=SLC27A6 PE=1 SV=1	SLC27A6	0	38	22	85.0153	86.2005	87.1852	93.7556	93.3813	114.337	113.635
	P50748	Kinetochore-associated protein 1 OS=Homo sapiens OX=9606 GN=KNTC1 PE=1 SV=1	KNTC1	0	34	25	97.4314	96.9878	100.61	114.383	114.687	98.5687	95.6429
	Q9BZV1	UBX domain-containing protein 6 OS=Homo sapiens OX=9606 GN=UBXN6 PE=1 SV=1	UBXN6	0	25	14	105.367	103.566	104.021	91.3469	87.0756	95.2126	91.8644
	Q8WYA6	Beta-catenin-like protein 1 OS=Homo sapiens OX=9606 GN=CTNNBL1 PE=1 SV=1	CTNNBL1	0	32	20	101.691	99.2963	101.311	102.55	102.845	100.476	102.38
	Q9Y6Q5	AP-1 complex subunit mu-2 OS=Homo sapiens OX=9606 GN=AP1M2 PE=1 SV=4	AP1M2	0	36	17	105.013	104.58	108.288	85.5009	85.7462	100.47	101.954
	P55011	Solute carrier family 12 member 2 OS=Homo sapiens OX=9606 GN=SLC12A2 PE=1 SV=1	SLC12A2	0	29	19	91.913	91.9251	93.7159	100.069	98.8061	117.87	120.853
	Q14116	Interleukin-18 OS=Homo sapiens OX=9606 GN=IL18 PE=1 SV=1	IL18	0	79	12	107.784	107.04	105.517	94.3752	95.6668	75.7974	73.9266
	Q8NBJ5	Procollagen galactosyltransferase 1 OS=Homo sapiens OX=9606 GN=COLGALT1 PE=1 SV=1	COLGALT1	0	42	22	103.313	105.935	104.209	95.2073	95.7644	93.8355	94.5639
	Q6P1M3	LLGL scribble cell polarity complex component 2 OS=Homo sapiens OX=9606 GN=LLGL2 PE=1 SV=2	LLGL2	0	38	26	99.3198	97.8626	98.093	88.5058	88.7739	101.527	99.3618
	P11498	Pyruvate carboxylase, mitochondrial OS=Homo sapiens OX=9606 GN=PC PE=1 SV=2	PC	0	36	23	135.92	136.204	136.506	67.9215	66.4279	70.5614	70.4962
	P29466	Caspase-1 OS=Homo sapiens OX=9606 GN=CASP1 PE=1 SV=1	CASP1	0	31	18	114.867	115.126	114.131	82.2405	81.2925	92.1881	90.3195
	Q9UKK9	ADP-sugar pyrophosphatase OS=Homo sapiens OX=9606 GN=NUDT5 PE=1 SV=1	NUDT5	0	30	11	107.081	105.619	104.514	97.7906	99.0904	97.9698	98.5009
	P60953	Cell division control protein 42 homolog OS=Homo sapiens OX=9606 GN=CDC42 PE=1 SV=2	CDC42	0	82	8	101.3	100.325	102.785	93.7592	92.2226	96.4201	96.4195
	Q9Y3A5	Ribosome maturation protein SBDS OS=Homo sapiens OX=9606 GN=SBDS PE=1 SV=4	SBDS	0	44	19	103.928	101.823	99.7172	101.8	104.448	92.9253	92.6105
	P51648	Aldehyde dehydrogenase family 3 member A2 OS=Homo sapiens OX=9606 GN=ALDH3A2 PE=1 SV=1	ALDH3A2	0	42	13	105.513	106.076	107.731	90.7994	91.4882	100.043	99.0328
	Q5JSH3	WD repeat-containing protein 44 OS=Homo sapiens OX=9606 GN=WDR44 PE=1 SV=1	WDR44	0	32	26	101.013	101.203	101.763	96.8861	95.7171	94.428	101.302
	P33240	Cleavage stimulation factor subunit 2 OS=Homo sapiens OX=9606 GN=CSTF2 PE=1 SV=1	CSTF2	0	45	10	100.975	93.9048	98.8673	103.321	98.0337	107.351	102.44
	Q08AM6	Protein VAC14 homolog OS=Homo sapiens OX=9606 GN=VAC14 PE=1 SV=1	VAC14	0	31	18	99.328	102.304	101.828	95.3813	94.1276	97.0873	97.1586
	P00918	Carbonic anhydrase 2 OS=Homo sapiens OX=9606 GN=CA2 PE=1 SV=2	CA2	0	41	14	72.1876	71.7671	72.7618	100.458	100.673	144.61	145.447
	P48556	26S proteasome non-ATPase regulatory subunit 8 OS=Homo sapiens OX=9606 GN=PSMD8 PE=1 SV=2	PSMD8	0	45	16	97.9803	97.1925	99.1665	102.702	102.637	102.108	98.9604
	P05386	60S acidic ribosomal protein P1 OS=Homo sapiens OX=9606 GN=RPLP1 PE=1 SV=1	RPLP1	0	97	3	95.6011	97.4845	97.0084	104.096	103.878	100.159	102.403
	Q07617	Sperm-associated antigen 1 OS=Homo sapiens OX=9606 GN=SPAG1 PE=1 SV=3	SPAG1	0	30	20	99.4008	96.763	98.9029	122.821	121.041	85.3912	87.6683
	Q92804	TATA-binding protein-associated factor 2N OS=Homo sapiens OX=9606 GN=TAF15 PE=1 SV=1	TAF15	0	45	7	103.173	101.66	102.256	108.147	109.052	96.5858	98.4222
	P49840	Glycogen synthase kinase-3 alpha OS=Homo sapiens OX=9606 GN=GSK3A PE=1 SV=2	GSK3A	0	33	9	97.4188	96.4755	96.8498	99.7469	101.099	103.07	101.672
	P46109	Crk-like protein OS=Homo sapiens OX=9606 GN=CRKL PE=1 SV=1	CRKL	0	35	16	104.112	102.525	103.785	95.6575	96.3728	100.318	99.1003
	Q03154	Aminoacylase-1 OS=Homo sapiens OX=9606 GN=ACY1 PE=1 SV=1	ACY1	0	27	14	89.2681	88.5835	88.6246	103.798	103.733	98.5333	97.5158
	Q9GZZ1	N-alpha-acetyltransferase 50 OS=Homo sapiens OX=9606 GN=NAA50 PE=1 SV=1	NAA50	0	43	13	97.752	96.7383	97.7752	113.997	114.474	103.828	103.614
	Q8IZ83	Aldehyde dehydrogenase family 16 member A1 OS=Homo sapiens OX=9606 GN=ALDH16A1 PE=1 SV=2	ALDH16A1	0	34	15	107.043	105.928	108.453	93.6276	94.2165	92.9514	92.912
	P15374	Ubiquitin carboxyl-terminal hydrolase isozyme L3 OS=Homo sapiens OX=9606 GN=UCHL3 PE=1 SV=1	UCHL3	0	46	10	106.675	109.186	107.553	97.0526	99.0204	94.7922	91.3377
	Q8TDN6	Ribosome biogenesis protein BRX1 homolog OS=Homo sapiens OX=9606 GN=BRIX1 PE=1 SV=2	BRIX1	0	44	17	94.7378	96.146	93.9024	110.598	112.816	107.837	106.824
	Q96G46	tRNA-dihydrouridine(47) synthase [NAD(P)(+)]-like OS=Homo sapiens OX=9606 GN=DUS3L PE=1 SV=2	DUS3L	0	25	16	90.0631	92.0703	91.6983	116.842	116.295	114.755	113.676
	Q86X55	Histone-arginine methyltransferase CARM1 OS=Homo sapiens OX=9606 GN=CARM1 PE=1 SV=3	CARM1	0	35	14	93.2401	91.8631	94.6228	107.621	109.625	107.081	106.026
	Q9BY77	Polymerase delta-interacting protein 3 OS=Homo sapiens OX=9606 GN=POLDIP3 PE=1 SV=2	POLDIP3	0	31	19	108.137	108.093	109.688	109.09	107.705	117.747	118.944
	Q99536	Synaptic vesicle membrane protein VAT-1 homolog OS=Homo sapiens OX=9606 GN=VAT1 PE=1 SV=2	VAT1	0	54	13	98.4808	99.1297	96.5764	99.4756	101.606	92.1958	92.9323
	Q9UPN9	E3 ubiquitin-protein ligase TRIM33 OS=Homo sapiens OX=9606 GN=TRIM33 PE=1 SV=3	TRIM33	0	30	17	98.2689	96.8393	98.1751	109.006	108.065	102.591	102.09
	Q16576	Histone-binding protein RBBP7 OS=Homo sapiens OX=9606 GN=RBBP7 PE=1 SV=1	RBBP7	0	39	7	96.0478	95.6718	96.9534	112.87	111.271	105.602	107.397
	Q15404	Ras suppressor protein 1 OS=Homo sapiens OX=9606 GN=RSU1 PE=1 SV=3	RSU1	0	40	13	96.8182	96.0121	98.6024	104.221	104.431	100.384	100.197
	Q9BS26	Endoplasmic reticulum resident protein 44 OS=Homo sapiens OX=9606 GN=ERP44 PE=1 SV=1	ERP44	0	35	14	96.9252	95.6786	96.3789	98.3084	99.3421	96.4488	96.7653
	Q15907	Ras-related protein Rab-11B OS=Homo sapiens OX=9606 GN=RAB11B PE=1 SV=4	RAB11B	0	55	2	106.827	111.245	106.657	98.0674	99.0474	95.8255	92.2658
	Q8IXI1	Mitochondrial Rho GTPase 2 OS=Homo sapiens OX=9606 GN=RHOT2 PE=1 SV=2	RHOT2	0	33	13	96.3159	96.9767	95.9748	99.7417	99.6555	102.272	95.6057
	Q69YN2	CWF19-like protein 1 OS=Homo sapiens OX=9606 GN=CWF19L1 PE=1 SV=2	CWF19L1	0	28	18	96.5407	95.1297	98.8671	105.589	104.055	106.307	107.018
	Q6P158	Putative ATP-dependent RNA helicase DHX57 OS=Homo sapiens OX=9606 GN=DHX57 PE=1 SV=2	DHX57	0	32	21	96.3378	95.511	97.8088	110.271	112.392	102.467	101.344
	O60832	H/ACA ribonucleoprotein complex subunit DKC1 OS=Homo sapiens OX=9606 GN=DKC1 PE=1 SV=3	DKC1	0	44	22	97.5189	97.4874	94.9603	103.193	104.549	101.919	101.994
	P39656	Dolichyl-diphosphooligosaccharide--protein glycosyltransferase 48 kDa subunit OS=Homo sapiens OX=9606 GN=DDOST PE=1 SV=4	DDOST	0	49	15	103.927	105.959	103.796	83.8834	85.2504	97.9906	96.3467
	O00411	DNA-directed RNA polymerase, mitochondrial OS=Homo sapiens OX=9606 GN=POLRMT PE=1 SV=2	POLRMT	0	24	17	84.3978	82.7933	84.5607	123.062	123.328	119.327	116.103
	Q86X29	Lipolysis-stimulated lipoprotein receptor OS=Homo sapiens OX=9606 GN=LSR PE=1 SV=4	LSR	0	32	18	93.6098	94.2833	92.2783	97.2613	97.1629	96.3689	96.9771
	O95292	Vesicle-associated membrane protein-associated protein B/C OS=Homo sapiens OX=9606 GN=VAPB PE=1 SV=3	VAPB	0	56	14	120.107	120.277	117.312	83.6178	85.5821	79.859	81.6614
	O15269	Serine palmitoyltransferase 1 OS=Homo sapiens OX=9606 GN=SPTLC1 PE=1 SV=1	SPTLC1	0	38	18	99.0935	98.9591	98.6776	97.2038	98.7053	101.837	101.349
	P82675	28S ribosomal protein S5, mitochondrial OS=Homo sapiens OX=9606 GN=MRPS5 PE=1 SV=2	MRPS5	0	44	20	92.3163	92.9007	92.0644	102.821	102.323	102.391	102.181
	Q13438	Protein OS-9 OS=Homo sapiens OX=9606 GN=OS9 PE=1 SV=1	OS9	0	37	23	97.2148	96.9277	99.6127	101.691	100.317	95.9661	99.3377
	Q08257	Quinone oxidoreductase OS=Homo sapiens OX=9606 GN=CRYZ PE=1 SV=1	CRYZ	0	35	15	90.2788	89.412	90.8176	104.049	105.97	106.104	104.63
	P25398	40S ribosomal protein S12 OS=Homo sapiens OX=9606 GN=RPS12 PE=1 SV=3	RPS12	0	88	9	97.8085	98.256	95.5446	107.54	108.407	100.514	101.641
	Q9UDY8	Mucosa-associated lymphoid tissue lymphoma translocation protein 1 OS=Homo sapiens OX=9606 GN=MALT1 PE=1 SV=1	MALT1	0	27	18	102.937	103.568	104.124	113.685	112.358	91.4841	94.52
	Q9Y376	Calcium-binding protein 39 OS=Homo sapiens OX=9606 GN=CAB39 PE=1 SV=1	CAB39	0	59	19	102.605	102.858	102.072	113.074	113.47	80.9698	80.3222
	Q9C0D5	Protein TANC1 OS=Homo sapiens OX=9606 GN=TANC1 PE=1 SV=3	TANC1	0	34	27	102.367	100.803	102.383	98.6072	96.541	106.941	104.061
	Q5T447	E3 ubiquitin-protein ligase HECTD3 OS=Homo sapiens OX=9606 GN=HECTD3 PE=1 SV=1	HECTD3	0	26	18	101.28	102.377	102.008	96.9221	99.0566	96.5943	97.2191
	Q9Y5Q9	General transcription factor 3C polypeptide 3 OS=Homo sapiens OX=9606 GN=GTF3C3 PE=1 SV=1	GTF3C3	0	29	20	96.1023	97.0176	97.1922	109.226	109.343	106.517	105.53
	Q86VS8	Protein Hook homolog 3 OS=Homo sapiens OX=9606 GN=HOOK3 PE=1 SV=2	HOOK3	0	32	19	105	104.354	105.62	98.8615	97.7296	96.2068	97.0629
	Q96BM9	ADP-ribosylation factor-like protein 8A OS=Homo sapiens OX=9606 GN=ARL8A PE=1 SV=1	ARL8A	0	33	3	95.9315	97.6581	95.678	86.4419	86.1097	96.1632	96.8625
	Q15363	Transmembrane emp24 domain-containing protein 2 OS=Homo sapiens OX=9606 GN=TMED2 PE=1 SV=1	TMED2	0	45	9	92.1233	96.503	95.1228	91.5317	94.8661	100.642	102.982
	P46939	Utrophin OS=Homo sapiens OX=9606 GN=UTRN PE=1 SV=2	UTRN	0	35	27	122.431	124.606	127.716	80.469	79.4532	89.7259	89.1031
	Q9BTT6	Leucine-rich repeat-containing protein 1 OS=Homo sapiens OX=9606 GN=LRRC1 PE=1 SV=1	LRRC1	0	31	15	99.6949	101.292	101.935	92.8878	93.7594	104.336	102.394
	Q70CQ2	Ubiquitin carboxyl-terminal hydrolase 34 OS=Homo sapiens OX=9606 GN=USP34 PE=1 SV=2	USP34	0	32	25	97.0283	97.8917	100.249	102.903	102.621	104.801	103.072
	Q8WTT2	Nucleolar complex protein 3 homolog OS=Homo sapiens OX=9606 GN=NOC3L PE=1 SV=1	NOC3L	0	34	22	93.1538	93.7262	96.3654	115.12	115.356	108.191	110.966
	Q8WXX5	DnaJ homolog subfamily C member 9 OS=Homo sapiens OX=9606 GN=DNAJC9 PE=1 SV=1	DNAJC9	0	30	14	91.4334	92.5446	91.4076	116.465	116.721	99.5601	104.559
	P08397	Porphobilinogen deaminase OS=Homo sapiens OX=9606 GN=HMBS PE=1 SV=2	HMBS	0	33	15	90.1815	90.0892	91.1319	132.879	134.84	91.5181	92.7924
	P27144	Adenylate kinase 4, mitochondrial OS=Homo sapiens OX=9606 GN=AK4 PE=1 SV=1	AK4	0	32	13	105.03	106.126	106.248	89.6481	88.703	96.2718	97.6861
	Q9GZL7	Ribosome biogenesis protein WDR12 OS=Homo sapiens OX=9606 GN=WDR12 PE=1 SV=2	WDR12	0	36	18	93.8467	92.1919	94.7767	112.862	113.561	99.2065	100.484
	Q07666	KH domain-containing, RNA-binding, signal transduction-associated protein 1 OS=Homo sapiens OX=9606 GN=KHDRBS1 PE=1 SV=1	KHDRBS1	0	59	11	103.85	101.853	101.25	99.4172	98.3883	101.068	101.996
	P61421	V-type proton ATPase subunit d 1 OS=Homo sapiens OX=9606 GN=ATP6V0D1 PE=1 SV=1	ATP6V0D1	0	34	13	100.812	101.646	99.2256	81.3546	83.2085	96.8425	96.5432
	Q9NVE7	4'-phosphopantetheine phosphatase OS=Homo sapiens OX=9606 GN=PANK4 PE=1 SV=1	PANK4	0	33	22	98.995	99.2099	100.646	103.242	102.97	97.501	98.3505
	P61106	Ras-related protein Rab-14 OS=Homo sapiens OX=9606 GN=RAB14 PE=1 SV=4	RAB14	0	39	12	98.9893	99.3091	98.5888	96.7592	98.2711	97.4202	98.3885
	P07099	Epoxide hydrolase 1 OS=Homo sapiens OX=9606 GN=EPHX1 PE=1 SV=1	EPHX1	0	35	18	112.857	115.977	112.342	78.6246	80.3594	85.9012	84.8268
	Q9BTV4	Transmembrane protein 43 OS=Homo sapiens OX=9606 GN=TMEM43 PE=1 SV=1	TMEM43	0	36	18	102.37	106.103	104.661	85.4896	85.7339	92.5421	90.2125
	O14777	Kinetochore protein NDC80 homolog OS=Homo sapiens OX=9606 GN=NDC80 PE=1 SV=1	NDC80	0	31	25	99.3671	99.5002	100.522	124.081	123.494	104.291	106.477
	Q13043	Serine/threonine-protein kinase 4 OS=Homo sapiens OX=9606 GN=STK4 PE=1 SV=2	STK4	0	29	12	109.398	110.233	110.536	94.7347	94.4338	90.7622	90.3553
	O43865	S-adenosylhomocysteine hydrolase-like protein 1 OS=Homo sapiens OX=9606 GN=AHCYL1 PE=1 SV=2	AHCYL1	0	39	9	106.118	103.709	105.42	101.256	100.402	97.1318	99.7836
	Q14684	Ribosomal RNA processing protein 1 homolog B OS=Homo sapiens OX=9606 GN=RRP1B PE=1 SV=3	RRP1B	0	34	23	89.6143	87.6654	90.044	112.33	112.415	114.316	114.83
	Q12873	Chromodomain-helicase-DNA-binding protein 3 OS=Homo sapiens OX=9606 GN=CHD3 PE=1 SV=3	CHD3	0	36	7	103.671	106.554	105.068	90.183	90.6251	105.274	106.218
	Q01804	OTU domain-containing protein 4 OS=Homo sapiens OX=9606 GN=OTUD4 PE=1 SV=4	OTUD4	0	32	26	96.0019	96.9651	98.1168	98.9264	98.7907	104.404	105.421
	Q96MW5	Conserved oligomeric Golgi complex subunit 8 OS=Homo sapiens OX=9606 GN=COG8 PE=1 SV=2	COG8	0	30	17	99.6696	99.9846	100.679	95.6751	94.0953	105.108	103.167
	Q96T37	RNA-binding protein 15 OS=Homo sapiens OX=9606 GN=RBM15 PE=1 SV=2	RBM15	0	31	18	100.495	99.8579	100.428	101.727	100.245	105.814	105.38
	Q9Y315	Deoxyribose-phosphate aldolase OS=Homo sapiens OX=9606 GN=DERA PE=1 SV=2	DERA	0	31	16	108.906	109.227	107.611	92.3059	92.2229	89.8375	88.3139
	O75152	Zinc finger CCCH domain-containing protein 11A OS=Homo sapiens OX=9606 GN=ZC3H11A PE=1 SV=3	ZC3H11A	0	35	16	97.5007	95.6109	97.4841	106.636	107.028	103.111	106.392
	Q9H7D7	WD repeat-containing protein 26 OS=Homo sapiens OX=9606 GN=WDR26 PE=1 SV=3	WDR26	0	32	18	108.316	106.835	109.778	94.2028	92.0026	93.344	92.3361
	Q9UIF9	Bromodomain adjacent to zinc finger domain protein 2A OS=Homo sapiens OX=9606 GN=BAZ2A PE=1 SV=4	BAZ2A	0	26	20	99.5847	104.893	102.483	101.345	100.608	104.129	103.908
	O15226	NF-kappa-B-repressing factor OS=Homo sapiens OX=9606 GN=NKRF PE=1 SV=2	NKRF	0	34	26	90.1357	90.9033	90.3748	110.428	111.351	110.437	113.591
	Q6P9B6	MTOR-associated protein MEAK7 OS=Homo sapiens OX=9606 GN=MEAK7 PE=1 SV=2	MEAK7	0	27	12	109.044	109.256	109.128	95.5687	97.5336	85.0188	85.4011
	Q5VV41	Rho guanine nucleotide exchange factor 16 OS=Homo sapiens OX=9606 GN=ARHGEF16 PE=1 SV=1	ARHGEF16	0	31	22	103.289	104.114	101.884	96.6987	95.5847	106.206	105.095
	O95336	6-phosphogluconolactonase OS=Homo sapiens OX=9606 GN=PGLS PE=1 SV=2	PGLS	0	30	12	100.586	97.1745	100.038	90.152	88.1295	101.107	101.049
	P35613	Basigin OS=Homo sapiens OX=9606 GN=BSG PE=1 SV=2	BSG	0	40	12	100.397	100.156	97.7309	102.213	102.712	91.1374	90.6952
	P52594	Arf-GAP domain and FG repeat-containing protein 1 OS=Homo sapiens OX=9606 GN=AGFG1 PE=1 SV=2	AGFG1	0	35	11	105.717	104.052	105.425	100.937	98.6599	98.4252	95.6442
	P55039	Developmentally-regulated GTP-binding protein 2 OS=Homo sapiens OX=9606 GN=DRG2 PE=1 SV=1	DRG2	0	37	15	96.3304	98.3395	97.9507	104.333	104.957	102.587	102.229
	P09543	2',3'-cyclic-nucleotide 3'-phosphodiesterase OS=Homo sapiens OX=9606 GN=CNP PE=1 SV=2	CNP	0	39	16	109.33	108.207	108.78	75.4684	74.1244	105.543	105.785
	Q9ULX6	A-kinase anchor protein 8-like OS=Homo sapiens OX=9606 GN=AKAP8L PE=1 SV=4	AKAP8L	0	30	13	98.2859	101.15	101.854	100.433	99.9356	104.067	105.558
	O14672	Disintegrin and metalloproteinase domain-containing protein 10 OS=Homo sapiens OX=9606 GN=ADAM10 PE=1 SV=1	ADAM10	0	36	22	108.295	107.497	108.854	91.8265	91.3498	101.055	100.59
	P11182	Lipoamide acyltransferase component of branched-chain alpha-keto acid dehydrogenase complex, mitochondrial OS=Homo sapiens OX=9606 GN=DBT PE=1 SV=3	DBT	0	35	16	105.77	106.04	107.333	83.1838	82.7922	95.9972	97.7887
	O95299	NADH dehydrogenase [ubiquinone] 1 alpha subcomplex subunit 10, mitochondrial OS=Homo sapiens OX=9606 GN=NDUFA10 PE=1 SV=1	NDUFA10	0	39	17	101.857	100.459	100.423	91.9229	91.6294	100.221	100.072
	Q14232	Translation initiation factor eIF-2B subunit alpha OS=Homo sapiens OX=9606 GN=EIF2B1 PE=1 SV=1	EIF2B1	0	36	17	96.8498	96.5974	100.78	101.991	105.888	95.9074	97.0935
	Q9H9B4	Sideroflexin-1 OS=Homo sapiens OX=9606 GN=SFXN1 PE=1 SV=4	SFXN1	0	36	12	100.211	99.303	98.0251	96.6845	97.2921	100.595	98.3424
	Q15334	Lethal(2) giant larvae protein homolog 1 OS=Homo sapiens OX=9606 GN=LLGL1 PE=1 SV=3	LLGL1	0	29	16	103.227	104.138	106.867	93.9127	93.649	90.5987	92.0892
	O14964	Hepatocyte growth factor-regulated tyrosine kinase substrate OS=Homo sapiens OX=9606 GN=HGS PE=1 SV=1	HGS	0	46	21	104.742	104.217	103.699	102.176	100.334	94.4207	95.9704
	Q9BVI4	Nucleolar complex protein 4 homolog OS=Homo sapiens OX=9606 GN=NOC4L PE=1 SV=1	NOC4L	0	28	15	99.5705	97.2477	98.9603	105.872	106.518	112.691	110.448
	Q69YH5	Cell division cycle-associated protein 2 OS=Homo sapiens OX=9606 GN=CDCA2 PE=1 SV=2	CDCA2	0	27	21	81.6252	81.1964	82.6087	116.336	116.245	109.783	108.382
	Q92665	28S ribosomal protein S31, mitochondrial OS=Homo sapiens OX=9606 GN=MRPS31 PE=1 SV=3	MRPS31	0	39	19	94.0727	94.5341	95.852	100.572	101.497	103.66	103.125
	Q6N069	N-alpha-acetyltransferase 16, NatA auxiliary subunit OS=Homo sapiens OX=9606 GN=NAA16 PE=1 SV=2	NAA16	0	41	21	98.6578	98.345	101.082	99.2915	99.4217	104.617	105.278
	O00442	RNA 3'-terminal phosphate cyclase OS=Homo sapiens OX=9606 GN=RTCA PE=1 SV=1	RTCA	0	32	13	102.698	102.601	103.733	97.7901	97.7448	89.1973	91.5877
	Q9BXW7	Haloacid dehalogenase-like hydrolase domain-containing 5 OS=Homo sapiens OX=9606 GN=HDHD5 PE=1 SV=1	HDHD5	0	31	11	94.6353	93.5291	94.7018	99.7299	100.734	111.737	112.933
	Q8WVM7	Cohesin subunit SA-1 OS=Homo sapiens OX=9606 GN=STAG1 PE=1 SV=3	STAG1	0	30	12	102.881	106.175	102.722	109.337	106.327	106.648	106.965
	Q9HAV7	GrpE protein homolog 1, mitochondrial OS=Homo sapiens OX=9606 GN=GRPEL1 PE=1 SV=2	GRPEL1	0	46	15	91.7836	89.8862	89.413	105.227	106.462	102.256	101.708
	Q7Z3J2	VPS35 endosomal protein-sorting factor-like OS=Homo sapiens OX=9606 GN=VPS35L PE=1 SV=2	VPS35L	0	34	26	103.634	104.453	105.799	94.95	95.0125	95.8505	95.5972
	Q4KMP7	TBC1 domain family member 10B OS=Homo sapiens OX=9606 GN=TBC1D10B PE=1 SV=3	TBC1D10B	0	29	12	108.076	107.778	107.832	95.5791	92.2599	98.4744	97.8886
	P49903	Selenide, water dikinase 1 OS=Homo sapiens OX=9606 GN=SEPHS1 PE=1 SV=2	SEPHS1	0	30	10	98.5673	99.4512	100.878	107.111	106.722	101.543	101.061
	Q9H0S4	Probable ATP-dependent RNA helicase DDX47 OS=Homo sapiens OX=9606 GN=DDX47 PE=1 SV=1	DDX47	0	27	17	92.8435	91.4161	94.4012	115.805	117.256	113.118	112.939
	Q9Y2W2	WW domain-binding protein 11 OS=Homo sapiens OX=9606 GN=WBP11 PE=1 SV=1	WBP11	0	36	19	92.9251	94.3018	92.6005	107.927	104.368	109.511	112.607
	P62491	Ras-related protein Rab-11A OS=Homo sapiens OX=9606 GN=RAB11A PE=1 SV=3	RAB11A	0	59	2	98.1121	95.3392	100.373	91.2858	90.9789	101.823	103.623
	Q02543	60S ribosomal protein L18a OS=Homo sapiens OX=9606 GN=RPL18A PE=1 SV=2	RPL18A	0	61	15	97.62	101.285	96.6352	105.291	105.141	103.905	102.742
	P20339	Ras-related protein Rab-5A OS=Homo sapiens OX=9606 GN=RAB5A PE=1 SV=2	RAB5A	0	43	8	103.646	99.8322	104.238	94.0602	93.3102	95.2259	96.5894
	Q58FF8	Putative heat shock protein HSP 90-beta 2 OS=Homo sapiens OX=9606 GN=HSP90AB2P PE=1 SV=2	HSP90AB2P	0	165	1	13.2518	14.5725	20.308	223.492	24.1589	167.933	194.792
	Q9NRG9	Aladin OS=Homo sapiens OX=9606 GN=AAAS PE=1 SV=1	AAAS	0	24	15	94.1839	94.3876	93.3658	108.326	109.926	111.012	109.423
	Q9NYV4	Cyclin-dependent kinase 12 OS=Homo sapiens OX=9606 GN=CDK12 PE=1 SV=2	CDK12	0	29	17	95.712	95.8027	99.124	102.908	104.209	103.664	105.806
	Q7Z434	Mitochondrial antiviral-signaling protein OS=Homo sapiens OX=9606 GN=MAVS PE=1 SV=2	MAVS	0	30	16	122.197	121.397	123.082	75.9676	75.6987	83.7228	85.1597
	Q7Z2K6	Endoplasmic reticulum metallopeptidase 1 OS=Homo sapiens OX=9606 GN=ERMP1 PE=1 SV=2	ERMP1	0	29	16	97.1566	99.8159	98.5032	94.5187	92.5202	98.3866	99.7858
	P61313	60S ribosomal protein L15 OS=Homo sapiens OX=9606 GN=RPL15 PE=1 SV=2	RPL15	0	55	12	106.885	104.644	100.275	101.319	106.453	103.181	100.222
	P07686	Beta-hexosaminidase subunit beta OS=Homo sapiens OX=9606 GN=HEXB PE=1 SV=3	HEXB	0	39	19	96.3586	98.5397	96.1463	98.6146	99.599	96.2239	96.6301
	P54709	Sodium/potassium-transporting ATPase subunit beta-3 OS=Homo sapiens OX=9606 GN=ATP1B3 PE=1 SV=1	ATP1B3	0	49	13	105.588	106.426	105.026	100.429	100.514	96.0684	96.8301
	Q99848	Probable rRNA-processing protein EBP2 OS=Homo sapiens OX=9606 GN=EBNA1BP2 PE=1 SV=2	EBNA1BP2	0	38	18	96.7363	96.5604	96.1832	114.195	113.447	107.809	108.464
	P20674	Cytochrome c oxidase subunit 5A, mitochondrial OS=Homo sapiens OX=9606 GN=COX5A PE=1 SV=2	COX5A	0	52	8	96.6449	98.3111	95.1589	99.354	97.0093	102.48	103.605
	Q9Y5Y2	Cytosolic Fe-S cluster assembly factor NUBP2 OS=Homo sapiens OX=9606 GN=NUBP2 PE=1 SV=1	NUBP2	0	31	10	98.9051	99.4194	101.75	99.3162	99.912	98.0707	98.4017
	P10412	Histone H1.4 OS=Homo sapiens OX=9606 GN=H1-4 PE=1 SV=2	H1-4	0	118	4	110.114	103.744	97.23	115.102	109.048	115.916	113.974
	P06280	Alpha-galactosidase A OS=Homo sapiens OX=9606 GN=GLA PE=1 SV=1	GLA	0	29	13	95.2663	93.8772	94.8395	105.71	104.186	101.3	101.634
	A8MXV4	Nucleoside diphosphate-linked moiety X motif 19 OS=Homo sapiens OX=9606 GN=NUDT19 PE=1 SV=1	NUDT19	0	34	11	99.049	99.2075	100.567	89.0621	86.6121	106.957	105.855
	P36542	ATP synthase subunit gamma, mitochondrial OS=Homo sapiens OX=9606 GN=ATP5F1C PE=1 SV=1	ATP5F1C	0	58	16	97.871	96.6875	95.0449	91.3689	95.6313	101.42	101.932
	Q49A26	Putative oxidoreductase GLYR1 OS=Homo sapiens OX=9606 GN=GLYR1 PE=1 SV=4	GLYR1	0	29	15	97.8821	97.8953	98.6589	95.6275	95.7507	100.854	100.378
	P30626	Sorcin OS=Homo sapiens OX=9606 GN=SRI PE=1 SV=1	SRI	0	56	13	101.479	101.935	99.0506	93.4477	91.5373	102.179	100.424
	Q96HY7	Probable 2-oxoglutarate dehydrogenase E1 component DHKTD1, mitochondrial OS=Homo sapiens OX=9606 GN=DHTKD1 PE=1 SV=2	DHTKD1	0	31	17	114.297	112.448	117.168	84.505	82.6623	89.056	88.1303
	P53367	Arfaptin-1 OS=Homo sapiens OX=9606 GN=ARFIP1 PE=1 SV=2	ARFIP1	0	33	17	99.2976	96.7126	99.8938	99.2574	99.4891	100.925	101.446
	Q9UJW0	Dynactin subunit 4 OS=Homo sapiens OX=9606 GN=DCTN4 PE=1 SV=1	DCTN4	0	27	14	102.511	105.183	102.94	97.4421	97.5789	99.7317	97.9764
	Q8IYI6	Exocyst complex component 8 OS=Homo sapiens OX=9606 GN=EXOC8 PE=1 SV=2	EXOC8	0	32	18	108.366	107.911	105.496	92.2418	93.9377	94.7485	93.5157
	Q99614	Tetratricopeptide repeat protein 1 OS=Homo sapiens OX=9606 GN=TTC1 PE=1 SV=1	TTC1	0	44	15	98.8864	97.7805	97.0563	108.643	108.462	100.346	102.621
	Q7Z5L9	Interferon regulatory factor 2-binding protein 2 OS=Homo sapiens OX=9606 GN=IRF2BP2 PE=1 SV=2	IRF2BP2	0	26	9	93.5543	96.0243	94.2166	113.941	111.406	110.059	108.913
	P04439	HLA class I histocompatibility antigen, A alpha chain OS=Homo sapiens OX=9606 GN=HLA-A PE=1 SV=2	HLA-A	0	34	9	95.3135	96.7968	94.0201	87.3027	86.9474	106.608	107.006
	Q9Y4F1	FERM, ARHGEF and pleckstrin domain-containing protein 1 OS=Homo sapiens OX=9606 GN=FARP1 PE=1 SV=1	FARP1	0	26	16	108.557	109.404	110.266	81.7808	81.1474	93.2492	94.9819
	Q8N7H5	RNA polymerase II-associated factor 1 homolog OS=Homo sapiens OX=9606 GN=PAF1 PE=1 SV=2	PAF1	0	34	17	94.2943	94.0841	95.1351	105.641	105.747	106.854	108.168
	Q15428	Splicing factor 3A subunit 2 OS=Homo sapiens OX=9606 GN=SF3A2 PE=1 SV=2	SF3A2	0	32	13	101.698	100.544	99.767	103.557	100.552	106.889	102.772
	Q5T8P6	RNA-binding protein 26 OS=Homo sapiens OX=9606 GN=RBM26 PE=1 SV=3	RBM26	0	37	25	100.563	100.46	101.337	102.706	102.103	105.416	107.747
	Q5TFE4	5'-nucleotidase domain-containing protein 1 OS=Homo sapiens OX=9606 GN=NT5DC1 PE=1 SV=1	NT5DC1	0	36	15	94.1784	93.6569	95.5189	109.09	108.818	109.373	109.648
	Q96L92	Sorting nexin-27 OS=Homo sapiens OX=9606 GN=SNX27 PE=1 SV=2	SNX27	0	29	20	101.002	100.766	101.613	103.599	103.143	104.683	104.144
	Q3YEC7	Rab-like protein 6 OS=Homo sapiens OX=9606 GN=RABL6 PE=1 SV=2	RABL6	0	32	19	99.5518	100.554	99.8116	95.6306	95.6277	101.493	101.34
	P30085	UMP-CMP kinase OS=Homo sapiens OX=9606 GN=CMPK1 PE=1 SV=3	CMPK1	0	45	11	102.15	106.457	101.629	89.1433	88.2376	99.6057	100.829
	P13995	Bifunctional methylenetetrahydrofolate dehydrogenase/cyclohydrolase, mitochondrial OS=Homo sapiens OX=9606 GN=MTHFD2 PE=1 SV=2	MTHFD2	0	31	11	93.5361	91.539	93.8462	118.253	119.544	111.544	113.352
	Q96RE7	Nucleus accumbens-associated protein 1 OS=Homo sapiens OX=9606 GN=NACC1 PE=1 SV=1	NACC1	0	29	17	106.524	108.573	106.143	90.0151	89.814	93.4408	93.6664
	Q9Y6W5	Wiskott-Aldrich syndrome protein family member 2 OS=Homo sapiens OX=9606 GN=WASF2 PE=1 SV=3	WASF2	0	28	12	106.348	111.02	105.007	91.1568	89.0628	96.1494	94.1997
	P43487	Ran-specific GTPase-activating protein OS=Homo sapiens OX=9606 GN=RANBP1 PE=1 SV=1	RANBP1	0	51	9	100.799	98.0971	97.8556	110.917	117.143	102.821	102.562
	O00443	Phosphatidylinositol 4-phosphate 3-kinase C2 domain-containing subunit alpha OS=Homo sapiens OX=9606 GN=PIK3C2A PE=1 SV=2	PIK3C2A	0	36	31	97.7459	97.4638	98.8195	108.001	106.339	106.988	105.93
	Q5VZ89	DENN domain-containing protein 4C OS=Homo sapiens OX=9606 GN=DENND4C PE=1 SV=3	DENND4C	0	30	25	104.739	107.442	105.899	94.5291	100.411	98.1315	97.4779
	Q9ULK4	Mediator of RNA polymerase II transcription subunit 23 OS=Homo sapiens OX=9606 GN=MED23 PE=1 SV=2	MED23	0	29	20	93.1106	91.0104	96.3099	98.6208	99.274	105.287	104.426
	O00178	GTP-binding protein 1 OS=Homo sapiens OX=9606 GN=GTPBP1 PE=1 SV=3	GTPBP1	0	28	15	101.335	102.377	102.63	95.2315	96.4326	99.0282	99.9674
	Q9NUQ8	ATP-binding cassette sub-family F member 3 OS=Homo sapiens OX=9606 GN=ABCF3 PE=1 SV=2	ABCF3	0	34	21	98.0175	98.3399	98.9742	100.397	102.43	101.623	101.699
	P46926	Glucosamine-6-phosphate isomerase 1 OS=Homo sapiens OX=9606 GN=GNPDA1 PE=1 SV=1	GNPDA1	0	31	10	95.9862	94.0756	95.7587	101.452	104.331	107.908	104.472
	Q9UKM9	RNA-binding protein Raly OS=Homo sapiens OX=9606 GN=RALY PE=1 SV=1	RALY	0	42	17	117.234	117.334	114.874	90.4931	92.0035	92.6083	90.305
	Q13123	Protein Red OS=Homo sapiens OX=9606 GN=IK PE=1 SV=3	IK	0	36	22	95.1524	95.0572	94.7994	107.721	107.072	107.336	110.706
	O00170	AH receptor-interacting protein OS=Homo sapiens OX=9606 GN=AIP PE=1 SV=2	AIP	0	34	17	112.003	109.99	110.181	107.962	107.543	88.5585	88.2472
	Q969Z0	FAST kinase domain-containing protein 4 OS=Homo sapiens OX=9606 GN=TBRG4 PE=1 SV=1	TBRG4	0	29	16	92.6146	90.3739	90.8941	108.002	108.497	103.109	103.167
	Q12792	Twinfilin-1 OS=Homo sapiens OX=9606 GN=TWF1 PE=1 SV=3	TWF1	0	37	10	101.083	98.8368	101.545	95.5438	96.4648	100.991	100.088
	Q6IBS0	Twinfilin-2 OS=Homo sapiens OX=9606 GN=TWF2 PE=1 SV=2	TWF2	0	30	12	98.5298	97.4512	98.7482	95.2242	97.6942	102.661	102.572
	O95232	Luc7-like protein 3 OS=Homo sapiens OX=9606 GN=LUC7L3 PE=1 SV=2	LUC7L3	0	43	16	96.3858	96.7604	97.8991	102.839	101.735	106.716	109.388
	Q86TU7	Actin-histidine N-methyltransferase OS=Homo sapiens OX=9606 GN=SETD3 PE=1 SV=1	SETD3	0	35	20	95.1851	95.475	97.9457	101.294	102.432	105.642	105.558
	Q9UH65	Switch-associated protein 70 OS=Homo sapiens OX=9606 GN=SWAP70 PE=1 SV=1	SWAP70	0	32	23	104.762	103.989	104.82	93.2997	91.5521	95.6181	97.7562
	Q96DI7	U5 small nuclear ribonucleoprotein 40 kDa protein OS=Homo sapiens OX=9606 GN=SNRNP40 PE=1 SV=1	SNRNP40	0	26	14	99.3292	99.1565	100.321	105.51	104.473	106.37	106.528
	Q16706	Alpha-mannosidase 2 OS=Homo sapiens OX=9606 GN=MAN2A1 PE=1 SV=2	MAN2A1	0	34	24	91.4432	94.4825	94.7837	103.332	102.181	105.554	105.358
	O75844	CAAX prenyl protease 1 homolog OS=Homo sapiens OX=9606 GN=ZMPSTE24 PE=1 SV=2	ZMPSTE24	0	42	14	89.4232	95.471	90.7329	98.8876	100.566	104.949	103.947
	Q9Y6W3	Calpain-7 OS=Homo sapiens OX=9606 GN=CAPN7 PE=1 SV=1	CAPN7	0	32	21	100.917	102.473	103.379	97.0861	98.3427	103.383	103.042
	P98194	Calcium-transporting ATPase type 2C member 1 OS=Homo sapiens OX=9606 GN=ATP2C1 PE=1 SV=3	ATP2C1	0	27	18	101.203	102.84	102.45	92.8241	92.2893	100.946	102.35
	O60825	6-phosphofructo-2-kinase/fructose-2,6-bisphosphatase 2 OS=Homo sapiens OX=9606 GN=PFKFB2 PE=1 SV=2	PFKFB2	0	36	16	78.2885	77.615	80.1341	106.895	109.146	105.53	105.522
	P62263	40S ribosomal protein S14 OS=Homo sapiens OX=9606 GN=RPS14 PE=1 SV=3	RPS14	0	41	10	97.6363	97.3501	97.3501	104.443	105.982	107.348	104.923
	Q13188	Serine/threonine-protein kinase 3 OS=Homo sapiens OX=9606 GN=STK3 PE=1 SV=2	STK3	0	28	11	108.247	107.363	108.684	120.665	119.136	77.1068	77.3708
	Q9NVU7	Protein SDA1 homolog OS=Homo sapiens OX=9606 GN=SDAD1 PE=1 SV=3	SDAD1	0	35	21	97.9026	97.5473	99.4015	107.23	107.353	107.248	107.899
	P52735	Guanine nucleotide exchange factor VAV2 OS=Homo sapiens OX=9606 GN=VAV2 PE=1 SV=2	VAV2	0	31	23	110.136	108.435	109.534	94.3219	95.3919	96.1706	96.1804
	Q9HB71	Calcyclin-binding protein OS=Homo sapiens OX=9606 GN=CACYBP PE=1 SV=2	CACYBP	0	44	15	97.6854	94.0925	93.8031	124.706	129.503	101.556	101.373
	P0CG47	Polyubiquitin-B OS=Homo sapiens OX=9606 GN=UBB PE=1 SV=1	UBB	0	101	1	91.1786	85.978	92.3145	97.2488	103.692	101.935	107.118
	Q9BQ39	ATP-dependent RNA helicase DDX50 OS=Homo sapiens OX=9606 GN=DDX50 PE=1 SV=1	DDX50	0	37	20	101.727	101.802	100.884	113.029	113.627	106.117	107.257
	Q9Y4R8	Telomere length regulation protein TEL2 homolog OS=Homo sapiens OX=9606 GN=TELO2 PE=1 SV=2	TELO2	0	25	14	98.5745	99.6123	99.2751	110.55	109.474	96.9387	97.6775
	Q9UNN5	FAS-associated factor 1 OS=Homo sapiens OX=9606 GN=FAF1 PE=1 SV=2	FAF1	0	32	19	106.872	107.244	108.557	101.122	101.081	98.9538	97.9404
	Q92688	Acidic leucine-rich nuclear phosphoprotein 32 family member B OS=Homo sapiens OX=9606 GN=ANP32B PE=1 SV=1	ANP32B	0	63	6	98.1359	98.6802	95.7626	107.124	105.906	104.577	105.115
	Q9UN37	Vacuolar protein sorting-associated protein 4A OS=Homo sapiens OX=9606 GN=VPS4A PE=1 SV=1	VPS4A	0	33	17	97.6566	97.7199	97.2589	108.715	101.445	96.6402	97.859
	O60885	Bromodomain-containing protein 4 OS=Homo sapiens OX=9606 GN=BRD4 PE=1 SV=2	BRD4	0	33	18	101.606	99.8205	101.611	105.056	105.35	108.205	111.784
	Q5T0W9	Protein FAM83B OS=Homo sapiens OX=9606 GN=FAM83B PE=1 SV=1	FAM83B	0	35	27	100.402	101.591	101.46	103.563	103.119	99.0612	100.452
	Q14146	Unhealthy ribosome biogenesis protein 2 homolog OS=Homo sapiens OX=9606 GN=URB2 PE=1 SV=2	URB2	0	30	26	97.1071	96.2497	98.7472	106.305	106.821	105.445	105.666
	Q8NBU5	Outer mitochondrial transmembrane helix translocase OS=Homo sapiens OX=9606 GN=ATAD1 PE=1 SV=1	ATAD1	0	34	14	87.6103	89.4646	91.5842	98.946	100.842	105.569	106.15
	O43663	Protein regulator of cytokinesis 1 OS=Homo sapiens OX=9606 GN=PRC1 PE=1 SV=2	PRC1	0	32	21	86.0054	85.3547	87.4967	108.589	111.163	102.915	106.178
	Q15291	Retinoblastoma-binding protein 5 OS=Homo sapiens OX=9606 GN=RBBP5 PE=1 SV=2	RBBP5	0	27	15	97.1034	99.269	97.8462	100.752	100.623	103.383	104.802
	Q14257	Reticulocalbin-2 OS=Homo sapiens OX=9606 GN=RCN2 PE=1 SV=1	RCN2	0	31	13	99.9762	106.887	99.5825	91.7237	88.7082	100.814	99.5468
	Q9BXS5	AP-1 complex subunit mu-1 OS=Homo sapiens OX=9606 GN=AP1M1 PE=1 SV=3	AP1M1	0	40	17	98.8967	99.4411	101.159	102.581	106.38	96.3568	97.0082
	O75608	Acyl-protein thioesterase 1 OS=Homo sapiens OX=9606 GN=LYPLA1 PE=1 SV=1	LYPLA1	0	44	9	101.675	101.022	99.1933	98.5719	100.835	94.933	97.9403
	Q9NVH1	DnaJ homolog subfamily C member 11 OS=Homo sapiens OX=9606 GN=DNAJC11 PE=1 SV=2	DNAJC11	0	33	17	91.8551	95.7922	94.0696	97.5688	99.5625	104.775	107.467
	Q96IZ0	PRKC apoptosis WT1 regulator protein OS=Homo sapiens OX=9606 GN=PAWR PE=1 SV=1	PAWR	0	23	10	100.986	100.307	104.24	104.059	102.021	102.307	106.687
	Q9NP81	Serine--tRNA ligase, mitochondrial OS=Homo sapiens OX=9606 GN=SARS2 PE=1 SV=1	SARS2	0	30	19	103.28	105.398	103.765	95.3163	95.9053	100.108	99.8089
	Q9GZZ9	Ubiquitin-like modifier-activating enzyme 5 OS=Homo sapiens OX=9606 GN=UBA5 PE=1 SV=1	UBA5	0	32	13	97.2802	96.973	96.8559	105.957	105.241	100.873	100.885
	O75676	Ribosomal protein S6 kinase alpha-4 OS=Homo sapiens OX=9606 GN=RPS6KA4 PE=1 SV=1	RPS6KA4	0	30	21	92.1414	91.1068	91.8086	132.608	134.419	98.5456	97.973
	O14647	Chromodomain-helicase-DNA-binding protein 2 OS=Homo sapiens OX=9606 GN=CHD2 PE=1 SV=2	CHD2	0	34	23	107.152	106.469	108.555	94.1969	93.4343	95.6423	95.9159
	P62249	40S ribosomal protein S16 OS=Homo sapiens OX=9606 GN=RPS16 PE=1 SV=2	RPS16	0	66	18	104.349	102.684	98.8461	105.447	108.177	100.719	98.0204
	Q8NCA5	Protein FAM98A OS=Homo sapiens OX=9606 GN=FAM98A PE=1 SV=2	FAM98A	0	29	7	97.0706	95.4894	95.7898	111.41	111.172	100.03	97.4521
	Q6YP21	Kynurenine--oxoglutarate transaminase 3 OS=Homo sapiens OX=9606 GN=KYAT3 PE=1 SV=1	KYAT3	0	28	17	111.495	111.634	114.053	81.2267	81.9764	91.297	90.7222
	Q0VDF9	Heat shock 70 kDa protein 14 OS=Homo sapiens OX=9606 GN=HSPA14 PE=1 SV=1	HSPA14	0	28	19	101.661	101.646	100.201	106.391	108.578	104.77	103.786
	O75330	Hyaluronan mediated motility receptor OS=Homo sapiens OX=9606 GN=HMMR PE=1 SV=2	HMMR	0	31	22	77.0163	77.5257	78.4993	105.088	104.782	92.5232	94.3718
	Q01081	Splicing factor U2AF 35 kDa subunit OS=Homo sapiens OX=9606 GN=U2AF1 PE=1 SV=3	U2AF1	0	33	7	96.4464	98.7752	100.954	101.122	99.5082	107.991	108.146
	Q14678	KN motif and ankyrin repeat domain-containing protein 1 OS=Homo sapiens OX=9606 GN=KANK1 PE=1 SV=3	KANK1	0	28	23	97.6744	96.6995	100.956	106.258	103.815	105.328	106.656
	P55327	Tumor protein D52 OS=Homo sapiens OX=9606 GN=TPD52 PE=1 SV=2	TPD52	0	32	11	104.953	102.518	101.283	105.426	103.663	96.0634	98.9989
	Q4V328	GRIP1-associated protein 1 OS=Homo sapiens OX=9606 GN=GRIPAP1 PE=1 SV=2	GRIPAP1	0	25	18	101.998	101.674	103.991	86.8004	87.0118	99.0807	101.048
	Q15257	Serine/threonine-protein phosphatase 2A activator OS=Homo sapiens OX=9606 GN=PTPA PE=1 SV=3	PTPA	0	34	16	108.479	109.584	108.794	92.5573	93.2942	97.2577	94.5927
	Q96AC1	Fermitin family homolog 2 OS=Homo sapiens OX=9606 GN=FERMT2 PE=1 SV=1	FERMT2	0	28	14	107.532	107.125	111.642	90.2947	90.7533	94.3523	93.9811
	P16403	Histone H1.2 OS=Homo sapiens OX=9606 GN=H1-2 PE=1 SV=2	H1-2	0	110	6	111.765	105.501	100.43	118.759	111.475	120.365	118.624
	Q6YHU6	Thyroid adenoma-associated protein OS=Homo sapiens OX=9606 GN=THADA PE=1 SV=1	THADA	0	34	29	94.1822	95.4388	96.6134	110.333	109.47	101.256	100.445
	P41227	N-alpha-acetyltransferase 10 OS=Homo sapiens OX=9606 GN=NAA10 PE=1 SV=1	NAA10	0	28	13	98.9862	98.0655	97.5538	108.724	109.62	101.955	103.09
	Q16718	NADH dehydrogenase [ubiquinone] 1 alpha subcomplex subunit 5 OS=Homo sapiens OX=9606 GN=NDUFA5 PE=1 SV=3	NDUFA5	0	31	9	94.6241	95.4241	95.382	100.506	95.8746	103.269	101.229
	P32119	Peroxiredoxin-2 OS=Homo sapiens OX=9606 GN=PRDX2 PE=1 SV=5	PRDX2	0	57	11	117.274	114.149	111.529	81.8124	93.5561	97.944	96.5991
	P31749	RAC-alpha serine/threonine-protein kinase OS=Homo sapiens OX=9606 GN=AKT1 PE=1 SV=2	AKT1	0	35	12	99.6497	102.404	103.235	91.4244	91.22	97.1295	99.093
	Q92783	Signal transducing adapter molecule 1 OS=Homo sapiens OX=9606 GN=STAM PE=1 SV=3	STAM	0	29	13	104.259	104.485	104.801	100.867	102.29	93.18	94.5475
	P51692	Signal transducer and activator of transcription 5B OS=Homo sapiens OX=9606 GN=STAT5B PE=1 SV=2	STAT5B	0	25	16	100.033	100.151	100.778	93.8068	97.3792	102.448	102.744
	Q7Z3T8	Zinc finger FYVE domain-containing protein 16 OS=Homo sapiens OX=9606 GN=ZFYVE16 PE=1 SV=3	ZFYVE16	0	36	23	98.9582	97.4143	100.258	104.454	103.933	103.03	104.188
	Q99567	Nuclear pore complex protein Nup88 OS=Homo sapiens OX=9606 GN=NUP88 PE=1 SV=2	NUP88	0	32	17	97.9027	96.9027	98.7948	103.497	103.738	102.302	103.831
	O00186	Syntaxin-binding protein 3 OS=Homo sapiens OX=9606 GN=STXBP3 PE=1 SV=2	STXBP3	0	32	21	105.8	104.664	104.694	89.3498	89.0675	92.6854	96.0363
	O95104	SR-related and CTD-associated factor 4 OS=Homo sapiens OX=9606 GN=SCAF4 PE=1 SV=3	SCAF4	0	28	13	94.7124	94.1087	96.4818	105.905	103.586	109.863	110.841
	Q92544	Transmembrane 9 superfamily member 4 OS=Homo sapiens OX=9606 GN=TM9SF4 PE=1 SV=2	TM9SF4	0	31	14	109.601	110.668	111.215	83.497	83.8272	97.5734	96.6637
	Q9P206	Uncharacterized protein KIAA1522 OS=Homo sapiens OX=9606 GN=KIAA1522 PE=1 SV=2	KIAA1522	0	26	17	103.141	101.612	102.215	94.6894	91.2855	109.793	103.979
	P49711	Transcriptional repressor CTCF OS=Homo sapiens OX=9606 GN=CTCF PE=1 SV=1	CTCF	0	31	20	102.397	101.555	101.762	108.64	98.9987	116.635	109.649
	P32455	Guanylate-binding protein 1 OS=Homo sapiens OX=9606 GN=GBP1 PE=1 SV=2	GBP1	0	31	14	123.017	124.012	122.636	70.7647	70.6032	85.379	87.1015
	Q9P2I0	Cleavage and polyadenylation specificity factor subunit 2 OS=Homo sapiens OX=9606 GN=CPSF2 PE=1 SV=2	CPSF2	0	26	18	95.0372	96.6591	97.3215	100.524	100.32	103.439	103.76
	Q9NUJ1	Palmitoyl-protein thioesterase ABHD10, mitochondrial OS=Homo sapiens OX=9606 GN=ABHD10 PE=1 SV=1	ABHD10	0	33	11	101.554	99.1918	101.774	92.2269	94.2732	103.621	101.21
	P78346	Ribonuclease P protein subunit p30 OS=Homo sapiens OX=9606 GN=RPP30 PE=1 SV=1	RPP30	0	27	11	94.5266	95.7353	96.2938	109.585	111.532	103.557	106.6
	P55957	BH3-interacting domain death agonist OS=Homo sapiens OX=9606 GN=BID PE=1 SV=1	BID	0	44	9	102.869	103.768	104.918	93.028	92.3094	99.8389	103.216
	P19404	NADH dehydrogenase [ubiquinone] flavoprotein 2, mitochondrial OS=Homo sapiens OX=9606 GN=NDUFV2 PE=1 SV=2	NDUFV2	0	38	14	104.995	104.491	102.951	91.5856	94.9401	97.7601	98.6169
	Q9BVG4	Protein PBDC1 OS=Homo sapiens OX=9606 GN=PBDC1 PE=1 SV=1	PBDC1	0	36	16	100.259	97.061	98.9959	102.764	107.775	94.2708	95.2188
	Q8WWK9	Cytoskeleton-associated protein 2 OS=Homo sapiens OX=9606 GN=CKAP2 PE=1 SV=1	CKAP2	0	33	21	78.3329	78.4323	79.2176	91.6046	90.9952	88.8135	88.3434
	O15382	Branched-chain-amino-acid aminotransferase, mitochondrial OS=Homo sapiens OX=9606 GN=BCAT2 PE=1 SV=2	BCAT2	0	33	14	112.866	111.761	112.129	79.8876	79.8123	97.4348	94.4399
	Q9UGP4	LIM domain-containing protein 1 OS=Homo sapiens OX=9606 GN=LIMD1 PE=1 SV=1	LIMD1	0	21	12	105.727	104.141	104.782	100.529	100.211	105.87	103.042
	Q9NXV6	CDKN2A-interacting protein OS=Homo sapiens OX=9606 GN=CDKN2AIP PE=1 SV=3	CDKN2AIP	0	25	16	95.6472	94.3128	96.2206	101.359	101.761	103.296	101.86
	Q9UKN8	General transcription factor 3C polypeptide 4 OS=Homo sapiens OX=9606 GN=GTF3C4 PE=1 SV=2	GTF3C4	0	33	25	94.3487	98.0283	96.2462	106.889	106.157	106.96	108.856
	Q9NXC5	GATOR complex protein MIOS OS=Homo sapiens OX=9606 GN=MIOS PE=1 SV=2	MIOS	0	30	23	94.7085	96.4672	98.2048	99.725	99.7607	102.233	100.786
	Q6ZXV5	Protein O-mannosyl-transferase TMTC3 OS=Homo sapiens OX=9606 GN=TMTC3 PE=1 SV=2	TMTC3	0	31	19	99.3511	100.353	101.31	88.5834	88.5194	98.4395	99.4943
	Q9UIJ7	GTP:AMP phosphotransferase AK3, mitochondrial OS=Homo sapiens OX=9606 GN=AK3 PE=1 SV=4	AK3	0	38	16	96.2883	95.7877	96.5566	94.2937	94.5938	94.7211	95.1935
	P48047	ATP synthase subunit O, mitochondrial OS=Homo sapiens OX=9606 GN=ATP5PO PE=1 SV=1	ATP5PO	0	51	11	99.2399	96.6228	96.2278	92.3658	92.9547	105.494	104.345
	Q53H12	Acylglycerol kinase, mitochondrial OS=Homo sapiens OX=9606 GN=AGK PE=1 SV=2	AGK	0	29	16	95.1606	95.484	94.149	94.0726	94.1315	98.8672	103.439
	Q5JSZ5	Protein PRRC2B OS=Homo sapiens OX=9606 GN=PRRC2B PE=1 SV=2	PRRC2B	0	34	23	96.5777	101.279	97.8755	99.5469	96.5365	105.81	104.266
	P45984	Mitogen-activated protein kinase 9 OS=Homo sapiens OX=9606 GN=MAPK9 PE=1 SV=2	MAPK9	0	31	14	112.668	112.617	114.595	82.0082	91.5189	104.53	105.293
	Q9P0V9	Septin-10 OS=Homo sapiens OX=9606 GN=SEPTIN10 PE=1 SV=2	SEPTIN10	0	30	10	101.313	105.45	108.996	98.9759	99.4976	91.8343	92.65
	P05165	Propionyl-CoA carboxylase alpha chain, mitochondrial OS=Homo sapiens OX=9606 GN=PCCA PE=1 SV=4	PCCA	0	29	17	112.224	112.604	113.266	75.8182	75.5941	98.0465	99.2569
	Q9NTJ5	Phosphatidylinositol-3-phosphatase SAC1 OS=Homo sapiens OX=9606 GN=SACM1L PE=1 SV=2	SACM1L	0	29	21	96.4298	95.1942	97.8202	97.6865	99.1887	104.026	101.49
	Q8WZA9	Immunity-related GTPase family Q protein OS=Homo sapiens OX=9606 GN=IRGQ PE=1 SV=1	IRGQ	0	30	16	99.8938	99.8442	99.4717	97.9831	97.5382	100.815	100.395
	Q9UHP3	Ubiquitin carboxyl-terminal hydrolase 25 OS=Homo sapiens OX=9606 GN=USP25 PE=1 SV=4	USP25	0	28	21	101.291	101.013	102.847	96.059	95.9163	95.35	97.0927
	P07858	Cathepsin B OS=Homo sapiens OX=9606 GN=CTSB PE=1 SV=3	CTSB	0	51	10	104.775	109.091	104.231	86.992	89.0519	86.5308	87.5632
	P67870	Casein kinase II subunit beta OS=Homo sapiens OX=9606 GN=CSNK2B PE=1 SV=1	CSNK2B	0	42	9	97.0905	98.7125	98.6177	101.745	99.3299	100.713	104.085
	Q9H3P2	Negative elongation factor A OS=Homo sapiens OX=9606 GN=NELFA PE=1 SV=3	NELFA	0	29	16	96.753	95.8014	97.6229	107.424	104.68	106.22	107.435
	Q8N335	Glycerol-3-phosphate dehydrogenase 1-like protein OS=Homo sapiens OX=9606 GN=GPD1L PE=1 SV=1	GPD1L	0	40	20	103.603	102.968	101.912	88.2018	92.7655	107.357	104.986
	P28799	Progranulin OS=Homo sapiens OX=9606 GN=GRN PE=1 SV=2	GRN	0	32	13	96.8175	95.26	96.2336	79.7232	74.2936	101.743	100.975
	Q9NY61	Protein AATF OS=Homo sapiens OX=9606 GN=AATF PE=1 SV=1	AATF	0	29	16	96.4693	95.8185	98.3059	109.092	106.811	107.389	110.745
	P21127	Cyclin-dependent kinase 11B OS=Homo sapiens OX=9606 GN=CDK11B PE=1 SV=4	CDK11B	0	34	2	95.3729	92.6809	94.5623	112.135	111.584	106.699	108
	Q69YQ0	Cytospin-A OS=Homo sapiens OX=9606 GN=SPECC1L PE=1 SV=2	SPECC1L	0	32	26	97.9388	99.3729	99.3638	99.2704	98.2875	100.839	102.293
	P48735	Isocitrate dehydrogenase [NADP], mitochondrial OS=Homo sapiens OX=9606 GN=IDH2 PE=1 SV=2	IDH2	0	36	18	125.982	125.094	125.05	71.455	70.3697	79.106	78.7781
	Q9Y2D5	A-kinase anchor protein 2 OS=Homo sapiens OX=9606 GN=AKAP2 PE=1 SV=3	AKAP2	0	26	18	103.858	104.514	105.081	112.667	113.488	80.5736	81.8789
	Q93074	Mediator of RNA polymerase II transcription subunit 12 OS=Homo sapiens OX=9606 GN=MED12 PE=1 SV=4	MED12	0	30	19	90.1067	90.6903	92.8236	102.007	100.818	109.418	111.212
	P16070	CD44 antigen OS=Homo sapiens OX=9606 GN=CD44 PE=1 SV=3	CD44	0	43	10	101.219	101.097	98.3259	99.0408	98.8287	88.6127	90.8409
	Q9UIW2	Plexin-A1 OS=Homo sapiens OX=9606 GN=PLXNA1 PE=1 SV=3	PLXNA1	0	35	16	91.8422	93.4369	94.1163	87.4249	87.4039	90.5898	93.1801
	Q96JB5	CDK5 regulatory subunit-associated protein 3 OS=Homo sapiens OX=9606 GN=CDK5RAP3 PE=1 SV=2	CDK5RAP3	0	31	15	100.202	100.395	101.699	96.4704	95.8501	90.374	89.2392
	A0A1B0GUS4	Ubiquitin-conjugating enzyme E2 L5 OS=Homo sapiens OX=9606 GN=UBE2L5 PE=2 SV=1	UBE2L5	0	65	1	99.0667	99.6022	100.566	101.584	92.614	99.1336	102.065
	P23193	Transcription elongation factor A protein 1 OS=Homo sapiens OX=9606 GN=TCEA1 PE=1 SV=2	TCEA1	0	31	16	108.321	108.277	105.69	100.78	106.431	101.081	105.065
	Q13107	Ubiquitin carboxyl-terminal hydrolase 4 OS=Homo sapiens OX=9606 GN=USP4 PE=1 SV=3	USP4	0	31	17	103.09	102.095	103.714	99.6445	98.7272	101.335	101.695
[truncated: 6,576 more rows]

## Sheet: Suppl Table 2
Supplementary Table 2. Mass spectrometry phospho proteome profiling in MCF10A p53mutant clones with FBXW7 mutations.
Annotated Sequence	# Proteins	# PSMs	Master Protein Accessions	Positions in Master Proteins	Modifications in Master Proteins	Gene name	MCF10A p53mutant - 1	MCF10A p53mutant - 2	MCF10A p53mutant - 3	MCF10A FBXW7-17 - 1	MCF10A FBXW7-17 - 2	MCF10A FBXW7-24 - 1	MCF10A FBXW7-24 - 2	Log2(FBXW7-F17/PT)	Log2(FBXW7-F24/PT)
[K].SPSGPFCTPQSPVSLAQEGTAQIWK.[R]	1	2	O14924	O14924 [1294-1318]	O14924 1xPhospho [S1304(99.2)]	RGS12	163.313	158.456	140.546	49.4796	79.5317	98.9592	84.9957	-1.25642	-0.744564
[K].QSDSVKGK.[R]	1	1	P84101	P84101 [18-25]	P84101 1xPhospho [S21(100)]	SERF2	165.258	134.742	132.163	59.384	91.8338	80.0143	55.8739	-0.929987	-1.08419
[K].KGNEAVASRDLSENNDQR.[Q]	1	2	Q8NBJ4	Q8NBJ4 [180-197]	Q8NBJ4 1xPhospho [S187(100)]	GOLM1	157.402	141.891	141.226	80.7323	101.931	62.562	54.0677	-0.685056	-1.33231
[K].KLEPLSQDEDQHADLTQSR.[R]	1	1	P49366	P49366 [73-91]	P49366 1xPhospho [S78(100)]	DHPS	155.937	134.655	118.767	50.2137	101.506	68.2592	52.7636	-0.846995	-1.17313
[R].TESRSTEPELIQVK.[S]	1	1	Q15758	Q15758 [489-502]	Q15758 1xPhospho [S/T]	SLC1A5	197.711	152.978	163.49	54.231	158.415	79.5339	56.6235	-0.688853	-1.33203
[R].SIHEVDISNLEAALR.[A]	1	5	Q9Y2H5	Q9Y2H5 [867-881]	Q9Y2H5 1xPhospho [S867(100)]	PLEKHA6	129.368	143.004	141.285	63.3952	64.628	74.6771	71.0535	-1.10707	-0.920168
[R].KVQSTADIFGDEEGDLFK.[E]	1	1	Q9Y4E1	Q9Y4E1 [475-492]	Q9Y4E1 1xPhospho [S478(99.6)]	WASHC2C	150.161	172.321	134.271	66.0419	77.5591	75.3723	82.6617	-1.08439	-0.946218
[R].RESVVNLENFR.[K]	1	1	Q9UIK4	Q9UIK4 [297-307]	Q9UIK4 1xPhospho [S299(100)]	DAPK2	141.207	137.888	141.207	66.681	75.431	64.569	70.6034	-0.979434	-1.05166
[R].SSPVESLKK.[E]	1	1	Q9NRA8	Q9NRA8 [77-85]	Q9NRA8 1xPhospho [S78(99.3)]	EIF4ENIF1	181.601	147.461	153.349	63.8328	107.996	79.5561	67.654	-0.904329	-1.12742
[K].EAAAQEAGADTPGKGEPPAPKSPPK.[A]	1	1	O95466	O95466 [1010-1034]	O95466 1xPhospho [S1031(100)]	FMNL1	156.116	156.905	124.262	60.0811	62.1311	83.262	86.5736	-1.25422	-0.779467
[K].VSMPDVELNLKSPK.[V]	1	4	Q09666	Q09666 [3415-3428]	Q09666 1xPhospho [S3426(100)]	AHNAK	133.112	147.533	133.254	87.6904	94.0325	49.9215	52.2245	-0.602575	-1.43368
[R].ETPRPEGGSPSPAGTPPQPK.[R]	1	1	Q9BR39	Q9BR39 [476-495]	Q9BR39 2xPhospho [S486(96.3); T490(96.3)]	JPH2	146.453	140.907	143.68	67.3028	59.2366	82.6792	75.8732	-1.18327	-0.857902
[K].LEKSPLAGNK.[D]	1	1	O75151	O75151 [622-631]	O75151 1xPhospho [S625(100)]	PHF2	162.481	161.174	156.598	85.256	78.0657	81.1939	71.249	-0.971117	-1.07056
[R].SRSASLR.[R]	1	1	Q16629	Q16629 [171-177]	Q16629 2xPhospho [S171(100); S173(100)]	SRSF7	182.487	67.255	143.307	55.477	59.8517	76.8216	67.4473	-1.184	-0.860989
[R].VSEDEEKLPASPK.[H]	1	1	Q7RTP6	Q7RTP6 [1133-1145]	Q7RTP6 1xPhospho [S1143(100)]	MICAL3	155.65	139.381	149.822	43.4654	159.414	53.1784	51.7214	-0.547745	-1.49935
[R].GTDDSPKDSQEDLQER.[H]	3	1	Q5H9L2	Q5H9L2 [123-138]	Q5H9L2 2xPhospho [S127(100); S131(100)]	TCEAL5	43.2853	45.166	47.0467	27.6815	22.7153	18.1311	21.0403	-0.841909	-1.20544
[R].KFQEQECPPSPEPTRK.[E]	1	1	P62070	P62070 [177-192]	P62070 1xPhospho [S186(100)]	RRAS2	217.652	180.338	148.279	72.6705	127.712	87.296	72.5072	-0.861893	-1.18835
[R].HRSIHEVDISNLEAALR.[A]	1	4	Q9Y2H5	Q9Y2H5 [865-881]	Q9Y2H5 1xPhospho [S867(100)]	PLEKHA6	137.297	154.249	155.529	71.0875	63.9708	80.6032	77.8844	-1.14197	-0.911187
[K].GSHQISLDNPDYQQDFFPK.[E]	1	6	P00533	P00533 [1161-1179]	P00533 1xPhospho [S1166(100)]	EGFR	144.569	147.668	146.529	77.7833	64.7661	75.6638	68.9052	-1.03703	-1.01673
[K].ERDSSSEK.[D]	1	1	Q96RK0	Q96RK0 [180-187]	Q96RK0 1xPhospho [S183(99.6)]	CIC	156.444	150.45	167.632	81.1189	66.1339	85.7143	77.9221	-1.10323	-0.95103
[R].AENGLLMTPCYTANFVAPEVLK.[R]	2	2	P51812; Q15418	P51812 [570-591]; Q15418 [566-587]	P51812 1xPhospho [T577(100)]; Q15418 1xPhospho [T573(100)]	RPS6KA1	159.157	148.272	169.558	73.2896	78.6109	87.8023	72.322	-1.06586	-0.989794
[R].RLSTPQR.[G]	1	2	Q8IVF2	Q8IVF2 [507-513]	Q8IVF2 1xPhospho [S509(100)]	AHNAK2	133.256	153.658	141.795	80.6945	73.9699	62.5336	64.4092	-0.885893	-1.17086
[K].QSNASSDVEVEEKETSVSKEDTDHEEK.[A]	1	1	O75475	O75475 [101-127]	O75475 1xPhospho [S106(99.4)]	PSIP1	201.966	163.293	150.575	68.538	93.66	90.3764	84.7995	-1.08419	-0.973138
[KR].SSSESK.[AKLI]	4	1	O15014; Q9UPQ8; P57078; Q5FWF5	O15014 [1292-1297]; Q9UPQ8 [323-328]; P57078 [404-409]; Q5FWF5 [51-56]	O15014 1xPhospho [S]; Q9UPQ8 1xPhospho [S]; P57078 1xPhospho [S]; Q5FWF5 1xPhospho [S]	ESCO1	148.171	139.228	157.816	84.6944	58.0411	73.998	73.9103	-1.0562	-1.00484
[R].QNSSSSDSGGSIVR.[D]	1	1	Q12929	Q12929 [657-670]	Q12929 1xPhospho [S659(99.6)]	EPS8	144.867	115.828	139.468	72.0654	47.6892	75.7464	66.6667	-1.15555	-0.905546
[R].AKTQTPPVSPAPQPTEER.[L]	1	8	Q14247	Q14247 [397-414]	Q14247 2xPhospho [T401(100); S405(100)]	CTTN	171.966	150.902	126.471	68.1917	110.873	62.9877	56.7487	-0.742358	-1.32298
[R].TGSTSSKEDDYESDAATIVQK.[C]	1	1	Q5T4S7	Q5T4S7 [360-380]	Q5T4S7 1xPhospho [S362(99.3)]	UBR4	165.7	152.844	167.367	73.089	104.991	70.5892	68.4466	-0.863204	-1.22027
[K].GEAAAERPGEAAVASSPSKANGQENGHVK.[V]	1	1	P29966	P29966 [12-40]	P29966 1xPhospho [S]	MARCKS	158.598	156.459	143.694	60.0448	126.793	67.39	50.6316	-0.710962	-1.3737
[K].NNKEPIIEDILNLESSPTASGSSVSPGLYSK.[T]	1	1	Q9BQL6	Q9BQL6 [155-185]	Q9BQL6 1xPhospho [S179(100)]	FERMT1	171.579	159.732	174.847	86.6064	87.0149	81.2956	73.1252	-0.958679	-1.12776
[R].KLSLGQYDNDAGGQLPFSK.[C]	1	1	Q68CZ2	Q68CZ2 [774-792]	Q68CZ2 1xPhospho [S776(100)]	TNS3	190.58	146.353	164.312	76.1248	58.9699	106.95	87.6508	-1.30658	-0.780034
[R].DGTAPPPQSPGSPGTGQDEEWSDEESPRK.[A]	1	2	Q9UKS6	Q9UKS6 [333-361]	Q9UKS6 1xPhospho [S354(100)]	PACSIN3	159.183	143.462	113.996	44.9285	103.516	64.7727	57.3848	-0.903919	-1.1851
[R].TSSSETEEK.[K]	1	5	Q9Y5K6	Q9Y5K6 [231-239]	Q9Y5K6 1xPhospho [S233(100)]	CD2AP	148.286	148.48	152.033	75.8423	66.2667	75.881	71.8492	-1.07411	-1.01814
[R].GAGAAGLPQPPRESPQLHER.[E]	1	2	Q9BR39	Q9BR39 [456-475]	Q9BR39 1xPhospho [S469(100)]	JPH2	137.559	137.495	152.411	61.3213	58.1341	82.038	77.3209	-1.25437	-0.838562
[R].AAATTPTK.[V]	1	2	Q8N3V7	Q8N3V7 [457-464]	Q8N3V7 1xPhospho [T461(99.7)]	SYNPO	139.341	132.01	134.794	44.4812	41.4221	100.041	99.8484	-1.65625	-0.437831
[R].RSPDVLK.[D]	1	2	O95833	O95833 [48-54]	O95833 1xPhospho [S49(100)]	CLIC3	131.052	133.413	128.033	72.8989	72.628	53.8179	56.2562	-0.846433	-1.24924
[R].HSSLGDHK.[S]	1	1	O43295	O43295 [946-953]	O43295 1xPhospho [S948(99.7)]	SRGAP3	163.794	151.222	154.251	53.9556	59.553	111.123	90.5683	-1.46264	-0.633298
[R].SRSRDDLYDQDDSR.[D]	1	2	Q86X29	Q86X29 [528-541]	Q86X29 1xPhospho [S530(100)]	LSR	152.15	159.73	145.846	62.5408	113.216	65.878	57.7205	-0.79594	-1.30386
[K].EKDECTPTRK.[E]	1	1	O15042	O15042 [914-923]	O15042 1xPhospho [T919(100)]	U2SURP	187.315	171.179	155.796	57.4138	161.207	70.5353	54.7856	-0.649187	-1.45199
[R].TEARSSDEENGPPSSPDLDR.[I]	1	1	Q96B36	Q96B36 [198-217]	Q96B36 1xPhospho [S203(99.6)]	AKT1S1	170.33	163.823	146.612	54.8876	183.028	56.9865	43.2384	-0.429916	-1.67713
[R].SEGRISPK.[S]	1	1	O60353	O60353 [648-655]	O60353 1xPhospho [S653(100)]	FZD6	173.666	160.069	161.073	57.3437	139.329	67.9002	60.2983	-0.746111	-1.36353
[R].LSTGTTVEDVQK.[I]	1	2	Q86SQ0	Q86SQ0 [467-478]	Q86SQ0 1xPhospho [S468(99.7)]	PHLDB2	157.677	160.5	159.014	85.6365	82.417	69.8613	69.5394	-0.920686	-1.19037
[R].TTPSDVER.[D]	1	1	Q9Y3M8	Q9Y3M8 [546-553]	Q9Y3M8 1xPhospho [T547(100)]	STARD13	141.166	147.655	141.391	91.7732	82.022	53.2187	56.144	-0.722699	-1.39097
[R].LESPTTPLLDDMDGSQDSPIFMYAPEFK.[F]	1	1	Q9H3M7	Q9H3M7 [344-371]	Q9H3M7 2xPhospho [T348(98.9); T349(98.9)]	TXNIP	129.601	130.377	159.091	79.9335	68.2927	72.949	48.1153	-0.914424	-1.20645
[R].GAVYLFHGVLGPSISPSHSQRIAGSQLSSR.[L]	1	1	P20702	P20702 [551-580]	P20702 1xPhospho [Y554(96.1)]	ITGAX	132.224	135.732	143.75	64.5666	57.4667	68.5759	71.8334	-1.16938	-0.967013
[K].TAHNSEADLEESFNEHELEPSSPK.[S]	1	2	Q8IWS0	Q8IWS0 [134-157]	Q8IWS0 2xPhospho [S138(100); S155(100)]	PHF6	165.473	155.023	156.821	67.2677	65.9943	85.3955	87.2308	-1.25572	-0.88233
[R].LQPERGSPK.[K]	1	7	Q9UKV3	Q9UKV3 [723-731]	Q9UKV3 1xPhospho [S729(100)]	ACIN1	177.351	161.238	150.922	64.3244	118.294	74.0034	58.3538	-0.837551	-1.30194
[R].TTSSANNPNLMYQDECDRR.[L]	1	1	Q92841	Q92841 [569-587]	Q92841 1xPhospho [S/T/Y]	DDX17	171.644	188.425	161.096	92.0548	81.5068	74.3151	83.4247	-1.00133	-1.13923
[K].ASQCNVSLKK.[Q]	1	1	O15194	O15194 [27-36]	O15194 1xPhospho [S33(100)]	CTDSPL	166.517	162.319	147.014	77.049	73.2884	76.3493	75.1249	-1.07734	-1.06647
[K].AMADELSEKQVYDAHTK.[E]	1	2	Q03135	Q03135 [31-47]	Q03135 1xPhospho [S37(100)]	CAV1	198.86	157.875	148.906	77.8492	89.159	83.2568	70.4633	-1.01323	-1.13284
[K].LAGLASPSSGYSSQSETPTSSFPTAFFSGPLSPGGSK.[R]	1	1	Q6T4R5	Q6T4R5 [1015-1051]	Q6T4R5 2xPhospho [S1020(100); S1046(100)]	NHS	190.875	166.076	145.035	73.6447	108.213	60.1181	78.905	-0.879879	-1.26736
[R].VDYVVVDQQK.[T]	1	1	Q13480	Q13480 [657-666]	Q13480 1xPhospho [Y659(100)]	GAB1	127.728	174.196	123.915	79.1149	67.4383	62.1957	61.7191	-0.953919	-1.19599
[R].SKLPDGPTGSSEEEEEFLEIPPFNK.[Q]	1	1	Q12888	Q12888 [1749-1773]	Q12888 1xPhospho [S1759(99.2)]	TP53BP1	127.523	142.364	161.602	53.8673	102.238	57.1653	62.1123	-0.881839	-1.27004
[K].EGASGRPGSPK.[M]	1	2	Q15025	Q15025 [258-268]	Q15025 1xPhospho [S266(100)]	TNIP1	175.807	144.736	148.587	44.9145	136.981	65.1078	55.8439	-0.781912	-1.37059
[R].RDSTSSLQR.[K]	1	3	Q96CC6	Q96CC6 [6-14]	Q96CC6 1xPhospho [S8(99.6)]	RHBDF1	294.975	143.345	77.6635	43.5375	45.9694	205.528	91.7806	-1.94229	-0.210405
[K].TKSDESGEEKNGDEDCQR.[G]	1	1	Q6PKG0	Q6PKG0 [223-240]	Q6PKG0 1xPhospho [S228(100)]	LARP1	217.453	162.033	158.576	65.7931	142.728	77.9912	60.2223	-0.78262	-1.37591
[R].LQISTPDIK.[D]	1	4	O14896	O14896 [421-429]	O14896 1xPhospho [S424(100)]	IRF6	146.735	154.116	166.868	82.0849	86.0047	62.41	66.966	-0.891448	-1.26911
[R].RWSAEVTSSTYSDEDRPPK.[V]	1	5	Q9UJM3	Q9UJM3 [300-318]	Q9UJM3 1xPhospho [S302(100)]	ERRFI1	148.058	152.097	148.217	61.5071	61.4337	81.7402	80.6263	-1.28177	-0.880478
[R].IACEEEFSDSEEEGEGGRK.[N]	1	1	Q13547	Q13547 [414-432]	Q13547 1xPhospho [S421(100)]	HDAC1	190.134	128.882	132.731	48.8257	116.346	66.7505	55.0939	-0.866589	-1.30552
[R].SSVQGASSREGSPAR.[S]	1	4	O95817	O95817 [268-282]	O95817 2xPhospho [S275(100); S279(100)]	BAG3	163.409	161.771	138.758	53.6224	152.114	54.3848	48.5115	-0.588171	-1.58778
[R].TSGSDDPGICSNTDSTQAQVLLGK.[K]	1	2	Q8NDI1	Q8NDI1 [663-686]	Q8NDI1 1xPhospho [S664(98.7)]	EHBP1	167.716	157.4	159.702	76.1522	75.5768	70.5219	80.8783	-1.09098	-1.09411
[K].LEDQLSEGRNSPEKAENK.[R]	1	1	Q5VUA4	Q5VUA4 [1233-1250]	Q5VUA4 1xPhospho [S]	ZNF318	182.792	164.905	138.419	72.472	110.858	69.0173	56.8107	-0.821896	-1.36488
[K].MNVPETMNEVLDMSDDEVRK.[A]	1	1	Q12955	Q12955 [834-853]	Q12955 1xPhospho [S847(100)]	ANK3	145.289	150.519	147.032	64.2175	107.223	56.9531	54.3379	-0.784114	-1.40748
[R].LFSQGQDVSNK.[V]	1	1	P55196	P55196 [1797-1807]	P55196 1xPhospho [S1799(100)]	AFDN	134.446	198.565	132.866	72.698	69.8758	73.1495	74.2783	-1.12328	-1.07498
[K].SEPELTTVAEVDESNGEEKSEPVSEIETSVVK.[G]	1	1	Q9HAU0	Q9HAU0 [809-840]	Q9HAU0 1xPhospho [T814(98.9)]	PLEKHA5	151.744	138.569	148.791	71.7832	75.4178	59.5165	67.0128	-0.991813	-1.21013
[R].YIDLEPDTPLSPEELK.[E]	1	2	Q9Y2H5	Q9Y2H5 [930-945]	Q9Y2H5 1xPhospho [S940(100)]	PLEKHA6	124.841	119.811	139.931	62.8777	55.561	64.9355	55.561	-1.11419	-1.08934
[R].RNGAAGPHSPDPLLDEQAFGDLTDLPVVPK.[A]	1	5	Q9H3Q1	Q9H3Q1 [166-195]	Q9H3Q1 1xPhospho [S174(100)]	CDC42EP4	155.05	162.67	157.791	71.9724	73.4592	74.4814	75.2249	-1.12417	-1.08238
[R].NRSAEEGELAESK.[S]	1	5	Q9C0C2	Q9C0C2 [1664-1676]	Q9C0C2 1xPhospho [S1666(100)]	TNKS1BP1	155.72	161.065	161.254	77.9254	81.6874	70.0821	67.5548	-0.997591	-1.2113
[R].NGILAIEGTGSDVDDDMSGDEKQDNESNVDPR.[D]	1	2	Q93008	Q93008 [1583-1614]	Q93008 1xPhospho [S1600(100)]	USP9X	150.171	148.033	163.101	49.3782	126.653	64.039	52.1271	-0.804929	-1.40457
[K].EVAATEEDVTRLPSPTSPFSSLSQDQAATSK.[A]	1	4	Q8WWI1	Q8WWI1 [975-1005]	Q8WWI1 2xPhospho [S988(100); T/S]	LMO7	154.981	137.124	141.96	49.794	126.436	53.3568	49.3274	-0.715487	-1.49473
[K].VEFDEEFSGAPVEGAGEEALTPSVPINK.[G]	1	4	Q02880	Q02880 [1272-1299]	Q02880 1xPhospho [T1292(99.3)]	TOP2B	152.912	164.501	154.64	70.3923	68.233	76.4382	77.5898	-1.1828	-1.03079
[R].KISENSYSLDDLEIGPGQLSSSTFDSEK.[N]	1	10	Q9UHB6	Q9UHB6 [223-250]	Q9UHB6 1xPhospho [S225(100)]	LIMA1	162.104	161.13	164.135	77.4439	76.0995	73.2871	74.4258	-1.0814	-1.13726
[R].SFRTASVSINQTEPPK.[V]	1	1	P29317	P29317 [426-441]	P29317 1xPhospho [S426(99.1)]	EPHA2	161.646	135.82	141.579	70.0464	72.8334	74.134	54.6251	-1.0346	-1.18473
[R].TRHSTGGTNK.[D]	1	4	P32926	P32926 [768-777]	P32926 1xPhospho [S771(100)]	DSG3	168.09	152.256	151.953	57.7808	60.657	93.1577	84.9682	-1.41061	-0.821837
[K].GNKSPSPPDGSPAATPEIR.[V]	1	3	O00499	O00499 [293-311]	O00499 1xPhospho [S296(100)]	BIN1	161.155	150.023	161.528	88.7052	101.677	52.7713	57.6619	-0.727084	-1.51281
[R].LVSPEPPPK.[G]	1	1	Q9H4G0	Q9H4G0 [376-384]	Q9H4G0 1xPhospho [S378(100)]	EPB41L1	137.098	127.515	129.112	67.085	52.1772	58.5663	63.6243	-1.13809	-1.10309
[R].GSVAGSVGCCSERQEEDGLEFLDNLEPK.[F]	1	1	Q02487	Q02487 [863-890]	Q02487 1xPhospho [S873(99.1)]	DSC2	208.919	109.129	153.125	58.4972	76.6854	81.8469	72.2612	-1.21638	-1.02735
[R].NRSEDEEEEENIDLEKNDEDEPQKPEDK.[G]	1	1	P78411	P78411 [183-210]	P78411 1xPhospho [S185(100)]	IRX5	143.766	169.258	177.022	46.8435	104.169	77.7706	71.3005	-1.11329	-1.13195
[K].LTDEDFSPFGSGGGLFSGGK.[G]	2	4	Q9Y4E1; Q641Q2	Q9Y4E1 [346-365]; Q641Q2 [346-365]	Q9Y4E1 1xPhospho [S352(100)]; Q641Q2 1xPhospho [S352(100)]	WASHC2A	152.844	143.927	134.071	69.7732	68.0523	65.8621	59.7609	-1.05935	-1.19309
[R].STKPNSSTPASPPGTASGR.[N]	1	1	Q8WV28	Q8WV28 [209-227]	Q8WV28 1xPhospho [S219(100)]	BLNK	130.045	140	129.255	45.8239	35.237	92.754	90.2257	-1.71543	-0.540828
[R].SCSEEKIPEDGSLNTTK.[-]	1	1	P37173	P37173 [551-567]	P37173 1xPhospho [S553(99.6)]	TGFBR2	141.333	143.86	143.729	51.889	62.9551	72.845	75.5897	-1.31608	-0.945927
[R].ELFDDPSYVNVQNLDK.[A]	1	5	P29353	P29353 [420-435]	P29353 1xPhospho [S426(99.6)]	SHC1	137.907	150.668	137.935	66.8222	58.4902	67.5696	66.8499	-1.18209	-1.08088
[K].SNTQDTSFSSIGGYEVSEEEEDEEEEEQR.[S]	1	1	P21675	P21675 [1810-1838]	P21675 1xPhospho [S1826(93.6)]	TAF1	93.5647	437.05	52.7734	65.803	88.3266	149.415	54.9995	-1.33535	-0.927992
[R].GTAQYSSQKSVEER.[S]	1	3	Q99959	Q99959 [126-139]	Q99959 1xPhospho [S135(100)]	PKP2	194.724	175.402	163.088	63.9612	107.449	82.883	70.0181	-1.0523	-1.21715
[R].TGSGQGPSSTGQPGR.[G]	1	3	Q8IVF2	Q8IVF2 [330-344]	Q8IVF2 1xPhospho [S332(100)]	AHNAK2	145.846	112.965	140.438	69.5616	41.9415	76.1378	55.3862	-1.25524	-1.017
[K].TKFASDDEHDEHDENGATGPVK.[R]	1	2	P05455	P05455 [362-383]	P05455 1xPhospho [S366(100)]	SSB	174.971	168.634	152.423	56.9272	132.17	60.7799	57.9167	-0.80633	-1.47818
[K].LPTSVSLFDDEDEEDNLFGGTAAK.[K]	1	1	Q9Y4E1	Q9Y4E1 [566-589]	Q9Y4E1 1xPhospho [S569(99.2)]	WASHC2C	152.797	186.998	155.004	71.1584	66.7455	77.2262	83.8455	-1.25822	-1.03418
[K].TSTSPPPEKSGDEGSEDEAPSGED.[-]	1	1	Q9H1E3	Q9H1E3 [220-243]	Q9H1E3 1xPhospho [S229(100)]	NUCKS1	140.483	40.023	127.59	37.6055	29.01	81.3891	47.8127	-1.62449	-0.668794
[R].LSSLRASTSK.[S]	1	18	P62753	P62753 [234-243]	P62753 2xPhospho [S236(99.4); S240(100)]	RPS6	158.231	180.486	161.344	74.502	84.1626	73.8227	69.0302	-1.07116	-1.22261
[K].GDDDEESDEEAVKK.[T]	1	2	O43395	O43395 [613-626]	O43395 1xPhospho [S619(100)]	PRPF3	146.572	158.537	159.521	41.7529	168.932	47.8151	44.8792	-0.556034	-1.74057
[R].TVLGSRELCDSEGK.[S]	1	1	P0C7T5	P0C7T5 [611-624]	P0C7T5 1xPhospho [S615(100)]	ATXN1L	171.445	170.492	161.623	67.2147	82.2408	74.911	78.2827	-1.16749	-1.13184
[R].SEPSLEPESFRSPTFGK.[S]	1	2	Q9C0B5	Q9C0B5 [398-414]	Q9C0B5 1xPhospho [S409(99.5)]	ZDHHC5	163.06	159.737	161.595	74.1149	67.2537	74.4365	75.0798	-1.19175	-1.11091
[K].ETEGSLSDSDFKEPPSEGR.[L]	1	1	P78411	P78411 [242-260]	P78411 1xPhospho [S248(99)]	IRX5	166.579	190.695	179.292	72.4771	63.5649	99.0826	90.8257	-1.39474	-0.913491
[R].ISSLPVSRPISPSPSAILER.[R]	1	2	Q5T5P2	Q5T5P2 [351-370]	Q5T5P2 1xPhospho [S361(100)]	KIAA1217	181.593	174.451	155.311	70.2381	75.0916	84.1575	77.2894	-1.23003	-1.0783
[R].MVSTSATDEPR.[E]	1	1	Q8IY17	Q8IY17 [370-380]	Q8IY17 1xPhospho [S372(100)]	PNPLA6	156.125	165.784	161.447	62.8837	64.855	88.806	74.7113	-1.33493	-0.978683
[R].SLPSSPERR.[Q]	1	1	O95685	O95685 [74-82]	O95685 2xPhospho [S78(99.7); S]	PPP1R3D	171.77	171.33	155.18	59.1653	109.815	72.672	58.578	-0.975136	-1.33968
[K].SYGVENR.[A]	1	1	Q8NFJ5	Q8NFJ5 [292-298]	Q8NFJ5 1xPhospho [S292(100)]	GPRC5A	117.522	126.553	113.316	48.1223	52.4521	54.5551	57.6478	-1.24428	-1.08643
[R].QLLSIPR.[A]	1	2	Q15772	Q15772 [2640-2646]	Q15772 1xPhospho [S2643(100)]	SPEG	133.798	154.506	152.79	63.6266	63.0901	69.8498	65.5579	-1.21452	-1.11881
[R].RDSELGPGVK.[A]	1	1	O95466	O95466 [622-631]	O95466 1xPhospho [S624(100)]	FMNL1	146.436	143.499	127.323	45.506	47.7195	83.2218	80.5826	-1.57718	-0.764005
[R].SLSPKPR.[D]	1	1	Q13523	Q13523 [354-360]	Q13523 1xPhospho [S356(100)]	PRPF4B	95.3219	102.666	79.4628	31.6513	32.7554	46.239	58.5348	-1.52199	-0.819991
[R].SRSRTPPVTR.[R]	1	1	Q9UQ35	Q9UQ35 [1923-1932]; [1946-1955]; [1958-1967]	Q9UQ35 2xPhospho [S1923(100); T1927(99.3)]; 2xPhospho [S1946(100); T1950(99.3)]; 2xPhospho [S1958(100); T1962(99.3)]	SRRM2	131.083	148.503	126.426	49.3286	54.8479	66.2314	72.4406	-1.37753	-0.964884
[R].ATLGPTPTTPPQPPDPSQPPPGPMQH.[-]	1	1	O60927	O60927 [101-126]	O60927 1xPhospho [T/S]	PPP1R11	176.296	168.035	141.318	55.0157	115.832	60.6403	60.113	-0.922245	-1.42289
[R].ILEQQNSSRTLEK.[N]	1	1	Q16181	Q16181 [417-429]	Q16181 1xPhospho [T426(98.5)]	SEPTIN7	147.072	190.373	135.798	54.2338	128.88	60.3831	45.693	-0.784879	-1.57252
[K].MQESPKLPQQSYNFDPDTCDESVDPFK.[T]	1	1	O95359	O95359 [2356-2382]	O95359 1xPhospho [S2359(100)]	TACC2	181.813	148.166	170.991	79.494	71.6233	67.4912	76.3457	-1.14409	-1.21533
[K].KPSLVSDLPWEGAAPQSPSFSGSEDSGSPK.[H]	1	2	Q13425	Q13425 [206-235]	Q13425 1xPhospho [S222(100)]	SNTB2	168.635	169.222	180.19	79.127	71.8802	74.2306	79.5187	-1.1935	-1.16754
[K].EAAAQEAGADTPGKGEPPAPKSPPK.[A]	1	2	O95466	O95466 [1010-1034]	O95466 1xPhospho [S1031(100)]	FMNL1	151.719	151.649	142.613	44.3388	53.0245	88.6776	87.9772	-1.61057	-0.751083
[R].LPSSPASPSPK.[G]	1	1	Q9H4G0	Q9H4G0 [538-548]	Q9H4G0 1xPhospho [S544(100)]	EPB41L1	167.45	144.198	157.938	73.0802	67.9465	69.9094	65.2286	-1.15046	-1.21199
[R].TSSSSDDSK.[R]	1	3	Q9C0B5	Q9C0B5 [583-591]	Q9C0B5 1xPhospho [S585(100)]	ZDHHC5	161.316	137.442	154.495	62.3261	42.9077	83.7525	84.2475	-1.52176	-0.846894
[K].SATTTPSGSPR.[T]	1	5	Q2M2I8	Q2M2I8 [670-680]	Q2M2I8 1xPhospho [S678(100)]	AAK1	158.71	136.776	162.877	66.8681	56.2143	76.8012	69.7196	-1.3119	-1.06042
[R].QNSEGSASK.[V]	1	3	Q9UJM3	Q9UJM3 [367-375]	Q9UJM3 1xPhospho [S369(100)]	ERRFI1	158.194	146.669	149.445	54.0086	52.5625	85.199	81.0345	-1.50689	-0.865497
[R].CTSHSETPTVDDEEKVDER.[A]	1	1	O95425	O95425 [671-689]	O95425 1xPhospho [T679(97.2)]	SVIL	155.851	164.681	173.931	56.342	81.1493	82.2705	70.3574	-1.26156	-1.11088
[R].YIDLEPDTPLSPEELKEK.[Q]	1	1	Q9Y2H5	Q9Y2H5 [930-947]	Q9Y2H5 1xPhospho [S940(100)]	PLEKHA6	128.421	144.54	168.72	64.479	56.1505	69.0462	69.5836	-1.28746	-1.0868
[R].ADLESPQRK.[H]	1	1	Q9Y2Y9	Q9Y2Y9 [158-166]	Q9Y2Y9 1xPhospho [S162(100)]	KLF13	189.71	177.957	165.074	56.5816	149.93	65.924	51.5337	-0.782249	-1.59633
[R].RHSSPSSPTSPK.[F]	1	1	O94921	O94921 [117-128]	O94921 1xPhospho [S119(99.6)]	CDK14	144.608	132.425	120.242	57.2077	50.8513	57.7374	66.7423	-1.29336	-1.08927
[K].SEGFELYNNSTQNGSPESPQLPWAEYSEPK.[K]	1	4	P55196	P55196 [1126-1155]	P55196 1xPhospho [S/T/Y]	AFDN	166.969	145.867	148.706	67.2795	66.2859	70.5914	65.1977	-1.20395	-1.18013
[R].ISSYPEDNFPDEEK.[A]	1	1	Q9Y4K4	Q9Y4K4 [398-411]	Q9Y4K4 1xPhospho [S400(99.7)]	MAP4K5	161.426	156.485	156.231	67.1554	64.8746	73.6175	71.2101	-1.25949	-1.12602
[R].YSSQDADEQDWEFQK.[R]	1	3	Q9C0C2	Q9C0C2 [918-932]	Q9C0C2 1xPhospho [S/Y]	TNKS1BP1	145.828	139.534	146.706	58.1013	63.6694	67.7244	62.6708	-1.24213	-1.14341
[R].ELVEPLTPSGEAPNQALLR.[I]	1	5	P00533	P00533 [687-705]	P00533 1xPhospho [T693(100)]	EGFR	149.781	159.778	157.183	70.101	71.3027	65.5205	64.6845	-1.13784	-1.25688
[R].MEVDRSPGLPMSDLK.[T]	1	2	Q6WCQ1	Q6WCQ1 [614-628]	Q6WCQ1 1xPhospho [S619(100)]	MPRIP	141.553	139.558	152.237	65.8142	68.9482	62.0154	55.7474	-1.10015	-1.29468
[R].YSQGDDDGSSSSGGSSVAGSQSTLFK.[D]	1	6	Q9UH99	Q9UH99 [11-36]	Q9UH99 1xPhospho [S12(100)]	SUN2	137.51	143.203	146.24	61.0651	54.7026	67.8581	64.2941	-1.29788	-1.10692
[K].LSNSDSQDIQGR.[N]	1	1	O14545	O14545 [486-497]	O14545 1xPhospho [S]	TRAFD1	166.277	163.885	155.91	72.1732	79.3506	70.5782	60.2108	-1.09666	-1.30897
[K].SLIPDIKPLAGQEAVVDLHADDSRISEDETER.[N]	1	2	Q9UKV3	Q9UKV3 [873-904]	Q9UKV3 1xPhospho [S895(99)]	ACIN1	196.155	139.845	150.055	60.9503	155.934	43.3149	47.337	-0.579234	-1.83775
[R].TEESKADSPPPSYPTQQAEQAPNTCECHVCK.[Q]	1	1	P78312	P78312 [386-416]	P78312 1xPhospho [S393(99.9)]	FAM193A	183.118	185.779	161.293	68.6692	113.916	68.1369	59.6198	-0.952975	-1.46815
[K].KAASVEEGDEGQDSPGGQSR.[G]	1	1	O75038	O75038 [592-611]	O75038 1xPhospho [S595(100)]	PLCH2	161.538	135.568	136.76	52.4166	60.0408	55.0374	83.3901	-1.36291	-1.06316
[R].SRSLSNSNPDISGTPTSPDDEVR.[S]	1	1	Q96N67	Q96N67 [894-916]	Q96N67 1xPhospho [S896(98.5)]	DOCK7	166.697	205.265	154.699	55.7086	143.128	56.1371	59.1368	-0.820326	-1.60684
[R].TDLGESTASLDSIVRDEGIQK.[L]	1	1	Q9NYQ6	Q9NYQ6 [2753-2773]	Q9NYQ6 1xPhospho [S2761(100)]	CELSR1	220.747	115.353	174.274	63.9004	62.2407	79.668	89.6266	-1.43155	-1.00705
[K].KSCVEEPEPEPEAAEGDGDKK.[G]	1	2	P51858	P51858 [106-126]	P51858 1xPhospho [S107(100)]	HDGF	148.051	171.446	150.395	61.4551	59.3102	78.066	71.0326	-1.37516	-1.0711
[K].GNAEGSSDEEGKLVIDEPAKEK.[N]	1	1	P51858	P51858 [127-148]	P51858 1xPhospho [S]	HDGF	217.308	161.418	136.937	60.7858	88.5483	80.058	64.9527	-1.20292	-1.24531
[K].GNAEGSSDEEGKLVIDEPAKEK.[N]	1	1	P51858	P51858 [127-148]	P51858 1xPhospho [S133(99.4)]	HDGF	212.11	156.708	151.118	61.3682	98.9884	75.8197	60.007	-1.11209	-1.3516
[R].TSDSDQQAYLVQR.[G]	1	3	Q96CV9	Q96CV9 [525-537]	Q96CV9 1xPhospho [S526(99.8)]	OPTN	157.254	156.5	148.23	70.5402	66.3599	64.2812	60.9917	-1.16976	-1.29781
[R].QETVDCLKK.[F]	2	2	Q13557	Q13557 [285-293]	Q13557 1xPhospho [T287(100)]	CAMK2D	177.872	205.676	138.162	48.0962	147.26	55.9121	55.9935	-0.832178	-1.636
[K].VSNSGR.[F]	1	1	Q9BU68	Q9BU68 [70-75]	Q9BU68 1xPhospho [S73(100)]	PRR15L	137.069	165.841	140.107	50.7531	54.506	76.1297	73.6278	-1.48846	-0.979774
[R].FQAEPYGLEDDTRSLAADDEGGPELEPDYGTATR.[R]	1	2	O00192	O00192 [254-287]	O00192 1xPhospho [T/S/Y]	ARVCF	139.215	167.545	134.433	48.9914	89.2312	62.8859	49.623	-1.08946	-1.38641
[K].VDVKSPK.[T]	1	7	Q09666	Q09666 [5073-5079]	Q09666 1xPhospho [S5077(100)]	AHNAK	152.894	166.857	160.173	91.1025	89.7113	50.3948	51.3602	-0.823337	-1.65274
[K].QYAENYTRPSSR.[N]	1	3	Q9Y608	Q9Y608 [299-310]	Q9Y608 1xPhospho [S309(99.6)]	LRRFIP2	167.89	169.774	152.316	44.2097	140.039	53.2212	49.4219	-0.826105	-1.67012
[R].SRTSVQTEDDQLIAGQSAR.[A]	2	3	P35221; P26232	P35221 [652-670]; P26232 [651-669]	P35221 1xPhospho [S655(99.6)]; P26232 1xPhospho [S654(99.6)]	CTNNA2	135.318	115.258	111.262	35.9923	67.9891	52.2383	46.889	-1.21406	-1.28303
[R].STKPNSSTPASPPGTASGR.[N]	1	1	Q8WV28	Q8WV28 [209-227]	Q8WV28 1xPhospho [S/T]	BLNK	155.007	152.812	164.609	74.8971	63.3745	55.9671	71.0562	-1.18763	-1.31004
[R].VADPDHDHTGFLTEYVATR.[W]	1	7	P28482	P28482 [173-191]	P28482 1xPhospho [T185(99.6)]	MAPK1	165.383	152.78	162.258	71.8374	72.3906	65.3339	60.46	-1.15099	-1.34827
[R].LGSTGSQPNSEAESVPENVPKPPLLPPK.[R]	1	2	Q8IZ21	Q8IZ21 [145-172]	Q8IZ21 1xPhospho [S150(99.3)]	PHACTR4	173.133	142.988	177.934	57.8887	70.9604	81.8979	66.1585	-1.35403	-1.15356
[K].QAEVANQETKEDLPAENGETKTEESPASDEAGEK.[E]	1	1	P05114	P05114 [62-95]	P05114 1xPhospho [T/S]	HMGN1	113.045	117.874	103.672	31.2437	65.8957	49.7058	39.9067	-1.19931	-1.31567
[K].ASTNSETNRGESEK.[K]	1	1	P02686	P02686 [15-28]	P02686 1xPhospho [S26(99.4)]	MBP	174.664	118.047	176.221	52.2293	68.5067	81.9533	58.7403	-1.37256	-1.15186
[K].AQKSPQK.[I]	1	4	Q9H4G0	Q9H4G0 [83-89]	Q9H4G0 1xPhospho [S86(100)]	EPB41L1	152.468	130.655	149.726	52.5543	50.8835	70.3988	69.0281	-1.48014	-1.04939
[R].VADPDHDHTGFLTEYVATR.[W]	1	4	P28482	P28482 [173-191]	P28482 2xPhospho [T181(99.3); T185(100)]	MAPK1	166.096	163.775	150.057	69.077	65.3246	67.5639	64.2957	-1.2513	-1.27885
[K].AMADELSEKQVYDAHTK.[E]	1	1	Q03135	Q03135 [31-47]	Q03135 1xPhospho [S37(100)]	CAV1	215.123	169.111	159.783	73.0002	75.568	82.1711	70.7992	-1.28756	-1.24544
[R].RPKSESQGNATK.[N]	1	1	Q29RF7	Q29RF7 [1273-1284]	Q29RF7 1xPhospho [S/T]	PDS5A	175.856	202.867	173.383	72.9484	68.6685	87.0245	77.2283	-1.37799	-1.16407
[R].RSEACPCQPDSGSPLPAEEEKR.[L]	1	1	Q14160	Q14160 [492-513]	Q14160 1xPhospho [S504(100)]	SCRIB	191.443	161.073	148.644	52.7538	148.869	56.4094	38.2437	-0.728652	-1.81959
[K].ETPAATEAPSSTPK.[A]	1	1	P80723	P80723 [185-198]	P80723 1xPhospho [T196(100)]	BASP1	119.745	126.285	128.068	51.8047	53.3333	52.7389	48.2378	-1.24617	-1.30443
[K].EVAATEEDVTRLPSPTSPFSSLSQDQAATSK.[A]	1	5	Q8WWI1	Q8WWI1 [975-1005]	Q8WWI1 1xPhospho [S988(100)]	LMO7	171.277	155.218	147.896	48.2586	126.596	50.0059	46.6778	-0.85496	-1.70977
[R].QEEEQDLDGEKGPSSEGPEEEDGEGFSFK.[Y]	1	1	P84157	P84157 [114-142]	P84157 1xPhospho [S]	MXRA7	163.932	153.504	167.35	52.9915	125.299	52.9915	45.9829	-0.858156	-1.70726
[R].TSCSGSGERESPERK.[L]	1	1	Q9H8Y5	Q9H8Y5 [46-60]	Q9H8Y5 2xPhospho [S56(97.1); T/S]	ANKZF1	164.879	186.177	164.695	49.3902	118.243	64.8131	53.9803	-1.03641	-1.53326
[R].SRTSPITR.[R]	1	1	Q9UQ35	Q9UQ35 [1972-1979]	Q9UQ35 1xPhospho [S1975(99.2)]	SRRM2	181.38	133.183	152.956	52.5948	100.361	56.5323	50.3818	-1.02695	-1.54361
[R].RLSLQPR.[S]	1	1	Q9Y2H5	Q9Y2H5 [446-452]	Q9Y2H5 1xPhospho [S448(100)]	PLEKHA6	133.872	161.286	121.282	52.5318	55.2607	61.5248	58.4548	-1.36489	-1.21036
[K].EVAENQQNQSSDPEEEKGSQPPPAAESQSSLR.[R]	1	1	O43491	O43491 [29-60]	O43491 1xPhospho [S38(99.3)]	EPB41L2	189.477	179.264	156.014	39.1122	132.112	64.3179	54.5398	-1.03079	-1.55745
[K].AQEEAPQQPEAAAAVTTPVTPAGHGHPEANSNEK.[H]	1	1	Q9H4G0	Q9H4G0 [14-47]	Q9H4G0 1xPhospho [T33(97.6)]	EPB41L1	128.825	116.925	106.578	23.2816	41.3895	73.9837	67.7753	-1.86076	-0.728516
[R].RSEDLDNATEVNPK.[G]	1	3	O95171	O95171 [346-359]	O95171 1xPhospho [S347(100)]	SCEL	138.662	143.36	146.18	58.6857	56.4498	58.3293	57.1303	-1.31	-1.30594
[R].ERVPSVAEAPQLRPAGTAAAK.[T]	1	1	Q63ZY3	Q63ZY3 [536-556]	Q63ZY3 1xPhospho [S540(100)]	KANK2	183.648	192.296	154.196	72.6923	103.368	55.0699	59.4755	-1.00534	-1.62549
[K].DDDDIDLFGSDDEEESEEAKR.[L]	1	3	P24534	P24534 [97-117]	P24534 1xPhospho [S106(100)]	EEF1B2	150.248	159.476	144.136	33.5381	237.05	31.9329	22.456	-0.161182	-2.4759
[K].CSQTQCPR.[K]	1	2	P29590	P29590 [479-486]	P29590 1xPhospho [S480(100)]	PML	165.538	167.468	146.669	62.8274	53.1781	67.1159	71.4045	-1.4629	-1.207
[R].STGVSFWTQDSDENEQEQQSDTEEGSNKK.[E]	1	2	O14974	O14974 [852-880]	O14974 1xPhospho [S871(100)]	PPP1R12A	172.174	153.743	156.864	45.6931	128.306	39.8637	53.5834	-0.887327	-1.78418
[K].VLSPPHIK.[A]	1	7	Q9NZ09	Q9NZ09 [144-151]	Q9NZ09 1xPhospho [S146(100)]	UBAP1	157.844	160.977	160.868	72.3309	65.8019	56.0937	58.8386	-1.21108	-1.47635
[R].SSPKSEIEVISEPPEEK.[V]	1	1	O75044	O75044 [795-811]	O75044 1xPhospho [S796(99.6)]	SRGAP2	192.269	170.952	174.641	43.8653	126.266	44.6852	72.5622	-1.07562	-1.61272
[R].QGDETPSTNNGSDDEKTGLK.[I]	1	1	Q9Y3P9	Q9Y3P9 [31-50]	Q9Y3P9 1xPhospho [S42(100)]	RABGAP1	200.263	183.716	152.318	52.4699	131.811	59.5414	47.3785	-0.956159	-1.74154
[K].ASPSSPGRQDSDEDDGPQRVEEVDQGR.[G]	1	1	O95049	O95049 [102-128]	O95049 1xPhospho [S112(100)]	TJP3	193.564	167.652	146.671	58.3978	84.9862	61.5884	61.5884	-1.23966	-1.45881
[K].TEESPASDEAGEKEAKSD.[-]	1	1	P05114	P05114 [83-100]	P05114 2xPhospho [S89(100); S99(100)]	HMGN1	151.106	152.969	138.456	45.0912	85.1378	53.8611	48.9717	-1.17976	-1.52051
[R].SSPEQPRPSTSK.[A]	1	1	P29590	P29590 [504-515]	P29590 2xPhospho [S512(100); S/T]	PML	145.92	206.35	161.193	59.1529	53.9989	75.4188	82.7952	-1.59704	-1.11342
[R].APSSDEECFFDLLTK.[F]	1	1	Q86YR5	Q86YR5 [490-504]	Q86YR5 1xPhospho [S/T]	GPSM1	146.451	158.8	148.759	72.7063	58.6267	54.0104	52.3947	-1.20453	-1.5082
[K].VDNQPEELVRSAEDVSTVPTQPDNPFSHPDK.[L]	1	1	Q9HCH5	Q9HCH5 [525-555]	Q9HCH5 1xPhospho [S535(100)]	SYTL2	150.507	151.483	168.399	63.2174	53.5667	65.8198	62.2415	-1.42505	-1.29206
[R].QPSSPGPTPR.[N]	1	1	Q13424	Q13424 [198-207]	Q13424 1xPhospho [S/T]	SNTA1	164.469	150.581	164.835	63.2293	69.8081	68.3462	48.4271	-1.26589	-1.45402
[K].SDGAPASDSKPGSSEAAPSSK.[E]	1	1	P80723	P80723 [164-184]	P80723 1xPhospho [S172(100)]	BASP1	160.045	128.881	162.158	64.1766	60.7433	50.4433	59.4228	-1.26743	-1.45269
[K].SEDDSAKFDSNEEDSASVFSPSFGLK.[Q]	1	2	Q02880	Q02880 [1457-1482]	Q02880 1xPhospho [S1466(100)]	TOP2B	166.197	177.675	168.947	39.0981	124.468	60.0222	47.8265	-1.06361	-1.66448
[K].AALSEEELEKK.[S]	1	1	Q04637	Q04637 [1235-1245]	Q04637 1xPhospho [S1238(100)]	EIF4G1	179.065	171.796	165.684	45.6427	115.667	57.3188	51.915	-1.0941	-1.65651
[R].ALLSSSDDPPAEVDIFELLK.[V]	1	1	Q66K14	Q66K14 [749-768]	Q66K14 1xPhospho [S752(99.6)]	TBC1D9B	175.627	153.534	168.943	48.8264	58.2947	76.4885	76.1172	-1.63224	-1.12167
[R].AKGPSPPGAK.[R]	1	1	Q96S55	Q96S55 [61-70]	Q96S55 1xPhospho [S65(100)]	WRNIP1	187.402	168.284	160.199	48.0596	143.574	49.5709	41.7121	-0.843735	-1.91367
[K].TEESPASDEAGEKEAKSD.[-]	1	1	P05114	P05114 [83-100]	P05114 1xPhospho [S99(100)]	HMGN1	208.736	171.617	160.529	53.1654	85.6018	71.7596	65.0794	-1.37769	-1.39787
[K].RQSPLPPQKK.[K]	1	3	Q01105	Q01105 [5-14]	Q01105 1xPhospho [S7(100)]	SET	234.863	185.71	142.247	73.748	85.0176	71.472	57.7796	-1.24081	-1.53753
[R].FVVIQNEDLGPASPLDSTFYR.[S]	1	4	P04626	P04626 [986-1006]	P04626 1xPhospho [S998(100)]	ERBB2	155.433	150.857	168.846	69.4319	65.4869	52.8629	55.3877	-1.23128	-1.549
[R].SRTSPVTR.[R]	1	2	Q9UQ35	Q9UQ35 [1984-1991]; [1996-2003]; [2008-2015]	Q9UQ35 1xPhospho [T1986(99.5)]; 1xPhospho [T1998(99.5)]; 1xPhospho [T2010(99.5)]	SRRM2	185.036	156.454	158.104	46.7269	112.265	52.7225	47.9007	-1.06684	-1.72683
[R].SMQHSPNLR.[T]	1	6	O76041	O76041 [949-957]	O76041 1xPhospho [S953(100)]	NEBL	162.528	140.879	154.191	51.1878	54.2358	62.2591	64.8588	-1.53292	-1.26295
[K].SRSTTELDDYSTNKNGNNK.[Y]	1	3	Q8WWI1	Q8WWI1 [1421-1439]	Q8WWI1 1xPhospho [S1423(99)]	LMO7	155.659	163.305	155.5	48.0481	90.3277	58.6576	44.587	-1.19274	-1.61527
[R].ETPRPEGGSPSPAGTPPQPK.[R]	1	1	Q9BR39	Q9BR39 [476-495]	Q9BR39 1xPhospho [S/T]	JPH2	146.781	137.22	163.893	49.5696	47.9628	65.2359	65.0752	-1.61424	-1.19624
[R].YSSDPTGALTEDSIDDTFLPVPEYINQSVPK.[R]	1	5	P00533	P00533 [1069-1099]	P00533 1xPhospho [S1071(99.2)]	EGFR	153.508	173.528	164.754	58.7063	66.3022	61.6504	60.0606	-1.39105	-1.42962
[R].KKGDDSDEEDLCISNK.[W]	1	3	Q9Y3M8	Q9Y3M8 [128-143]	Q9Y3M8 1xPhospho [S133(100)]	STARD13	160.886	154.427	160.886	66.8992	77.7278	51.2187	47.1701	-1.13427	-1.69004
[R].TKSSSEEVLER.[D]	1	2	Q96T83	Q96T83 [691-701]	Q96T83 1xPhospho [S693(99.5)]	SLC9A7	171.282	169.533	170.662	62.8129	57.4797	67.4124	68.8233	-1.50316	-1.3236
[R].SKESVPEFPLSPPK.[K]	1	4	P16949	P16949 [28-41]	P16949 1xPhospho [S38(100)]	STMN1	206.925	172.085	148.441	76.7066	70.547	60.4413	57.7786	-1.25577	-1.5726
[R].TQLASWSDPTEETGPVAGILDTETLEK.[V]	1	5	Q15149	Q15149 [4402-4428]	Q15149 1xPhospho [S4406(100)]	PLEC	169.206	149.241	183.735	68.4928	73.5334	53.1733	57.6209	-1.23709	-1.59536
[K].AEGSPSEGKK.[A]	1	1	Q9P2E9	Q9P2E9 [570-579]	Q9P2E9 1xPhospho [S573(100)]	RRBP1	182.348	170.757	167.511	31.5616	189.974	43.9069	31.5994	-0.647719	-2.20059
[R].TKSPTDDEVTPSAVVR.[R]	1	7	Q9Y2H5	Q9Y2H5 [775-790]	Q9Y2H5 1xPhospho [S777(100)]	PLEKHA6	157.298	154.968	158.168	52.821	52.1219	64.4174	65.5414	-1.57942	-1.27098
[K].ASTNSETNRGESEK.[K]	1	2	P02686	P02686 [15-28]	P02686 1xPhospho [S26(99.3)]	MBP	174.536	124.888	184.517	41.0322	71.5291	72.3822	53.103	-1.51916	-1.36235
[R].FVSEGDGGR.[L]	1	4	Q53EL6	Q53EL6 [455-463]	Q53EL6 1xPhospho [S457(100)]	PDCD4	165.422	186.785	167.417	61.0133	58.3495	67.8795	67.8883	-1.53715	-1.35136
[R].TGSTSSKEDDYESDAATIVQK.[C]	1	4	Q5T4S7	Q5T4S7 [360-380]	Q5T4S7 1xPhospho [S362(99)]	UBR4	187.948	181.963	178.07	54.3261	102.842	60.7028	53.7305	-1.21686	-1.67466
[K].LPSTGADPWGASLETSDTPGGASTFDPFAKPPESTETK.[E]	1	2	Q9H201	Q9H201 [398-435]	Q9H201 1xPhospho [S/T]	EPN3	190.112	164.985	185.371	63.0545	63.0545	67.0843	71.1141	-1.51457	-1.3825
[R].NSSSSSTDSETLR.[Y]	1	1	Q9HCH5	Q9HCH5 [276-288]	Q9HCH5 1xPhospho [S278(100)]	SYTL2	148.094	157.537	136.702	43.6188	41.8201	71.4989	64.7537	-1.78721	-1.11389
[R].LQDSSDPDTGSEEEGSSRLSPPHSPR.[D]	1	1	Q92974	Q92974 [937-962]	Q92974 2xPhospho [S947(98.9); S960(100)]	ARHGEF2	174.396	160.676	161.063	32.657	198.937	35.942	26.6667	-0.514172	-2.40134
[R].DKSDSDTEGLLFSR.[D]	1	1	Q9H4G0	Q9H4G0 [646-659]	Q9H4G0 1xPhospho [S650(100)]	EPB41L1	133.9	161.765	151.001	50.9951	41.6053	61.1484	64.9654	-1.68514	-1.23951
[K].EAEEGPTGASESQDSPRK.[L]	1	1	Q5TCZ1	Q5TCZ1 [533-550]	Q5TCZ1 1xPhospho [S547(100)]	SH3PXD2A	182.093	173.074	172.146	41.9026	106.586	58.4987	51.0253	-1.24334	-1.68245
[K].DRPSESDELQTIQEDSAATSESLDVMASQK.[R]	1	2	P02686	P02686 [109-138]	P02686 1xPhospho [S112(99.2)]	MBP	166.618	168.312	176.524	57.8254	64.9371	57.402	65.8684	-1.47377	-1.46781
[R].AKPPSSSSTCTDSATR.[D]	1	1	Q96EV8	Q96EV8 [293-308]	Q96EV8 1xPhospho [S297(100)]	DTNBP1	197.216	169.563	182.455	73.5625	66.5261	62.0484	62.3928	-1.38612	-1.55699
[R].NHSGSRTPPVALNSSR.[M]	1	1	Q9UQ35	Q9UQ35 [2098-2113]	Q9UQ35 1xPhospho [T2104(100)]	SRRM2	197.488	161.643	177.198	38.2126	112.947	60.8696	49.0338	-1.24208	-1.70192
[R].AGATSGAGGGSR.[L]	1	2	P35716	P35716 [299-310]	P35716 1xPhospho [T/S]	SOX11	138.961	147.577	155.686	43.8708	43.8391	62.8761	65.4102	-1.749	-1.20045
[R].RLPSSPASPSPK.[G]	1	5	Q9H4G0	Q9H4G0 [537-548]	Q9H4G0 1xPhospho [S541(99.6)]	EPB41L1	171.527	157.925	162.904	55.5968	57.54	62.1551	60.9001	-1.53667	-1.41543
[K].DSESPSQKK.[K]	1	1	Q13428	Q13428 [1468-1476]	Q13428 1xPhospho [S1471(100)]	TCOF1	263.697	201.955	156.154	34.717	158.23	66.7433	46.2114	-1.1033	-1.87576
[K].EDTPTSSLDSLSSPSPVTTAVPGPPGPDK.[N]	1	1	A1A4S6	A1A4S6 [631-659]	A1A4S6 1xPhospho [S643(98.1)]	ARHGAP10	160.834	156.762	179.835	48.1823	69.8982	42.0746	75.6665	-1.48976	-1.49392
[R].YSSDPTGALTEDSIDDTFLPVPEYINQSVPK.[R]	1	1	P00533	P00533 [1069-1099]	P00533 2xPhospho [S1071(99); T1074(98.9)]	EGFR	168.381	189.8	171.356	78.538	45.8139	67.2333	57.7136	-1.50534	-1.49845
[R].MGPSGGEGMEPERRDSQDGSSYR.[R]	1	3	Q14847	Q14847 [131-153]	Q14847 1xPhospho [S146(100)]	LASP1	186.856	193.564	159.713	52.9724	106.291	50.552	50.4137	-1.17694	-1.83448
[R].LFSADPFDLEAQAK.[I]	1	2	Q5TDH0	Q5TDH0 [192-205]	Q5TDH0 1xPhospho [S194(100)]	DDI2	165.449	217.024	159.425	61.8598	57.3048	64.2107	71.5575	-1.6001	-1.41191
[R].KCSQTQCPR.[K]	1	5	P29590	P29590 [478-486]	P29590 1xPhospho [S480(100)]	PML	166.403	172.785	163.945	50.8867	48.2308	72.2008	68.3423	-1.75876	-1.25496
[K].AAEEQGDDQDSEKSKPAGSDGER.[R]	1	1	Q1KMD3	Q1KMD3 [175-197]	Q1KMD3 1xPhospho [S]	HNRNPUL2	194.141	173.103	159.521	42.2104	149.534	38.0826	41.5446	-0.873011	-2.14086
[R].ETPRPEGGSPSPAGTPPQPK.[R]	1	1	Q9BR39	Q9BR39 [476-495]	Q9BR39 1xPhospho [T490(100)]	JPH2	153.149	149.303	171.303	46.94	46.9966	67.4126	61.8138	-1.74942	-1.28928
[K].WDGSEEDEDNSKK.[I]	1	3	O60841	O60841 [161-173]	O60841 1xPhospho [S164(100)]	EIF5B	183.328	170.436	159.389	34.9324	166.479	37.2813	32.9268	-0.764285	-2.28472
[R].VRVDSTAK.[V]	1	3	P78371	P78371 [256-263]	P78371 1xPhospho [S260(100)]	CCT2	209.053	220.622	177.107	60.1544	95.5519	66.9625	58.7023	-1.37739	-1.68663
[K].VIPEDASESEEKLDQK.[E]	1	2	Q9H2P0	Q9H2P0 [915-930]	Q9H2P0 1xPhospho [S921(100)]	ADNP	184.267	191.089	182.148	41.6028	112.896	53.0759	53.5152	-1.26642	-1.80193
[K].GSDSDSEGDNPEKK.[K]	1	2	Q9UN37	Q9UN37 [94-107]	Q9UN37 1xPhospho [S97(100)]	VPS4A	185.21	180.087	165.089	36.2771	160.475	42.2063	33.2774	-0.845699	-2.22784
[R].GGSSKDLLDNQSQEEQR.[R]	1	1	O43432	O43432 [1154-1170]	O43432 1xPhospho [S]	EIF4G3	192.786	156.167	177.229	46.3117	95.615	50.859	50.2607	-1.30545	-1.79453
[K].DRPSESDELQTIQEDSAATSESLDVMASQK.[R]	1	1	P02686	P02686 [109-138]	P02686 1xPhospho [S112(100)]	MBP	164.793	170.847	168.229	52.0397	54.4944	64.1496	59.2402	-1.65677	-1.44486
[R].AASSDQLRDNSPPPAFKPEPPK.[A]	1	2	Q9UDY2	Q9UDY2 [976-997]	Q9UDY2 1xPhospho [S986(100)]	TJP2	243.129	187.863	176.805	56.1047	115.667	63.5532	47.2836	-1.23814	-1.87019
[K].AEEAQKTESVDNEGE.[-]	1	1	Q15651	Q15651 [85-99]	Q15651 1xPhospho [S93(100)]	HMGN3	69.0362	55.9001	57.3279	8.28149	44.6201	23.3452	8.56706	-1.19969	-1.92888
[K].SLIPDIKPLAGQEAVVDLHADDSRISEDETER.[N]	1	3	Q9UKV3	Q9UKV3 [873-904]	Q9UKV3 1xPhospho [S895(99.3)]	ACIN1	176.026	177.772	173.232	40.3393	151.578	39.99	33.0049	-0.872439	-2.26706
[K].AEGAATEEEGTPKESEPQAAAEPAEAK.[E]	1	2	P80723	P80723 [26-52]	P80723 1xPhospho [T36(99.4)]	BASP1	165.677	149.361	165.215	50.9319	61.2372	51.3283	51.7246	-1.51316	-1.63545
[R].SKSPASTSSVNGTPGSQLSTPR.[S]	1	8	O15075	O15075 [305-326]	O15075 1xPhospho [S307(100)]	DCLK1	150.551	157.132	160.92	41.5103	36.9676	73.3733	66.5833	-1.99305	-1.15843
[K].DRPSESDELQTIQEDSAATSESLDVMASQK.[R]	1	4	P02686	P02686 [109-138]	P02686 1xPhospho [S112(100)]	MBP	167.204	175.411	181.77	54.6907	55.1919	62.6468	62.3336	-1.6697	-1.48396
[K].SEPVKEESSELEQPFAQDTSSVGPDRK.[L]	2	1	Q15424; Q14151	Q15424 [227-253]; Q14151 [226-252]	Q15424 1xPhospho [T/S]; Q14151 1xPhospho [T/S]	SAFB2	217.648	201.667	182.388	33.3575	141.04	57.5829	45.9141	-1.20171	-1.9545
[R].ALMDEEDMDDVVDADEYLIPQQGFFSSPSTSR.[T]	1	1	P00533	P00533 [1000-1031]	P00533 1xPhospho [S1026(97.4)]	EGFR	164.743	157.8	176.262	59.8061	54.4409	56.9657	51.6005	-1.54136	-1.61494
[R].SLPELDRDKSDSDTEGLLFSR.[D]	1	2	Q9H4G0	Q9H4G0 [639-659]	Q9H4G0 1xPhospho [S648(99.2)]	EPB41L1	173.115	175.292	173.581	55.0361	56.9795	58.1455	62.6541	-1.63535	-1.52644
[K].VPKPEPIPEPKEPSPEK.[N]	1	6	Q8IYB3	Q8IYB3 [247-263]	Q8IYB3 1xPhospho [S260(100)]	SRRM1	229.586	188.183	164.309	41.6229	128.777	54.5327	43.2641	-1.18732	-1.98839
[K].EGQPSPADEKGNDSDGEGESDDPEK.[K]	1	3	O75351	O75351 [89-113]	O75351 1xPhospho [S102(100)]	VPS4B	195.984	174.523	170.087	34.3491	136.157	46.0785	37.6461	-1.07975	-2.10586
[R].MGPSGGEGMEPERRDSQDGSSYR.[R]	1	6	Q14847	Q14847 [131-153]	Q14847 1xPhospho [S146(100)]	LASP1	198.281	193.591	163.087	54.872	96.653	51.8949	47.0826	-1.28786	-1.90225
[K].VDNQPEELVRSAEDVSTVPTQPDNPFSHPDK.[L]	1	1	Q9HCH5	Q9HCH5 [525-555]	Q9HCH5 1xPhospho [S535(100)]	SYTL2	167.616	168.557	155.765	52.4859	42.6095	66.8772	56.7186	-1.78607	-1.40788
[K].KWDGSEEDEDNSKK.[I]	1	2	O60841	O60841 [160-173]	O60841 1xPhospho [S164(100)]	EIF5B	203.335	176.706	170.757	35.3604	173.156	38.8629	31.5221	-0.8164	-2.38322
[K].EQRDSSKDK.[M]	1	1	P36021	P36021 [508-516]	P36021 1xPhospho [S512(100)]	SLC16A2	166.337	169.281	157.277	80.4504	95.1272	36.1483	30.7125	-0.904208	-2.29708
[R].KGAGDGSDEEVDGKADGAEAKPAE.[-]	1	6	P35579	P35579 [1937-1960]	P35579 1xPhospho [S1943(100)]	MYH9	214.957	188.631	176.025	42.2891	125.858	56.2071	40.2354	-1.20041	-2.00239
[K].SEDDSAKFDSNEEDSASVFSPSFGLK.[Q]	1	3	Q02880	Q02880 [1457-1482]	Q02880 1xPhospho [S1466(100)]	TOP2B	171.985	171.935	187.748	33.1761	126.75	43.0839	40.5819	-1.14816	-2.08285
[R].EKVSSIDLEIDSLSSLLDDMTK.[N]	1	1	Q15942	Q15942 [139-160]	Q15942 1xPhospho [S/T]	ZYX	144.444	142.955	165.292	29.7824	32.7606	80.4124	74.4559	-2.27065	-0.962525
[K].VNVPEESRNGETSPR.[T]	1	3	Q9UEY8	Q9UEY8 [449-463]	Q9UEY8 1xPhospho [T/S]	ADD3	178.218	170.583	165.369	36.3606	73.5592	59.3595	54.1452	-1.64083	-1.59453
[K].ASGYQSSQKK.[S]	1	2	P51858	P51858 [97-106]	P51858 1xPhospho [S103(100)]	HDGF	100.636	96.3421	98.0345	16.9241	96.9062	21.8133	14.0721	-0.788928	-2.45434
[K].SSSISEEKGDSDDEKPR.[K]	1	14	Q9UKV3	Q9UKV3 [206-222]	Q9UKV3 1xPhospho [S216(100)]	ACIN1	179.168	185.372	178.033	27.926	166.754	35.9578	30.6207	-0.893747	-2.44173
[K].GSSERGSPIEK.[Y]	1	1	Q9UHF7	Q9UHF7 [1060-1070]	Q9UHF7 1xPhospho [S1066(100)]	TRPS1	244.658	203.944	190.744	53.9141	123.259	52.7986	48.6156	-1.26648	-2.07138
[K].KAEGSPSEGKK.[A]	1	1	Q9P2E9	Q9P2E9 [569-579]	Q9P2E9 1xPhospho [S573(100)]	RRBP1	200.124	194.779	171.325	24.9236	186.292	40.5594	25.1241	-0.8377	-2.52282
[K].AAEEQGDDQDSEKSKPAGSDGER.[R]	1	2	Q1KMD3	Q1KMD3 [175-197]	Q1KMD3 1xPhospho [S185(100)]	HNRNPUL2	204.36	159.371	177.125	31.9195	155.329	40.381	27.1221	-0.945328	-2.41726
[R].ISESPEVTR.[L]	1	1	Q9H4M7	Q9H4M7 [191-199]	Q9H4M7 1xPhospho [S194(100)]	PLEKHA4	160.613	190.765	162.952	45.4361	54.9576	62.3076	50.698	-1.77206	-1.60134
[R].KLNSSSSSSSNSSNER.[E]	1	1	Q13620	Q13620 [58-73]	Q13620 1xPhospho [S61(97.4)]	CUL4B	164.62	195.082	197.168	58.8376	55.7079	49.2399	64.6796	-1.69646	-1.70436
[K].EVAATEEDVTRLPSPTSPFSSLSQDQAATSK.[A]	1	7	Q8WWI1	Q8WWI1 [975-1005]	Q8WWI1 1xPhospho [S988(98.4)]	LMO7	183.468	171.786	168.971	29.5657	136.823	37.9888	30.0313	-1.07066	-2.36119
[K].TLSKEEETKK.[-]	1	1	P84098	P84098 [187-196]	P84098 1xPhospho [S189(100)]	RPL19	209.134	204.251	186.872	34.5263	171.062	38.8275	32.7825	-0.960861	-2.48238
[K].GAGDGSDEEVDGKADGAEAKPAE.[-]	1	2	P35579	P35579 [1938-1960]	P35579 1xPhospho [S1943(100)]	MYH9	229.016	190.727	173.103	35.7808	137.918	49.9866	30.1989	-1.18611	-2.30128
[R].QAEATRASPPR.[S]	1	3	Q5T0Z8	Q5T0Z8 [268-278]	Q5T0Z8 1xPhospho [S275(100)]	C6orf132	189.58	170.379	175.897	26.1536	115.919	43.6939	36.0677	-1.33026	-2.16312
[R].GSPRYSPR.[H]	1	1	Q07955	Q07955 [233-240]	Q07955 2xPhospho [S234(100); S238(100)]	SRSF1	224.936	194.277	166.582	36.3822	132.703	39.9591	39.1926	-1.20768	-2.30274
[K].SAPLSPK.[I]	1	2	Q6ZN28	Q6ZN28 [529-535]	Q6ZN28 1xPhospho [S533(100)]	MACC1	173.647	185.145	175.684	51.9857	54.2524	50.8852	53.1026	-1.74586	-1.77675
[K].IEEVLSPEGSPSKSPSKK.[K]	1	2	Q9UEY8	Q9UEY8 [668-685]	Q9UEY8 1xPhospho [S681(100)]	ADD3	193.654	180.015	178.714	42.3865	70.6819	56.1947	47.4797	-1.70351	-1.82865
[R].SPSQGSYSR.[A]	1	3	Q9Y2H5	Q9Y2H5 [459-467]	Q9Y2H5 1xPhospho [S459(100)]	PLEKHA6	163.352	158.143	160.502	38.8233	38.2446	54.9849	57.1665	-2.05986	-1.51861
[R].SRASPVSR.[R]	1	1	Q9UQ35	Q9UQ35 [1913-1920]	Q9UQ35 1xPhospho [S1916(100)]	SRRM2	212.934	147.929	179.536	34.9415	113.784	38.3262	33.3487	-1.27641	-2.32952
[R].VASPSQGQVGSSSPKR.[S]	1	1	Q99569	Q99569 [325-340]	Q99569 1xPhospho [S337(99.6)]	PKP4	245.861	191.064	175.452	37.4271	120.863	47.9728	37.944	-1.36689	-2.24845
[K].HQASINELKR.[T]	1	1	Q9H4G0	Q9H4G0 [507-516]	Q9H4G0 1xPhospho [S510(100)]	EPB41L1	179.591	174.218	158.327	34.8076	56.7259	52.3919	51.331	-1.89919	-1.71883
[R].SEAEEGEVRTPTK.[I]	1	5	Q9H4G0	Q9H4G0 [466-478]	Q9H4G0 1xPhospho [T475(100)]	EPB41L1	180.892	154.861	176.64	43.5891	40.4238	58.7697	53.6517	-2.0236	-1.60337
[K].TLSPGKNGVVK.[D]	1	3	P04626	P04626 [1172-1182]	P04626 1xPhospho [S1174(100)]	ERBB2	187.637	172.895	183.621	53.4256	55.1097	49.6687	48.3473	-1.74089	-1.88796
[R].DEDGESGGQRSEAEEGEVRTPTK.[I]	1	1	Q9H4G0	Q9H4G0 [456-478]	Q9H4G0 2xPhospho [S466(97.8); T/S]	EPB41L1	155.306	153.882	194.282	48.2707	40.1007	54.1171	48.8703	-1.92529	-1.70447
[R].AKTQTPPVSPAPQPTEER.[L]	1	1	Q14247	Q14247 [397-414]	Q14247 1xPhospho [T401(100)]	CTTN	283.949	192.733	178.89	54.0855	119.439	50.3296	37.8813	-1.33265	-2.30876
[R].ASGQAFELILSPR.[S]	1	50	P16949	P16949 [15-27]	P16949 1xPhospho [S25(100)]	STMN1	175.828	186.416	174.231	49.809	46.7904	53.3477	52.7047	-1.88846	-1.75377
[R].QNGSNDSDRYSDNEEDSKIELK.[L]	1	9	P42167	P42167 [174-195]	P42167 1xPhospho [S184(100)]	TMPO	207.119	189.146	183.617	28.5717	175.552	31.2688	26.8218	-0.921349	-2.73442
[K].EDLPAENGETKTEESPASDEAGEK.[E]	1	1	P05114	P05114 [72-95]	P05114 1xPhospho [S86(100)]	HMGN1	77.3307	72.2402	70.0692	6.88715	55.4715	14.186	13.0631	-1.23152	-2.4259
[R].TQLASWSDPTEETGPVAGILDTETLEK.[V]	1	11	Q15149	Q15149 [4402-4428]	Q15149 1xPhospho [S4406(100)]	PLEC	179.953	176.746	189.209	62.7514	68.5284	38.5515	39.8252	-1.47105	-2.2152
[R].DYDEEEQGYDSEKEKK.[E]	1	1	Q05519	Q05519 [424-439]	Q05519 1xPhospho [S434(100)]	SRSF11	224.067	188.836	190.758	27.2236	143.805	35.8071	33.1808	-1.23454	-2.54436
[R].GPSPAPASSPKR.[E]	1	2	Q9H7N4	Q9H7N4 [717-728]	Q9H7N4 1xPhospho [S]	SCAF1	187.116	166.817	165.414	17.8339	163.23	29.1955	17.2929	-0.935236	-2.8968
[K].NSLSDPNIDR.[I]	1	2	Q9NRY4	Q9NRY4 [588-597]	Q9NRY4 1xPhospho [S589(100)]	ARHGAP35	199.796	216.299	197.498	43.9809	43.2281	63.3167	62.8412	-2.22977	-1.69709
[R].GDSVSDSGSDALR.[S]	1	1	Q53EL6	Q53EL6 [74-86]	Q53EL6 1xPhospho [S76(100)]	PDCD4	174.655	173.085	178.611	45.686	22.4341	62.7713	54.947	-2.36491	-1.57572
[K].TEDGDWEWSDDEMDEKSEEGK.[A]	1	4	Q9UEW8	Q9UEW8 [377-397]	Q9UEW8 1xPhospho [S385(100)]	STK39	211.705	193.12	183.267	26.9269	137.657	33.4034	27.4175	-1.25226	-2.68844
[R].KPNVSPEK.[R]	1	2	Q9HCH5	Q9HCH5 [150-157]	Q9HCH5 1xPhospho [S154(100)]	SYTL2	167.248	159.006	173.515	37.0345	27.5783	55.7493	55.4106	-2.3664	-1.58366
[R].TRTSSSETEEK.[K]	1	1	Q9Y5K6	Q9Y5K6 [229-239]	Q9Y5K6 1xPhospho [S/T]	CD2AP	200.522	212.023	182.932	33.8262	64.1345	53.5807	49.9275	-2.01881	-1.93934
[R].QNGSNDSDRYSDNEEDSKIELK.[L]	1	3	P42167	P42167 [174-195]	P42167 1xPhospho [S184(100)]	TMPO	223.13	195.074	193.326	25.29	180.569	28.3141	22.0308	-0.985802	-3.01755
[R].SLSPIIGK.[D]	1	8	Q9H4G0	Q9H4G0 [782-789]	Q9H4G0 1xPhospho [S784(100)]	EPB41L1	182.425	180.82	169.183	39.0044	35.7445	51.1719	51.3235	-2.2475	-1.79206
[R].SSSKSEGSPSQR.[L]	1	3	O95819	O95819 [708-719]	O95819 1xPhospho [S710(100)]	MAP4K4	213.968	196.79	164.322	17.9938	161.665	25.8487	21.5134	-1.09354	-3.017
[K].DIIRQPSEEEIIK.[L]	1	6	Q15121	Q15121 [110-122]	Q15121 1xPhospho [S116(100)]	PEA15	239.037	205.41	185.872	33.5337	108.424	36.2957	32.5698	-1.56566	-2.60927
[R].SLDGAEFSRPASVSENHDAGPDGDKR.[D]	1	2	Q9H4G0	Q9H4G0 [430-455]	Q9H4G0 1xPhospho [S]	EPB41L1	207.675	195.775	202.924	37.743	67.3158	42.9827	41.0733	-1.94405	-2.26583
[R].SLDGAEFSRPASVSENHDAGPDGDKR.[D]	1	1	Q9H4G0	Q9H4G0 [430-455]	Q9H4G0 1xPhospho [S]	EPB41L1	201.324	188.83	211.401	40.5067	57.5356	51.5906	36.7785	-2.03226	-2.18212
[R].DYDEEEQGYDSEKEKK.[E]	1	1	Q05519	Q05519 [424-439]	Q05519 1xPhospho [S434(100)]	SRSF11	219.218	205.404	203.878	24.4959	134.848	34.1738	24.3754	-1.39481	-2.83923
[K].EGQPSPADEKGNDSDGEGESDDPEKK.[K]	1	3	O75351	O75351 [89-114]	O75351 1xPhospho [S102(100)]	VPS4B	217.219	200.212	196.071	15.6707	146.428	27.6466	24.8575	-1.33523	-2.9616
[K].GPGAPAASSPTRK.[E]	1	2	Q8N1P7	Q8N1P7 [466-478]	Q8N1P7 1xPhospho [S474(99.5)]	CRYBG2	252.644	208.082	175.344	31.5726	94.2939	40.3875	31.7421	-1.75233	-2.55556
[K].KTEAPAAPAAQETKSDGAPASDSKPGSSEAAPSSK.[E]	1	1	P80723	P80723 [150-184]	P80723 1xPhospho [T/S]	BASP1	186.836	190.358	184.684	45.5841	69.2566	28.1722	33.4544	-1.70566	-2.60367
[K].EGQPSPADEKGNDSDGEGESDDPEKK.[K]	1	1	O75351	O75351 [89-114]	O75351 1xPhospho [S102(100)]	VPS4B	210.236	195.683	193.366	17.7978	132.927	26.604	26.604	-1.40636	-2.90857
[R].QAEATRASPPRSPAEPK.[G]	1	1	Q5T0Z8	Q5T0Z8 [268-284]	Q5T0Z8 2xPhospho [S275(98.8); S279(100)]	C6orf132	202.834	209.753	171.75	26.3018	99.8147	34.7469	24.623	-1.62708	-2.71404
[K].GSTAENAEYLR.[V]	1	1	P00533	P00533 [1189-1199]	P00533 1xPhospho [Y1197(100)]	EGFR	190.925	192.586	168.069	43.5352	35.1718	43.4493	38.838	-2.22404	-2.15987
[K].WDEQTSNTKGDDDEESDEEAVK.[K]	1	2	O43395	O43395 [604-625]	O43395 1xPhospho [S619(100)]	PRPF3	190.499	178.661	186.457	14.3575	199.246	16.1165	14.3575	-0.794191	-3.60347
[R].TEAQDLCRASPEPPGPESSSR.[W]	1	1	Q9C0C2	Q9C0C2 [663-683]	Q9C0C2 1xPhospho [S672(100)]	TNKS1BP1	266.071	225.789	196.32	32.1723	102.93	42.4548	29.8932	-1.76377	-2.6648
[K].TEDGDWEWSDDEMDEKSEEGK.[A]	1	2	Q9UEW8	Q9UEW8 [377-397]	Q9UEW8 1xPhospho [S385(100)]	STK39	217.384	201.459	194.408	19.4102	143.019	24.8637	22.266	-1.33171	-3.11681
[K].SEDDSAKFDSNEEDSASVFSPSFGLK.[Q]	1	1	Q02880	Q02880 [1457-1482]	Q02880 2xPhospho [S1466(100); S1476(100)]	TOP2B	201.606	199.668	206.259	22.8745	123.29	32.5672	17.8344	-1.47041	-3.00646
[K].WDEQTSNTKGDDDEESDEEAVKK.[T]	1	1	O43395	O43395 [604-626]	O43395 1xPhospho [S619(100)]	PRPF3	217.911	192.556	191.238	18.1113	167.364	15.6415	16.6294	-1.11286	-3.63579
[K].WDEQTSNTKGDDDEESDEEAVKK.[T]	1	1	O43395	O43395 [604-626]	O43395 1xPhospho [S619(100)]	PRPF3	225.748	192.637	192.111	10.1788	175.731	16.2042	16.2042	-1.13042	-3.65058
[K].NRHSPDHPGMGSSQASSSSSLR.[-]	1	1	A0JLT2	A0JLT2 [223-244]	A0JLT2 1xPhospho [S226(100)]	MED19	62.1711	254.605	53.2895	31.0855	0	71.0526	0	-2.9885	-1.79586
[R].SSRPASASSSTK.[D]	1	1	Q14686	Q14686 [2038-2049]	Q14686 1xPhospho [S2043(98.1)]	NCOA6	276.735	211.193	223.749	44.1973	56.2511	29.8834	40.1794	-2.23981	-2.75954
[R].TPVDESDDEIQHDEIPTGK.[C]	1	1	Q86TC9	Q86TC9 [923-941]	Q86TC9 1xPhospho [S928(100)]	MYPN	188.247	186.152	188.744	33.0288	29.3895	33.6353	29.0035	-2.5885	-2.58341
[K].WDEQTSNTKGDDDEESDEEAVK.[K]	1	1	O43395	O43395 [604-625]	O43395 1xPhospho [S619(100)]	PRPF3	188.954	187.537	204.236	13.4606	190.877	11.74	6.9833	-0.921945	-4.36999
[R].SRSADGAK.[N]	1	1	Q96CV9	Q96CV9 [216-223]	Q96CV9 1xPhospho [S218(100)]	OPTN	262.004	227.912	198.634	19.7137	122.316	18.4776	14.8341	-1.6924	-3.7845
[R].DSGRGDSVSDSGSDALR.[S]	1	1	Q53EL6	Q53EL6 [70-86]	Q53EL6 1xPhospho [S76(100)]	PDCD4	264.79	257.91	232.098	24.8524	49.5448	29.2789	32.2121	-2.75781	-3.03268

## Sheet: Suppl Table 3
Supplementary Table 3. GSEA of the upregulated proteins with Log2(FBXW7mutant / p53 mutant)>0.5
Term	Overlap	P-value	Adjusted P-value	Odds Ratio	Combined Score	Genes
Formation Of Cornified Envelope R-HSA-6809371	27303	1.0746e-10	4.73897e-08	23.6104	541.952	TGM1;FLG;SPRR2E;SPRR3;KLK14;PI3;SPRR2A;SPRR1A;SPRR1B;SPRR2D
Keratinization R-HSA-6805567	10/208	2.25433e-06	0.000497079	7.58	98.5601	TGM1;SPRR2E;FLG;SPRR3;KLK14;PI3;SPRR2A;SPRR1A;SPRR1B;SPRR2D
Cell Cycle R-HSA-1640170	16/654	1.54803e-05	0.00205291	3.85625	42.7116	TOP2A;ANAPC16;SYCP2;GINS3;GINS4;SKA1;CDC20;CCNB1;ORC6;MIS18A;PTTG1;CCNE1;CENPJ;KIF2C;BUB1;SLC19A1
Cell Cycle, Mitotic R-HSA-69278	14/523	2.03658e-05	0.00205291	4.19071	45.2666	TOP2A;ANAPC16;GINS3;GINS4;SKA1;CDC20;CCNB1;ORC6;PTTG1;CCNE1;CENPJ;KIF2C;BUB1;SLC19A1
Cell Recruitment (Pro-Inflammatory Response) R-HSA-9664424	45748	2.66863e-05	0.00205291	27.5815	290.471	IL1A;IL1B;HMOX1;NFKB2
Interleukin-1 Processing R-HSA-448706	45172	2.79307e-05	0.00205291	71.9312	754.255	IL1A;IL1B;NFKB2
Synthesis Of DNA R-HSA-69239	6/119	0.00019928	0.0125546	7.76637	66.1757	ORC6;ANAPC16;CCNE1;GINS3;GINS4;SLC19A1
Interleukin-10 Signaling R-HSA-6783783	16528	0.000281787	0.0155335	14.1129	115.364	IL1A;IL1RN;IL1B;CXCL1
TP53 Regulates Transcription Of Cell Cycle Genes R-HSA-6791312	17989	0.000392069	0.0192114	12.8558	100.842	CCNB1;CCNE1;PLK2;CENPJ
Post-translational Modification: Synthesis Of GPI-anchored Proteins R-HSA-163125	33725	0.00048773	0.0213636	8.35531	63.7155	PSCA;CEACAM5;LY6D;LYPD2;MDGA2
APC/C:Cdc20 Mediated Degradation Of Cyclin B R-HSA-174048	45352	0.000622811	0.0213636	20.5362	151.583	CDC20;CCNB1;ANAPC16
Cell Cycle Checkpoints R-HSA-69620	8/271	0.000687266	0.0213636	4.48177	32.6398	CDC20;CCNB1;ORC6;ANAPC16;CCNE1;KIF2C;BUB1;SKA1
Phosphorylation Of Emi1 R-HSA-176417	45079	0.000726653	0.0213636	71.4209	516.163	CDC20;CCNB1
Fibronectin Matrix Formation R-HSA-1566977	45079	0.000726653	0.0213636	71.4209	516.163	CEACAM1;CEACAM6
Metal Sequestration By Antimicrobial Proteins R-HSA-6799990	45079	0.000726653	0.0213636	71.4209	516.163	LCN2;S100A7
DNA Replication R-HSA-69306	6/155	0.000815733	0.0224836	5.87919	41.8094	ORC6;ANAPC16;CCNE1;GINS3;GINS4;SLC19A1
Resolution Of Sister Chromatid Cohesion R-HSA-2500257	5/106	0.000929105	0.0230415	7.19205	50.2098	CDC20;CCNB1;KIF2C;BUB1;SKA1
S Phase R-HSA-69242	6/161	0.000993572	0.0230415	5.64989	39.0645	ORC6;ANAPC16;CCNE1;GINS3;GINS4;SLC19A1
Anchoring Fibril Formation R-HSA-2214320	45109	0.00101261	0.0230415	57.1338	393.95	LAMB3;LAMC2
Protein Localization R-HSA-9609507	6/164	0.00109297	0.0230415	5.54177	37.7885	PEX16;TIMM8B;SYCP2;HMOX1;CHCHD10;ATP5MC1
Mitotic Spindle Checkpoint R-HSA-69618	5/110	0.00109721	0.0230415	6.91667	47.137	CDC20;ANAPC16;KIF2C;BUB1;SKA1
Mitotic Anaphase R-HSA-68882	7/232	0.00131034	0.0236925	4.55847	30.2567	CDC20;CCNB1;PTTG1;ANAPC16;KIF2C;BUB1;SKA1
Separation Of Sister Chromatids R-HSA-2467813	6/170	0.00131453	0.0236925	5.3374	35.4098	CDC20;PTTG1;ANAPC16;KIF2C;BUB1;SKA1
DNA Strand Elongation R-HSA-69190	11383	0.0013342	0.0236925	15.3967	101.918	GINS3;GINS4;SLC19A1
Mitotic Metaphase And Anaphase R-HSA-2555396	7/233	0.00134311	0.0236925	4.53807	30.0092	CDC20;CCNB1;PTTG1;ANAPC16;KIF2C;BUB1;SKA1
Signaling By Interleukins R-HSA-449147	10/453	0.00142037	0.0240917	3.34568	21.9371	IL32;IL1A;IL1RN;SERPINB2;IL1B;LCN2;HMOX1;IL36G;CXCL1;NFKB2
E2F-enabled Inhibition Of Pre-Replication Complex Formation R-HSA-113507	45171	0.00171991	0.0270886	40.8058	259.748	CCNB1;ORC6
Type I Hemidesmosome Assembly R-HSA-446107	45171	0.00171991	0.0270886	40.8058	259.748	LAMB3;LAMC2
APC/C:Cdc20 Mediated Degradation Of Mitotic Proteins R-HSA-176409	27485	0.00195284	0.0295055	8.13735	50.7646	CDC20;CCNB1;PTTG1;ANAPC16
Activation Of APC/C And APC/C:Cdc20 Mediated Degradation Of Mitotic Proteins R-HSA-176814	27851	0.0020502	0.0295055	8.02393	49.6666	CDC20;CCNB1;PTTG1;ANAPC16
Mitotic Prometaphase R-HSA-68877	6/186	0.00207408	0.0295055	4.85901	30.0201	CDC20;CCNB1;CENPJ;KIF2C;BUB1;SKA1
Unwinding Of DNA R-HSA-176974	45232	0.00260345	0.0358788	31.7346	188.85	GINS3;GINS4
Non-integrin membrane-ECM Interactions R-HSA-3000171	15036	0.00300569	0.040167	11.3392	65.8498	LAMB3;LAMC2;THBS1
APC/C-mediated Degradation Of Cell Cycle Proteins R-HSA-174143	31868	0.00335145	0.0434703	6.95664	39.6415	CDC20;CCNB1;PTTG1;ANAPC16
Cytokine Signaling In Immune System R-HSA-1280215	12/702	0.00410779	0.0517581	2.58429	14.2004	IL32;IL1A;IL1RN;SERPINB2;CD70;IL1B;LCN2;HMOX1;IL36G;CXCL1;KPNA2;NFKB2
Unattached Kinetochores Signal Amplification Via A MAD2 Inhibitory Signal R-HSA-141444	34060	0.00425597	0.0521356	6.48569	35.4082	CDC20;KIF2C;BUB1;SKA1
Interleukin-1 Family Signaling R-HSA-446652	5/152	0.00448533	0.0534603	4.92997	26.6561	IL1A;IL1RN;IL1B;IL36G;NFKB2
EML4 And NUDC In Mitotic Spindle Formation R-HSA-9648025	35521	0.00494272	0.0573616	6.20548	32.9501	CDC20;KIF2C;BUB1;SKA1
NLRP3 Inflammasome R-HSA-844456	42401	0.00555067	0.0617088	20.3957	105.932	HMOX1;NFKB2
M Phase R-HSA-68886	8/380	0.00559717	0.0617088	3.15094	16.3392	CDC20;CCNB1;PTTG1;ANAPC16;CENPJ;KIF2C;BUB1;SKA1
MET Activates PTK2 Signaling R-HSA-8874081	42767	0.00626183	0.0657493	19.035	96.57	LAMB3;LAMC2
Metabolism Of Folate And Pterines R-HSA-196757	42767	0.00626183	0.0657493	19.035	96.57	SLC25A32;SLC19A1
Interleukin-4 And Interleukin-13 Signaling R-HSA-6785807	4/107	0.00697574	0.0715419	5.60017	27.8066	IL1A;IL1B;LCN2;HMOX1
Hemostasis R-HSA-109582	10/576	0.00774454	0.0776214	2.60203	12.6479	SERPINA3;THBD;ECM1;CEACAM1;SERPINB2;CEACAM6;CEACAM5;KIF2C;F3;THBS1
Phosphorylation Of APC/C R-HSA-176412	43862	0.00862817	0.0815078	15.8601	75.3787	CCNB1;ANAPC16
Conversion From APC/C:Cdc20 To APC/C:Cdh1 In Late Anaphase R-HSA-176407	43862	0.00862817	0.0815078	15.8601	75.3787	CDC20;ANAPC16
Interleukin-1 Signaling R-HSA-9020702	4/114	0.00868678	0.0815078	5.24194	24.878	IL1A;IL1RN;IL1B;NFKB2
TP53 Regulates Transcription Of Additional Cell Cycle Genes With Uncertain Roles In P53 Pathway R-HSA-6804115	44228	0.00949265	0.0837252	15.0246	69.9732	PLK2;CENPJ
Inactivation Of APC/C Via Direct Inhibition Of APC/C Complex R-HSA-141430	44228	0.00949265	0.0837252	15.0246	69.9732	CDC20;ANAPC16
Inflammasomes R-HSA-622312	44228	0.00949265	0.0837252	15.0246	69.9732	HMOX1;NFKB2
RHO GTPases Activate Formins R-HSA-5663220	4/119	0.0100635	0.0848847	5.01276	23.0529	CDC20;KIF2C;BUB1;SKA1
RA Biosynthesis Pathway R-HSA-5365859	44593	0.010394	0.0848847	14.2727	65.1764	SDR16C5;DHRS9
E2F Mediated Regulation Of DNA Replication R-HSA-113510	44593	0.010394	0.0848847	14.2727	65.1764	CCNB1;ORC6
Laminin Interactions R-HSA-3000157	44593	0.010394	0.0848847	14.2727	65.1764	LAMB3;LAMC2
Mitochondrial Protein Import R-HSA-1268020	23802	0.0108953	0.0873606	6.94144	31.3713	TIMM8B;CHCHD10;ATP5MC1
APC/C:Cdc20 Mediated Degradation Of Securin R-HSA-174154	24532	0.0118283	0.0931477	6.72385	29.8355	CDC20;PTTG1;ANAPC16
APC-Cdc20 Mediated Degradation Of Nek2A R-HSA-179409	46054	0.0143577	0.109168	11.8915	50.4612	CDC20;ANAPC16
Pyroptosis R-HSA-5620971	46054	0.0143577	0.109168	11.8915	50.4612	IL1A;IL1B
APC/C:Cdh1 Mediated Degradation Of Cdc20 And APC/C:Cdh1 Targets In Late Mitosis/Early G1 R-HSA-174178	26724	0.0148961	0.110375	6.14565	25.8526	CDC20;PTTG1;ANAPC16
Cell Surface Interactions At Vascular Wall R-HSA-202733	4/134	0.0150171	0.110375	4.43099	18.6038	THBD;CEACAM1;CEACAM6;CEACAM5
G0 And Early G1 R-HSA-1538133	46419	0.0154354	0.11159	11.4153	47.6141	TOP2A;CCNE1
MET Promotes Cell Motility R-HSA-8875878	46784	0.0165468	0.117695	10.9757	45.0173	LAMB3;LAMC2
Extracellular Matrix Organization R-HSA-1474244	6/291	0.0172699	0.120468	3.05248	12.3893	CEACAM1;LAMB3;CEACAM6;CAPN5;LAMC2;THBS1
Immune System R-HSA-168256	22/1943	0.0174829	0.120468	1.72632	6.98563	SERPINB3;IL32;SERPINA3;IL1RN;SERPINB2;CD70;IL36G;CXCL1;NFKB2;CDC20;IL1A;CEACAM1;CEACAM6;IL1B;LCN2;HMOX1;POLR3G;KIF2C;S100P;PI3;KPNA2;S100A7
Neutrophil Degranulation R-HSA-6798695	8/468	0.0180243	0.122288	2.53665	10.1873	SERPINB3;SERPINA3;CEACAM1;CEACAM6;LCN2;CXCL1;S100P;S100A7
Recognition Of DNA Damage By PCNA-containing Replication Complex R-HSA-110314	10990	0.0188684	0.125007	10.1906	40.4596	SLC19A1;RAD18
Regulation Of APC/C Activators Between G1/S And Early Anaphase R-HSA-176408	29281	0.0189919	0.125007	5.58498	22.1374	CDC20;CCNB1;ANAPC16
Developmental Biology R-HSA-1266738	14/1073	0.0193768	0.125664	1.95698	7.7177	SPRR2E;FLG;SPRR3;CYP51A1;KLK14;FLI1;TGM1;WT1;MYH14;PI3;SPRR2A;SPRR1A;SPRR1B;SPRR2D
Mitotic G1 Phase And G1/S Transition R-HSA-453279	4/147	0.0203725	0.130207	4.02552	15.6737	TOP2A;CCNB1;ORC6;CCNE1
Antimicrobial Peptides R-HSA-6803157	32568	0.0250844	0.158032	4.99823	18.421	LCN2;PI3;S100A7
Switching Of Origins To A Post-Replicative State R-HSA-69052	32933	0.0258188	0.160368	4.94053	18.0658	ORC6;ANAPC16;CCNE1
Aberrant Regulation Of Mitotic Cell Cycle Due To RB1 Defects R-HSA-9687139	13181	0.0265882	0.162853	8.38976	30.4321	ANAPC16;CCNE1
Formation Of Fibrin Clot (Clotting Cascade) R-HSA-140877	13547	0.0279798	0.169029	8.14964	29.1453	THBD;F3
Diseases Of Mitotic Cell Cycle R-HSA-9675126	13912	0.0294	0.175208	7.92286	27.942	ANAPC16;CCNE1
NGF-stimulated Transcription R-HSA-9031628	14277	0.0308485	0.178895	7.70834	26.8148	FOSL1;F3
Leishmania Infection R-HSA-9658195	5/247	0.0308495	0.178895	2.98022	10.3671	IL1A;PLK2;IL1B;HMOX1;NFKB2
Innate Immune System R-HSA-168249	13/1035	0.0312357	0.178895	1.87195	6.48854	SERPINB3;SERPINA3;CXCL1;NFKB2;CEACAM1;CEACAM6;IL1B;LCN2;HMOX1;POLR3G;S100P;PI3;S100A7
Signaling By Retinoic Acid R-HSA-5362517	15008	0.0338283	0.189247	7.3123	24.7628	SDR16C5;DHRS9
Regulation Of HMOX1 Expression And Activity R-HSA-9707587	45047	0.0347597	0.189247	35.4554	119.105	HMOX1
Extrinsic Pathway Of Fibrin Clot Formation R-HSA-140834	45047	0.0347597	0.189247	35.4554	119.105	F3
G2/M DNA Replication Checkpoint R-HSA-69478	45047	0.0347597	0.189247	35.4554	119.105	CCNB1
Activation Of Gene Expression By SREBF (SREBP) R-HSA-2426168	15373	0.0353587	0.190161	7.12914	23.8271	SCD;CYP51A1
Phase I - Functionalization Of Compounds R-HSA-211945	3/104	0.0373004	0.198186	4.25269	13.986	ALDH3A1;CYP51A1;CES2
PTK6 Regulates Cell Cycle R-HSA-8849470	45078	0.0415663	0.210713	28.3629	90.2071	CCNE1
CLEC7A/inflammasome Pathway R-HSA-5660668	45078	0.0415663	0.210713	28.3629	90.2071	IL1B
Sensing Of DNA Double Strand Breaks R-HSA-5693548	45078	0.0415663	0.210713	28.3629	90.2071	KPNA2
Degradation Of Extracellular Matrix R-HSA-1474228	3/109	0.0419367	0.210713	4.05107	12.8483	LAMB3;CAPN5;LAMC2
RHO GTPase Effectors R-HSA-195258	5/269	0.0420471	0.210713	2.7288	8.64749	CDC20;MYH14;KIF2C;BUB1;SKA1
DNA Damage Bypass R-HSA-73893	17564	0.0450803	0.221994	6.19737	19.2076	SLC19A1;RAD18
Signaling By NTRK1 (TRKA) R-HSA-187037	3/114	0.0468488	0.221994	3.86761	11.8381	FOSL1;DNAL4;F3
Activation Of NIMA Kinases NEK9, NEK6, NEK7 R-HSA-2980767	45108	0.0483253	0.221994	23.6345	71.6079	CCNB1
DEx/H-box Helicases Activate Type I IFN And Inflammatory Cytokines Production R-HSA-3134963	45108	0.0483253	0.221994	23.6345	71.6079	NFKB2
Erythrocytes Take Up Oxygen And Release Carbon Dioxide R-HSA-1247673	45108	0.0483253	0.221994	23.6345	71.6079	CA2
TYSND1 Cleaves Peroxisomal Proteins R-HSA-9033500	45108	0.0483253	0.221994	23.6345	71.6079	SYCP2
IkBA Variant Leads To EDA-ID R-HSA-5603029	45108	0.0483253	0.221994	23.6345	71.6079	NFKB2
Interleukin-36 Pathway R-HSA-9014826	45108	0.0483253	0.221994	23.6345	71.6079	IL36G
Signaling By Non-Receptor Tyrosine Kinases R-HSA-9006927	19025	0.0520437	0.236611	5.70043	16.8486	KHDRBS3;CCNE1
Nucleotide-binding Domain, Leucine Rich Repeat Containing NLR Signaling Pathways R-HSA-168643	19391	0.053841	0.242285	5.58838	16.3277	HMOX1;NFKB2
CDC6 Association With ORC:origin Complex R-HSA-68689	45139	0.0550369	0.242713	20.2571	58.7407	ORC6
CREB1 Phosphorylation Thru Activation Of CaMKII/CaMKK/CaMKIV Cascasde R-HSA-442729	45139	0.0550369	0.242713	20.2571	58.7407	KPNA2
Regulation Of Cholesterol Biosynthesis By SREBP (SREBF) R-HSA-1655829	20121	0.0575007	0.250646	5.37695	15.3564	SCD;CYP51A1
Platelet Degranulation R-HSA-114608	3/125	0.0586012	0.250646	3.51693	9.97752	SERPINA3;ECM1;THBS1
Assembly Of Collagen Fibrils And Other Multimeric Structures R-HSA-2022090	20852	0.0612444	0.250646	5.1809	14.4697	LAMB3;LAMC2
Regulated Necrosis R-HSA-5218859	20852	0.0612444	0.250646	5.1809	14.4697	IL1A;IL1B
Beta-oxidation Of pristanoyl-CoA R-HSA-389887	45170	0.0617016	0.250646	17.7241	49.3695	SYCP2
CD163 Mediating An Anti-Inflammatory Response R-HSA-9662834	45170	0.0617016	0.250646	17.7241	49.3695	PLK2
Hydrolysis Of LPC R-HSA-1483115	45170	0.0617016	0.250646	17.7241	49.3695	PLA2G4E
NR1H2 And NR1H3 Regulate Gene Expression Linked To Lipogenesis R-HSA-9029558	45170	0.0617016	0.250646	17.7241	49.3695	SCD
Signaling By Receptor Tyrosine Kinases R-HSA-9006934	7/496	0.061951	0.250646	2.06925	5.75545	FOSL1;FGFBP1;LAMB3;LAMC2;DNAL4;F3;THBS1
G1/S Transition R-HSA-69206	3/129	0.0631878	0.253326	3.40459	9.40226	CCNB1;ORC6;CCNE1
Response To Elevated Platelet Cytosolic Ca2+ R-HSA-76005	3/130	0.0643599	0.25533	3.37761	9.26568	SERPINA3;ECM1;THBS1
Iron Uptake And Transport R-HSA-917937	21582	0.0650692	0.25533	4.99861	13.6577	LCN2;HMOX1
Signaling By NTRKs R-HSA-166520	3/132	0.066734	0.25533	3.32491	9.00066	FOSL1;DNAL4;F3
RHOBTB3 ATPase Cycle R-HSA-9706019	45200	0.0683195	0.25533	15.754	42.2767	CCNE1
CaMK IV-mediated Phosphorylation Of CREB R-HSA-111932	45200	0.0683195	0.25533	15.754	42.2767	KPNA2
Condensation Of Prometaphase Chromosomes R-HSA-2514853	45200	0.0683195	0.25533	15.754	42.2767	CCNB1
FGFR2b Ligand Binding And Activation R-HSA-190377	45200	0.0683195	0.25533	15.754	42.2767	FGFBP1
MASTL Facilitates Mitotic Progression R-HSA-2465910	45200	0.0683195	0.25533	15.754	42.2767	CCNB1
Nuclear Events (Kinase And Transcription Factor Activation) R-HSA-198725	22313	0.0689721	0.255602	4.82868	12.9121	FOSL1;F3
Cytosolic Sensors Of Pathogen-Associated DNA R-HSA-1834949	23043	0.07295	0.264216	4.66989	12.2257	POLR3G;NFKB2
Signaling By MET R-HSA-6806834	23043	0.07295	0.264216	4.66989	12.2257	LAMB3;LAMC2
Pyrimidine Salvage R-HSA-73614	45231	0.0748912	0.264216	14.1779	36.745	UCK2
SLBP Dependent Processing Of Replication-Dependent Histone Pre-mRNAs R-HSA-77588	45231	0.0748912	0.264216	14.1779	36.745	SLBP
SUMOylation Of Immune Response Proteins R-HSA-4755510	45231	0.0748912	0.264216	14.1779	36.745	NFKB2
Erythrocytes Take Up Carbon Dioxide And Release Oxygen R-HSA-1237044	45231	0.0748912	0.264216	14.1779	36.745	CA2
Reversible Hydration Of Carbon Dioxide R-HSA-1475029	45261	0.0814168	0.280506	12.8883	32.3261	CA2
Hyaluronan Uptake And Degradation R-HSA-2160916	45261	0.0814168	0.280506	12.8883	32.3261	CHORDC1
Transport Of Nucleosides And Free Purine And Pyrimidine Bases Across Plasma Membrane R-HSA-83936	45261	0.0814168	0.280506	12.8883	32.3261	SLC29A1
Chk1/Chk2(Cds1) Mediated Inactivation Of Cyclin B:Cdk1 Complex R-HSA-75035	41275	0.0878966	0.293655	11.8137	28.7261	CCNB1
Dissolution Of Fibrin Clot R-HSA-75205	41275	0.0878966	0.293655	11.8137	28.7261	SERPINB2
Transcriptional Regulation Of Testis Differentiation R-HSA-9690406	41275	0.0878966	0.293655	11.8137	28.7261	WT1
Alpha-Linolenic (Omega3) And Linoleic (Omega6) Acid Metabolism R-HSA-2046104	41275	0.0878966	0.293655	11.8137	28.7261	SYCP2
CDK-mediated Phosphorylation And Removal Of Cdc6 R-HSA-69017	26330	0.091706	0.297143	4.06763	9.71824	ANAPC16;CCNE1
Cdc20:Phospho-APC/C Mediated Degradation Of Cyclin A R-HSA-174184	26330	0.091706	0.297143	4.06763	9.71824	CDC20;ANAPC16
APC:Cdc20 Mediated Degradation Of Cell Cycle Proteins Before Cycle Checkpoint Satisfied R-HSA-179419	26696	0.0938697	0.297143	4.01013	9.48736	CDC20;ANAPC16
Metabolism Of Steroids R-HSA-8957322	3/153	0.0939687	0.297143	2.85638	6.75474	SYCP2;SCD;CYP51A1
Retrograde Neurotrophin Signaling R-HSA-177504	41640	0.0943311	0.297143	10.9044	25.7447	DNAL4
TP53 Regulates Transcription Of Genes Involved In G1 Cell Cycle Arrest R-HSA-6804116	41640	0.0943311	0.297143	10.9044	25.7447	CCNE1
Golgi Cisternae Pericentriolar Stack Reorganization R-HSA-162658	41640	0.0943311	0.297143	10.9044	25.7447	CCNB1
Leading Strand Synthesis R-HSA-69109	41640	0.0943311	0.297143	10.9044	25.7447	SLC19A1
Protein Ubiquitination R-HSA-8852135	27791	0.100448	0.310614	3.84698	8.8408	UBE2T;RAD18
Depolymerisation Of Nuclear Lamina R-HSA-4419969	42005	0.100721	0.310614	10.125	23.241	CCNB1
EPHA-mediated Growth Cone Collapse R-HSA-3928663	42005	0.100721	0.310614	10.125	23.241	MYH14
Polo-like Kinase Mediated Events R-HSA-156711	42370	0.107065	0.318434	9.44952	21.1132	CCNB1
Formation Of ATP By Chemiosmotic Coupling R-HSA-163210	42370	0.107065	0.318434	9.44952	21.1132	ATP5MC1
Heme Degradation R-HSA-189483	42370	0.107065	0.318434	9.44952	21.1132	HMOX1
Translesion Synthesis By REV1 R-HSA-110312	42370	0.107065	0.318434	9.44952	21.1132	SLC19A1
Hyaluronan Metabolism R-HSA-2142845	42370	0.107065	0.318434	9.44952	21.1132	CHORDC1
Cellular Senescence R-HSA-2559583	3/165	0.111273	0.318434	2.64318	5.80382	IL1A;ANAPC16;CCNE1
Senescence-Associated Secretory Phenotype (SASP) R-HSA-2559582	29618	0.111684	0.318434	3.60259	7.89716	IL1A;ANAPC16
Signaling By Nuclear Receptors R-HSA-9006931	4/260	0.112124	0.318434	2.23574	4.89215	SDR16C5;DHRS9;SCD;KPNA2
Aberrant Regulation Of Mitotic G1/S Transition In Cancer Due To RB1 Defects R-HSA-9659787	42736	0.113365	0.318434	8.85848	19.2861	CCNE1
Acyl Chain Remodelling Of PI R-HSA-1482922	42736	0.113365	0.318434	8.85848	19.2861	PLA2G4E
RIP-mediated NFkB Activation Via ZBP1 R-HSA-1810476	42736	0.113365	0.318434	8.85848	19.2861	NFKB2
RNA Polymerase III Chain Elongation R-HSA-73780	42736	0.113365	0.318434	8.85848	19.2861	POLR3G
Translesion Synthesis By POLI R-HSA-5656121	42736	0.113365	0.318434	8.85848	19.2861	SLC19A1
Translesion Synthesis By POLK R-HSA-5655862	42736	0.113365	0.318434	8.85848	19.2861	SLC19A1
TP53 Regulates Transcription Of Genes Involved In G2 Cell Cycle Arrest R-HSA-6804114	43101	0.119622	0.33388	8.33697	17.7029	CCNB1
Cell Junction Organization R-HSA-446728	31444	0.123229	0.334293	3.38729	7.09199	LAMB3;LAMC2
Regulation Of PLK1 Activity At G2/M Transition R-HSA-2565942	31809	0.125573	0.334293	3.34727	6.94516	CCNB1;CENPJ
RHO GTPases Activate ROCKs R-HSA-5627117	43466	0.125834	0.334293	7.87341	16.32	MYH14
RHO GTPases Activate CIT R-HSA-5625900	43466	0.125834	0.334293	7.87341	16.32	MYH14
Transcription Of E2F Targets Under Negative Control By DREAM Complex R-HSA-1362277	43466	0.125834	0.334293	7.87341	16.32	TOP2A
Translesion Synthesis By POLH R-HSA-110320	43466	0.125834	0.334293	7.87341	16.32	SLC19A1
Initiation Of Nuclear Envelope (NE) Reformation R-HSA-2995383	43466	0.125834	0.334293	7.87341	16.32	CCNB1
Na+/Cl- Dependent Neurotransmitter Transporters R-HSA-442660	43466	0.125834	0.334293	7.87341	16.32	SLC6A15
Mitochondrial Biogenesis R-HSA-1592230	32540	0.13029	0.336237	3.26999	6.66421	POLRMT;ATP5MC1
Aberrant Regulation Of Mitotic Exit In Cancer Due To RB1 Defects R-HSA-9687136	43831	0.132003	0.336237	7.45865	15.1033	ANAPC16
Class I Peroxisomal Membrane Protein Import R-HSA-9603798	43831	0.132003	0.336237	7.45865	15.1033	PEX16
Sema4D Induced Cell Migration And Growth-Cone Collapse R-HSA-416572	43831	0.132003	0.336237	7.45865	15.1033	MYH14
FGFR2 Ligand Binding And Activation R-HSA-190241	43831	0.132003	0.336237	7.45865	15.1033	FGFBP1
Syndecan Interactions R-HSA-3000170	43831	0.132003	0.336237	7.45865	15.1033	THBS1
Lagging Strand Synthesis R-HSA-69186	43831	0.132003	0.336237	7.45865	15.1033	SLC19A1
Collagen Formation R-HSA-1474290	32905	0.132665	0.336237	3.23267	6.52976	LAMB3;LAMC2
PCNA-Dependent Long Patch Base Excision Repair R-HSA-5651801	44197	0.138128	0.340304	7.08536	14.026	SLC19A1
Azathioprine ADME R-HSA-9748787	44197	0.138128	0.340304	7.08536	14.026	SLC29A1
RHO GTPases Activate PAKs R-HSA-5627123	44197	0.138128	0.340304	7.08536	14.026	MYH14
ZBP1(DAI) Mediated Induction Of Type I IFNs R-HSA-1606322	44197	0.138128	0.340304	7.08536	14.026	NFKB2
Mitochondrial tRNA Aminoacylation R-HSA-379726	44197	0.138128	0.340304	7.08536	14.026	DTD1
Acyl Chain Remodelling Of PS R-HSA-1482801	44562	0.144211	0.34588	6.74762	13.0666	PLA2G4E
RNA Polymerase III Transcription Termination R-HSA-73980	44562	0.144211	0.34588	6.74762	13.0666	POLR3G
Common Pathway Of Fibrin Clot Formation R-HSA-140875	44562	0.144211	0.34588	6.74762	13.0666	THBD
Insertion Of Tail-Anchored Proteins Into Endoplasmic Reticulum Membrane R-HSA-9609523	44562	0.144211	0.34588	6.74762	13.0666	HMOX1
Drug ADME R-HSA-9748784	34731	0.14468	0.34588	3.0581	5.912	SLC29A1;CES2
Signal Transduction R-HSA-162582	22/2465	0.145097	0.34588	1.31796	2.54412	IL32;FGFBP1;KHDRBS3;LAMB3;CXCL1;LAMC2;F3;THBS1;SKA1;CDC20;FOSL1;SDR16C5;DHRS9;CCNE1;SCD;TACC3;MYH14;KIF2C;KPNA2;SOX7;DNAL4;BUB1
Nucleotide Salvage R-HSA-8956321	44927	0.150251	0.354334	6.44058	12.2078	UCK2
Canonical Retinoid Cycle In Rods (Twilight Vision) R-HSA-2453902	44927	0.150251	0.354334	6.44058	12.2078	DHRS9
CLEC7A (Dectin-1) Signaling R-HSA-5607764	36192	0.15445	0.360409	2.9314	5.4755	IL1B;NFKB2
Other Interleukin Signaling R-HSA-449836	45292	0.156248	0.360409	6.16025	11.4353	IL32
Sema4D In Semaphorin Signaling R-HSA-400685	45292	0.156248	0.360409	6.16025	11.4353	MYH14
Synthesis Of Bile Acids And Bile Salts Via 7Alpha-Hydroxycholesterol R-HSA-193368	45292	0.156248	0.360409	6.16025	11.4353	SYCP2
TNFR2 Non-Canonical NF-kB Pathway R-HSA-5668541	2/100	0.156913	0.360409	2.90134	5.37347	CD70;NFKB2
Polymerase Switching On C-strand Of Telomere R-HSA-174411	45658	0.162204	0.361272	5.90327	10.7375	SLC19A1
Cyclin A/B1/B2 Associated Events During G2/M Transition R-HSA-69273	45658	0.162204	0.361272	5.90327	10.7375	CCNB1
Resolution Of AP Sites Via Multiple-Nucleotide Patch Replacement Pathway R-HSA-110373	45658	0.162204	0.361272	5.90327	10.7375	SLC19A1
TRAF6 Mediated NF-kB Activation R-HSA-933542	45658	0.162204	0.361272	5.90327	10.7375	NFKB2
Gap-filling DNA Repair Synthesis And Ligation In GG-NER R-HSA-5696397	45658	0.162204	0.361272	5.90327	10.7375	SLC19A1
NOTCH3 Activation And Transmission Of Signal To Nucleus R-HSA-9013507	45658	0.162204	0.361272	5.90327	10.7375	TACC3
RNA Polymerase III Transcription Initiation From Type 2 Promoter R-HSA-76066	46023	0.168118	0.368855	5.66686	10.1045	POLR3G
Cholesterol Biosynthesis R-HSA-191273	46023	0.168118	0.368855	5.66686	10.1045	CYP51A1
HDMs Demethylate Histones R-HSA-3214842	46023	0.168118	0.368855	5.66686	10.1045	RIOX2
Acyl Chain Remodelling Of PC R-HSA-1482788	46388	0.17399	0.373238	5.44863	9.52833	PLA2G4E
RNA Polymerase III Transcription Initiation From Type 1 Promoter R-HSA-76061	46388	0.17399	0.373238	5.44863	9.52833	POLR3G
RNA Polymerase III Transcription Initiation From Type 3 Promoter R-HSA-76071	46388	0.17399	0.373238	5.44863	9.52833	POLR3G
Endogenous Sterols R-HSA-211976	46388	0.17399	0.373238	5.44863	9.52833	CYP51A1
O-linked Glycosylation R-HSA-5173105	2/107	0.174347	0.373238	2.70695	4.72826	GCNT3;THBS1
DNA Repair R-HSA-73894	4/310	0.175972	0.374896	1.86566	3.24145	UBE2T;KPNA2;SLC19A1;RAD18
Post-translational Protein Modification R-HSA-597592	13/1383	0.17727	0.37548	1.37065	2.37133	TOP2A;DCUN1D5;PSCA;LYPD2;THBS1;NFKB2;CDC20;UBE2T;CEACAM5;LY6D;GCNT3;MDGA2;RAD18
Metabolism Of Porphyrins R-HSA-189445	46753	0.179821	0.37548	5.24656	9.00201	HMOX1
Assembly Of Pre-Replicative Complex R-HSA-68867	2/110	0.181913	0.37548	2.63136	4.48444	ORC6;ANAPC16
Signaling By Rho GTPases, Miro GTPases And RHOBTB3 R-HSA-9716542	7/660	0.185305	0.37548	1.53644	2.59007	CDC20;IL32;CCNE1;MYH14;KIF2C;BUB1;SKA1
Peroxisomal Lipid Metabolism R-HSA-390918	47119	0.185612	0.37548	5.05893	8.51974	SYCP2
Acyl Chain Remodelling Of PE R-HSA-1482839	47119	0.185612	0.37548	5.05893	8.51974	PLA2G4E
Processing Of Capped Intronless Pre-mRNA R-HSA-75067	47119	0.185612	0.37548	5.05893	8.51974	SLBP
Cristae Formation R-HSA-8949613	47119	0.185612	0.37548	5.05893	8.51974	ATP5MC1
EGR2 And SOX10-mediated Initiation Of Schwann Cell Myelination R-HSA-9619665	47119	0.185612	0.37548	5.05893	8.51974	CYP51A1
G1/S-Specific Transcription R-HSA-69205	47119	0.185612	0.37548	5.05893	8.51974	CCNE1
TNFs Bind Their Physiological Receptors R-HSA-5669034	47119	0.185612	0.37548	5.05893	8.51974	CD70
Synthesis Of Active Ubiquitin: Roles Of E1 And E2 Enzymes R-HSA-8866652	10959	0.191361	0.385344	4.88424	8.07653	UBE2T
Diseases Associated With TLR Signaling Cascade R-HSA-5602358	11324	0.197071	0.395037	4.72119	7.66812	NFKB2
Biological Oxidations R-HSA-211859	3/218	0.199392	0.397881	1.98625	3.20279	ALDH3A1;CYP51A1;CES2
Chromosome Maintenance R-HSA-73886	2/118	0.20231	0.399145	2.4489	3.91323	MIS18A;SLC19A1
Activation Of Pre-Replicative Complex R-HSA-68962	11689	0.20274	0.399145	4.56866	7.29081	ORC6
Termination Of Translesion DNA Synthesis R-HSA-5656169	11689	0.20274	0.399145	4.56866	7.29081	SLC19A1
Cell-Cell Communication R-HSA-1500931	2/120	0.207451	0.401271	2.40715	3.7861	LAMB3;LAMC2
Amino Acid Transport Across Plasma Membrane R-HSA-352230	12055	0.20837	0.401271	4.42567	6.9414	SLC6A15
CaM Pathway R-HSA-111997	12055	0.20837	0.401271	4.42567	6.9414	KPNA2
Striated Muscle Contraction R-HSA-390522	12055	0.20837	0.401271	4.42567	6.9414	MYH6
Telomere C-strand (Lagging Strand) Synthesis R-HSA-174417	12055	0.20837	0.401271	4.42567	6.9414	SLC19A1
Metabolism Of Water-Soluble Vitamins And Cofactors R-HSA-196849	2/122	0.212606	0.40765	2.36679	3.66452	SLC25A32;SLC19A1
Synthesis Of Bile Acids And Bile Salts R-HSA-192105	12420	0.21396	0.408469	4.29134	6.6171	SYCP2
Ca-dependent Events R-HSA-111996	12785	0.219511	0.413694	4.16492	6.31548	KPNA2
RNA Polymerase III Transcription Initiation R-HSA-76046	12785	0.219511	0.413694	4.16492	6.31548	POLR3G
Gene And Protein Expression By JAK-STAT Signaling After Interleukin-12 Stimulation R-HSA-8950505	12785	0.219511	0.413694	4.16492	6.31548	SERPINB2
Activation Of ATR In Response To Replication Stress R-HSA-176187	13150	0.225023	0.417924	4.04571	6.03439	ORC6
Transport Of SLBP Dependant Mature mRNA R-HSA-159230	13150	0.225023	0.417924	4.04571	6.03439	SLBP
Nuclear Pore Complex (NPC) Disassembly R-HSA-3301854	13150	0.225023	0.417924	4.04571	6.03439	CCNB1
DNA Replication Pre-Initiation R-HSA-69002	2/127	0.225547	0.417924	2.27154	3.38284	ORC6;ANAPC16
Defective B3GALTL Causes PpS R-HSA-5083635	13516	0.230497	0.422951	3.93313	5.77195	THBS1
Fatty acyl-CoA Biosynthesis R-HSA-75105	13516	0.230497	0.422951	3.93313	5.77195	SCD
O-glycosylation Of TSR Domain-Containing Proteins R-HSA-5173214	13881	0.235932	0.422951	3.82664	5.52648	THBS1
Assembly Of ORC Complex At Origin Of Replication R-HSA-68616	13881	0.235932	0.422951	3.82664	5.52648	ORC6
Association Of TriC/CCT With Target Proteins During Biosynthesis R-HSA-390471	13881	0.235932	0.422951	3.82664	5.52648	CCNE1
Resolution Of Abasic Sites (AP Sites) R-HSA-73933	13881	0.235932	0.422951	3.82664	5.52648	SLC19A1
Fanconi Anemia Pathway R-HSA-6783310	13881	0.235932	0.422951	3.82664	5.52648	UBE2T
HSP90 Chaperone Cycle For Steroid Hormone Receptors (SHR) In Presence Of Ligand R-HSA-3371497	13881	0.235932	0.422951	3.82664	5.52648	DNAJA4
Transcriptional Regulation By TP53 R-HSA-3700989	4/354	0.240133	0.425704	1.62745	2.32165	CCNB1;CCNE1;PLK2;CENPJ
DAG And IP3 Signaling R-HSA-1489509	14246	0.241329	0.425704	3.72575	5.29651	KPNA2
Transcriptional Regulation By VENTX R-HSA-8853884	14246	0.241329	0.425704	3.72575	5.29651	ANAPC16
Translesion Synthesis By Y Family DNA Polymerases Bypasses Lesions On DNA Template R-HSA-110313	14246	0.241329	0.425704	3.72575	5.29651	SLC19A1
RNA Polymerase III Abortive And Retractive Initiation R-HSA-749476	14611	0.246688	0.433423	3.63004	5.08072	POLR3G
Dual Incision In GG-NER R-HSA-5696400	14977	0.252009	0.441016	3.53911	4.87792	SLC19A1
Metabolism Of Proteins R-HSA-392499	16/1890	0.257241	0.441503	1.22843	1.66789	TOP2A;DCUN1D5;PSCA;LYPD2;THBS1;NFKB2;CDC20;CCNE1;UBE2T;CEACAM5;LY6D;GCNT3;IGFBP6;MDGA2;DTD1;RAD18
Deactivation Of Beta-Catenin Transactivating Complex R-HSA-3769402	15342	0.257293	0.441503	3.45261	4.68706	SOX7
tRNA Aminoacylation R-HSA-379724	15342	0.257293	0.441503	3.45261	4.68706	DTD1
Kinesins R-HSA-983189	15342	0.257293	0.441503	3.45261	4.68706	KIF2C
NS1 Mediated Effects On Host Pathways R-HSA-168276	15342	0.257293	0.441503	3.45261	4.68706	KPNA2
C-type Lectin Receptors (CLRs) R-HSA-5621481	2/141	0.262024	0.443603	2.0413	2.73396	IL1B;NFKB2
Condensation Of Prophase Chromosomes R-HSA-2299718	15707	0.26254	0.443603	3.37024	4.50719	CCNB1
Transport Of Mature mRNAs Derived From Intronless Transcripts R-HSA-159234	15707	0.26254	0.443603	3.37024	4.50719	SLBP
Transport Of Vitamins, Nucleosides, And Related Molecules R-HSA-425397	15707	0.26254	0.443603	3.37024	4.50719	SLC29A1
Platelet Activation, Signaling And Aggregation R-HSA-76002	3/254	0.266313	0.447265	1.69825	2.24693	SERPINA3;ECM1;THBS1
Aspirin ADME R-HSA-9749641	16072	0.267751	0.447265	3.29169	4.33746	CES2
Interleukin-12 Signaling R-HSA-9020591	16072	0.267751	0.447265	3.29169	4.33746	SERPINB2
Bile Acid And Bile Salt Metabolism R-HSA-194068	16438	0.272924	0.449103	3.21672	4.17711	SYCP2
SUMOylation Of DNA Replication Proteins R-HSA-4615885	16438	0.272924	0.449103	3.21672	4.17711	TOP2A
TAK1-dependent IKK And NF-kappa-B Activation R-HSA-445989	16438	0.272924	0.449103	3.21672	4.17711	NFKB2
Heme Signaling R-HSA-9707616	16438	0.272924	0.449103	3.21672	4.17711	HMOX1
NR1H2 And NR1H3-mediated Signaling R-HSA-9024446	16803	0.278062	0.455748	3.14508	4.02542	SCD
G2/M Checkpoints R-HSA-69481	2/148	0.280305	0.455748	1.94274	2.47093	CCNB1;ORC6
DNA Double-Strand Break Repair R-HSA-5693532	2/149	0.282915	0.455748	1.92943	2.43611	KPNA2;SLC19A1
PKMTs Methylate Histone Lysines R-HSA-3214841	17168	0.283163	0.455748	3.07655	3.88178	NFKB2
PLC Beta Mediated Events R-HSA-112043	17168	0.283163	0.455748	3.07655	3.88178	KPNA2
Cyclin D Associated Events In G1 R-HSA-69231	17168	0.283163	0.455748	3.07655	3.88178	CCNE1
Signaling By NOTCH3 R-HSA-9012852	17899	0.293259	0.470281	2.94807	3.61639	TACC3
Extension Of Telomeres R-HSA-180786	18264	0.298254	0.476558	2.88776	3.49364	SLC19A1
Signaling By Rho GTPases R-HSA-194315	6/644	0.302328	0.481324	1.33898	1.60174	CDC20;IL32;MYH14;KIF2C;BUB1;SKA1
Organelle Biogenesis And Maintenance R-HSA-1852241	3/275	0.306556	0.483591	1.56546	1.85092	CENPJ;POLRMT;ATP5MC1
Signaling By PDGF R-HSA-186797	18994	0.308138	0.483591	2.77423	3.26584	THBS1
G-protein Mediated Events R-HSA-112040	18994	0.308138	0.483591	2.77423	3.26584	KPNA2
Transcriptional Activation Of Mitochondrial Biogenesis R-HSA-2151201	18994	0.308138	0.483591	2.77423	3.26584	POLRMT
Deposition Of New CENPA-containing Nucleosomes At Centromere R-HSA-606279	19360	0.313029	0.486076	2.72074	3.16003	MIS18A
Negative Regulation Of NOTCH4 Signaling R-HSA-9604323	19360	0.313029	0.486076	2.72074	3.16003	TACC3
Nuclear Envelope Breakdown R-HSA-2980766	19360	0.313029	0.486076	2.72074	3.16003	CCNB1
SCF-beta-TrCP Mediated Degradation Of Emi1 R-HSA-174113	19725	0.317885	0.490165	2.66927	3.05916	CDC20
Interleukin-12 Family Signaling R-HSA-447115	19725	0.317885	0.490165	2.66927	3.05916	SERPINB2
Chemokine Receptors Bind Chemokines R-HSA-380108	20455	0.327495	0.501476	2.57195	2.87102	CXCL1
E3 Ubiquitin Ligases Ubiquitinate Target Proteins R-HSA-8866654	20455	0.327495	0.501476	2.57195	2.87102	RAD18
SUMO E3 Ligases SUMOylate Target Proteins R-HSA-3108232	2/168	0.332233	0.505248	1.70694	1.88091	TOP2A;NFKB2
Cytoprotection By HMOX1 R-HSA-9707564	20821	0.332249	0.505248	2.52589	2.78321	HMOX1
NIK To Noncanonical NF-kB Signaling R-HSA-5676590	21186	0.33697	0.510666	2.48145	2.69923	NFKB2
O-linked Glycosylation Of Mucins R-HSA-913709	21551	0.341658	0.51075	2.43855	2.61886	GCNT3
SCF(Skp2)-mediated Degradation Of P27/P21 R-HSA-187577	21551	0.341658	0.51075	2.43855	2.61886	CCNE1
Role Of GTSE1 In G2/M Progression After G2 Checkpoint R-HSA-8852276	21551	0.341658	0.51075	2.43855	2.61886	CCNB1
Transcriptional Regulation Of Granulopoiesis R-HSA-9616222	21551	0.341658	0.51075	2.43855	2.61886	FLI1
Fatty Acid Metabolism R-HSA-8978868	2/173	0.345074	0.512459	1.65661	1.76263	SYCP2;SCD
Meiotic Synapsis R-HSA-1221632	21916	0.346313	0.512459	2.39709	2.54191	SYCP2
SUMOylation R-HSA-2990846	2/174	0.347633	0.512459	1.6469	1.74012	TOP2A;NFKB2
Post NMDA Receptor Activation Events R-HSA-438064	22282	0.350936	0.512459	2.35702	2.46816	KPNA2
DNA Damage/Telomere Stress Induced Senescence R-HSA-2559586	22282	0.350936	0.512459	2.35702	2.46816	CCNE1
DNA Double Strand Break Response R-HSA-5693606	22282	0.350936	0.512459	2.35702	2.46816	KPNA2
Dectin-1 Mediated Noncanonical NF-kB Signaling R-HSA-5607761	22282	0.350936	0.512459	2.35702	2.46816	NFKB2
RHO GTPases Activate PKNs R-HSA-5625740	22647	0.355525	0.517448	2.31827	2.39746	MYH14
Peroxisomal Protein Import R-HSA-9033241	23012	0.360083	0.520645	2.28076	2.32962	SYCP2
Autodegradation Of Cdh1 By Cdh1:APC/C R-HSA-174084	23012	0.360083	0.520645	2.28076	2.32962	ANAPC16
Semaphorin Interactions R-HSA-373755	23377	0.364609	0.52339	2.24444	2.26449	MYH14
Gap-filling DNA Repair Synthesis And Ligation In TC-NER R-HSA-6782210	23377	0.364609	0.52339	2.24444	2.26449	SLC19A1
G2/M Transition R-HSA-69275	2/182	0.367982	0.52339	1.57306	1.57262	CCNB1;CENPJ
Cytochrome P450 - Arranged By Substrate Type R-HSA-211897	23743	0.369103	0.52339	2.20926	2.20193	CYP51A1
Dual Incision In TC-NER R-HSA-6782135	23743	0.369103	0.52339	2.20926	2.20193	SLC19A1
p53-Dependent G1 DNA Damage Response R-HSA-69563	23743	0.369103	0.52339	2.20926	2.20193	CCNE1
Mitotic G2-G2/M Phases R-HSA-453274	2/184	0.373032	0.524299	1.55562	1.53398	CCNB1;CENPJ
RUNX1 Regulates Genes Involved In Megakaryocyte Differentiation And Platelet Function R-HSA-8936459	24108	0.373565	0.524299	2.17516	2.14181	THBS1
Integrin Cell Surface Interactions R-HSA-216083	24108	0.373565	0.524299	2.17516	2.14181	THBS1
RNA Polymerase II Transcription Termination R-HSA-73856	24473	0.377996	0.524299	2.1421	2.08399	SLBP
G1/S DNA Damage Checkpoints R-HSA-69615	24473	0.377996	0.524299	2.1421	2.08399	CCNE1
HDR Thru Homologous Recombination (HRR) R-HSA-5685942	24473	0.377996	0.524299	2.1421	2.08399	SLC19A1
Metabolism Of Vitamins And Cofactors R-HSA-196854	2/186	0.378066	0.524299	1.53855	1.49653	SLC25A32;SLC19A1
Transport Of Small Molecules R-HSA-382551	6/706	0.379926	0.525228	1.21644	1.17725	ANO1;CA2;SLC6A15;LCN2;HMOX1;SLC29A1
Orc1 Removal From Chromatin R-HSA-68949	25204	0.386765	0.5297	2.07889	1.97481	ORC6
Diseases Associated With O-glycosylation Of Proteins R-HSA-3906995	25204	0.386765	0.5297	2.07889	1.97481	THBS1
Loss Of Nlp From Mitotic Centrosomes R-HSA-380259	25204	0.386765	0.5297	2.07889	1.97481	CENPJ
AURKA Activation By TPX2 R-HSA-8854518	26299	0.399688	0.541308	1.99074	1.82565	CENPJ
Base Excision Repair R-HSA-73884	26299	0.399688	0.541308	1.99074	1.82565	SLC19A1
Signaling By FGFR2 R-HSA-5654738	26299	0.399688	0.541308	1.99074	1.82565	FGFBP1
Cellular Responses To Stress R-HSA-2262752	6/722	0.400151	0.541308	1.18827	1.08835	IL1A;ANAPC16;BAG2;CCNE1;DNAJA4;HMOX1
Activation Of NMDA Receptors And Postsynaptic Events R-HSA-442755	27030	0.408153	0.550445	1.93601	1.73488	KPNA2
ISG15 Antiviral Mechanism R-HSA-1169408	27395	0.412341	0.552713	1.90975	1.69185	KPNA2
Nuclear Envelope (NE) Reassembly R-HSA-2995410	27395	0.412341	0.552713	1.90975	1.69185	CCNB1
Cellular Responses To Stimuli R-HSA-8953897	6/736	0.417828	0.55837	1.16463	1.01635	IL1A;ANAPC16;BAG2;CCNE1;DNAJA4;HMOX1
G2/M DNA Damage Checkpoint R-HSA-69473	28126	0.420629	0.558728	1.8593	1.61016	CCNB1
Transcription-Coupled Nucleotide Excision Repair (TC-NER) R-HSA-6781827	28126	0.420629	0.558728	1.8593	1.61016	SLC19A1
COPI-dependent Golgi-to-ER Retrograde Traffic R-HSA-6811434	28491	0.42473	0.560796	1.83506	1.57137	KIF2C
Nuclear Events Mediated By NFE2L2 R-HSA-9759194	28491	0.42473	0.560796	1.83506	1.57137	HMOX1
Programmed Cell Death R-HSA-5357801	2/208	0.432239	0.566631	1.3727	1.15139	IL1A;IL1B
Recruitment Of NuMA To Mitotic Centrosomes R-HSA-380320	29221	0.432844	0.566631	1.78843	1.49759	CENPJ
Centrosome Maturation R-HSA-380287	29587	0.436859	0.566631	1.76598	1.46249	CENPJ
Regulation Of HSF1-mediated Heat Shock Response R-HSA-3371453	29587	0.436859	0.566631	1.76598	1.46249	BAG2
DDX58/IFIH1-mediated Induction Of Interferon-Alpha/Beta R-HSA-168928	29587	0.436859	0.566631	1.76598	1.46249	NFKB2
Signaling By NOTCH4 R-HSA-9013694	29587	0.436859	0.566631	1.76598	1.46249	TACC3
Cyclin E Associated Events During G1/S Transition R-HSA-69202	29952	0.440845	0.568458	1.74409	1.42852	CCNE1
Global Genome Nucleotide Excision Repair (GG-NER) R-HSA-5696399	29952	0.440845	0.568458	1.74409	1.42852	SLC19A1
Antiviral Mechanism By IFN-stimulated Genes R-HSA-1169410	30317	0.444803	0.570227	1.72274	1.39563	KPNA2
Transport Of Mature Transcript To Cytoplasm R-HSA-72202	30317	0.444803	0.570227	1.72274	1.39563	SLBP
Cyclin A:Cdk2-associated Events At S Phase Entry R-HSA-69656	30682	0.448734	0.573599	1.70189	1.36377	CCNE1
Signaling By FGFR R-HSA-190236	31413	0.456512	0.580178	1.66168	1.30299	FGFBP1
Transport Of Bile Salts And Organic Acids, Metal Ions And Amine Compounds R-HSA-425366	31413	0.456512	0.580178	1.66168	1.30299	SLC6A15
Opioid Signaling R-HSA-111885	32143	0.464181	0.586544	1.62332	1.24586	KPNA2
Meiosis R-HSA-1500620	32143	0.464181	0.586544	1.62332	1.24586	SYCP2
Chaperonin-mediated Protein Folding R-HSA-390466	32874	0.471743	0.594396	1.58668	1.1921	CCNE1
EPH-Ephrin Signaling R-HSA-2682334	33239	0.475484	0.597403	1.56897	1.16641	MYH14
Telomere Maintenance R-HSA-157579	33604	0.479199	0.60036	1.55165	1.14145	SLC19A1
RAC3 GTPase Cycle R-HSA-9013423	33970	0.482887	0.603267	1.5347	1.11722	IL32
Metabolism Of Nucleotides R-HSA-15869	34700	0.490187	0.610656	1.5019	1.07081	UCK2
Protein Folding R-HSA-391251	35065	0.493798	0.611699	1.48602	1.04857	CCNE1
MyD88 Cascade Initiated On Plasma Membrane R-HSA-975871	35065	0.493798	0.611699	1.48602	1.04857	NFKB2
Anchoring Of Basal Body To Plasma Membrane R-HSA-5620912	35431	0.497384	0.614416	1.47046	1.02696	CENPJ
Visual Phototransduction R-HSA-2187338	35796	0.500945	0.616508	1.45523	1.00594	DHRS9
Chromatin Modifying Enzymes R-HSA-3247509	2/238	0.501874	0.616508	1.19638	0.824791	RIOX2;NFKB2
Cellular Response To Heat Stress R-HSA-3371556	36161	0.50448	0.617988	1.44031	0.985495	BAG2
Stimuli-sensing Channels R-HSA-2672351	1/100	0.507991	0.618851	1.42569	0.965604	ANO1
[truncated: 80 more rows]

## Sheet: Suppl Table 4
Supplementary Table 4. GSEA of the upregulated phosphorylated proteins with Log2(FBXW7mutant / p53 mutant)>1
[truncated: 538 more rows]

[truncated: 5 more sheets: Suppl Table 5, Suppl Table 6, Suppl Table 7, Suppl Table 8, Suppl Table 9]
